# Supplementary material for: Comparative Analysis of the Microbial Profiles in Supragingival Plaque Samples Obtained From Twins With Discordant Caries Phenotypes and Their Mothers
Source: Front Cell Infect Microbiol. 2018 Oct 16;8:361. doi: 10.3389/fcimb.2018.00361 (PMC6232758; doi:10.3389/fcimb.2018.00361)
Supplement: Supplementary file 1 [file Data_Sheet_1.ZIP]

Archive with 13 entries (11 files):
- Supplemental Materials/
- Supplemental Materials/Supplemental Figure/
- Supplemental Materials/Supplemental Figure/S 1 Samples_Shannon_Curves.tif
- Supplemental Materials/Supplemental Figure/S 2.png
- Supplemental Materials/Supplemental Figure/S 3.png
- Supplemental Materials/Supplemental Figure/S 4.png
- Supplemental Materials/Supplemental Figure/S 5.png
- Supplemental Materials/Supplemental Figure/S 6.png
- Supplemental Materials/Supplemental Figure/S 7.png
- Supplemental Materials/Supplemental Figure/Supplemental Figure.docx
- Supplemental Materials/Supplemental Materials and Mothods.doc
- Supplemental Materials/Supplemental Table.docx
- Supplemental Materials/ZhengYuqiao_26May2016_ProbeSeqV1.6 (1).xlsx
