# Supplementary material for: Comparative Analysis of the Microbial Profiles in Supragingival Plaque Samples Obtained From Twins With Discordant Caries Phenotypes and Their Mothers
Source: Front Cell Infect Microbiol. 2018 Oct 16;8:361. doi: 10.3389/fcimb.2018.00361 (PMC6232758; doi:10.3389/fcimb.2018.00361)
Supplement: Supplementary file 1 [file Data_Sheet_1.ZIP › Supplemental Materials/ZhengYuqiao_26May2016_ProbeSeqV1.6 (1).xlsx]

## Sheet: Summary
Table 1. Read Count Summary
Types of Read Count \ Sample ID	C.F.NO.1	C.F.NO.10	C.F.NO.11	C.F.NO.12	C.F.NO.13	C.F.NO.14	C.F.NO.15	C.F.NO.16	C.F.NO.17	C.F.NO.2	C.F.NO.3	C.F.NO.4	C.F.NO.7	C.F.NO.8	C.F.NO.9	C.NO.1	C.NO.10	C.NO.11	C.NO.12	C.NO.13	C.NO.14	C.NO.15	C.NO.16	C.NO.17	C.NO.2	C.NO.3	C.NO.4	C.NO.5	C.NO.7	C.NO.8	C.NO.9	M.NO.1	M.NO.10	M.NO.11	M.NO.12	M.NO.13	M.NO.14	M.NO.15	M.NO.16	M.NO.17	M.NO.2	M.NO.3	M.NO.4	M.NO.7	M.NO.8	M.NO.9	Row Sum
Total reads	26082	43179	68011	33341	63776	56818	50934	48572	60037	66470	38569	39749	33715	40042	50999	37926	32202	60411	49252	60046	50945	56117	55420	51687	55268	48213	37508	29565	60403	29602	39788	72141	55470	59504	33085	50775	68326	59270	53561	49232	56902	55084	27340	55255	64819	58239	2293650
Reads matched uniquely with 1 species probe	11478	27117	36982	17357	19704	28284	25426	24833	30163	43646	15709	18702	19150	21776	24673	25448	17508	25909	23635	23986	29490	30259	29481	21087	39566	25030	17712	15253	33228	15585	21639	29077	29269	35303	13217	23738	33913	27539	28968	25424	35870	23638	12640	30525	36516	23319	1168772
Reads matched uniquely with 1 genus probe	2845	5228	9889	2954	7113	4917	7340	4252	12486	6781	6135	5055	4602	5417	5961	4924	3257	6432	4387	6698	4009	6829	5792	8532	4734	8741	4748	3859	5603	3690	4819	7908	6517	6687	3265	6978	8004	6802	5980	8547	6543	9097	3654	8492	7141	7903	281547
Unmatched reads	11759	10834	21140	13030	36959	23617	18168	19487	17388	16043	16725	15992	9963	12849	20365	7554	11437	28070	21230	29362	17446	19029	20147	22068	10968	14442	15048	10453	21572	10327	13330	35156	19684	17514	16603	20059	26409	24929	18613	15261	14489	22349	11046	16238	21162	27017	843331
Table 2. Percent Frequency
% Frequency \ Sample ID	C.F.NO.1	C.F.NO.10	C.F.NO.11	C.F.NO.12	C.F.NO.13	C.F.NO.14	C.F.NO.15	C.F.NO.16	C.F.NO.17	C.F.NO.2	C.F.NO.3	C.F.NO.4	C.F.NO.7	C.F.NO.8	C.F.NO.9	C.NO.1	C.NO.10	C.NO.11	C.NO.12	C.NO.13	C.NO.14	C.NO.15	C.NO.16	C.NO.17	C.NO.2	C.NO.3	C.NO.4	C.NO.5	C.NO.7	C.NO.8	C.NO.9	M.NO.1	M.NO.10	M.NO.11	M.NO.12	M.NO.13	M.NO.14	M.NO.15	M.NO.16	M.NO.17	M.NO.2	M.NO.3	M.NO.4	M.NO.7	M.NO.8	M.NO.9
% Frequency 1 Species probe	0.440074	0.628014	0.543765	0.52059	0.308956	0.4978	0.499195	0.511262	0.502407	0.656627	0.407296	0.470502	0.567996	0.543829	0.483794	0.670991	0.543693	0.428879	0.479879	0.39946	0.57886	0.539213	0.531956	0.407975	0.715893	0.519155	0.472219	0.515914	0.550105	0.526485	0.543857	0.403058	0.527655	0.593288	0.399486	0.467514	0.496341	0.464636	0.540841	0.516412	0.630382	0.429126	0.462326	0.552439	0.563353	0.400402
% Frequency 1 Genus probe	0.109079	0.121077	0.145403	0.0885996	0.111531	0.0865395	0.144108	0.0875401	0.207972	0.102016	0.159066	0.127173	0.136497	0.135283	0.116885	0.129832	0.101143	0.106471	0.0890725	0.111548	0.0786927	0.121692	0.104511	0.165071	0.0856554	0.1813	0.126586	0.130526	0.0927603	0.124654	0.121117	0.109619	0.117487	0.112379	0.0986852	0.13743	0.117144	0.114763	0.111648	0.173607	0.114987	0.165148	0.13365	0.153687	0.110168	0.135699
% Frequency unmatched	0.450847	0.250909	0.310832	0.39081	0.579513	0.415661	0.356697	0.401198	0.289621	0.241357	0.433638	0.402325	0.295506	0.320888	0.399322	0.199177	0.355164	0.46465	0.431048	0.488992	0.342448	0.339095	0.363533	0.426955	0.198451	0.299546	0.401194	0.35356	0.357135	0.348862	0.335026	0.487323	0.354858	0.294333	0.501829	0.395057	0.386515	0.420601	0.34751	0.309981	0.254631	0.405726	0.404023	0.293874	0.326478	0.463899
Analysis procedure:
Step 1:	Each read was first searched for the presence of the Species-level probe sequences; the read was counted if only one probe sequence was found, discarded if multiple were found, or passed to Step 2 if none was found
Step 2:	If a read contains no sepecies-level probe sequence, it was searched for Genus-level probe sequence and counted if only one probe sequences was found.
Step 3:	Read count results were shown in spreadsheet 'Unique'; Percent frequencies were shown in scpreadsheet 'Unique %' and were calculated as: probe-read-count/(total-specie-count+total-genus-count)
Worksheet description:
Summary	Shows how probe sequences were found in all reads by samples
Unique	Number of reads containing a unique probe, reads that contain more than one probe were discarded
% Unique	Same as Unique, but displayed as percentage to tatal matched reads of each sample
Column Chart	Probe ID in ' % Unique' were ordered by maximal reads among all samples, and first 255 probes data, due to Excel limitation, were plotted as Percent Stacked Columns
	Note: Samples with total read count < 5000 were excluded in the chart
Color scheme:
Sample ID	Dark blue	When total sample read count >= 5000
	Dark red	When total sample read count < 5000
Read counts	0	Grayed out when read count = 0
	1234	Black color when read count > 0
	123	Entire sample column (in this and 'Unique' sheets) is highlighted in pink background if total sample read count < 5000
Percent frequency color gradient	0	0.115903	0.231805	0.347708	0.46361	0.579513
	Min.					Max.
Probe sequences used:
Species-level	Version # 6.0	/home/doctorwho/bioinfohd1/jmac/galaxy-userdata/database/files/001/dataset_1183.dat
Genus-level	Version # 3.0	/home/doctorwho/bioinfohd1/jmac/galaxy-userdata/database/files/001/dataset_1184.dat
Script version	V1.6.m.s
Date:	05/26/2016
Time:	15:12

## Sheet: Unique
Probe ID	HOT	Organism Name	C.F.NO.1	C.F.NO.2	C.F.NO.3	C.F.NO.4	C.F.NO.7	C.F.NO.8	C.F.NO.9	C.F.NO.10	C.F.NO.11	C.F.NO.12	C.F.NO.13	C.F.NO.14	C.F.NO.15	C.F.NO.16	C.F.NO.17	C.NO.1	C.NO.2	C.NO.3	C.NO.4	C.NO.5	C.NO.7	C.NO.8	C.NO.9	C.NO.10	C.NO.11	C.NO.12	C.NO.13	C.NO.14	C.NO.15	C.NO.16	C.NO.17	M.NO.1	M.NO.10	M.NO.11	M.NO.12	M.NO.13	M.NO.14	M.NO.15	M.NO.16	M.NO.17	M.NO.2	M.NO.3	M.NO.4	M.NO.7	M.NO.8	M.NO.9	Row Sum
AB-01	389	Abiotrophia_defectiva	0	0	57	4	4	7	6	17	4	11	25	1	15	1	86	0	0	78	41	4	10	27	6	10	33	71	20	0	6	0	3	0	0	5	1	1	0	19	0	27	0	3	3	0	0	8	614
AC-01	554	Acinetobacter_baumannii	0	0	0	0	0	0	0	0	0	0	0	0	0	0	0	0	0	0	0	0	0	0	0	0	0	0	0	0	0	0	0	0	0	0	0	0	0	0	0	0	0	0	0	0	0	0	0
AC-02	408	Acinetobacter_sp_oral_taxon_408	0	0	0	0	0	0	0	0	0	0	0	0	0	0	0	0	0	0	0	0	0	0	0	0	0	0	0	0	0	0	0	0	0	0	0	0	0	0	0	0	0	0	0	0	0	0	0
AC-03	183	Actinobaculum_sp_oral_taxon_183	149	2464	175	4	755	1047	0	1	110	17	970	92	2200	24	488	5806	1804	45	0	6	1166	322	456	0	67	1033	347	785	9	1126	50	158	464	1412	597	160	515	159	148	909	689	14	54	485	583	20	27885
AC-04	850	Actinomyces_cardiffensis	0	0	0	0	0	0	0	0	0	0	0	0	0	0	0	0	0	0	0	0	0	0	0	0	0	0	0	0	0	0	0	0	0	0	0	0	0	2	0	0	0	0	0	1	0	1	4
AC-06	617	Actinomyces_georgiae	0	79	47	0	6	0	0	0	0	0	0	0	0	0	0	0	12	0	0	0	52	0	0	0	0	0	0	0	25	0	0	0	0	0	0	0	0	0	2	0	10	0	0	2	0	0	235
AC-07	618	Actinomyces_gerencseriae	3	176	28	16	74	22	27	5	14	55	43	114	39	7	39	9	63	17	45	7	9	35	267	59	16	30	15	316	184	19	5	1	27	14	28	9	23	3	0	4	9	38	3	3	28	0	1948
AC-08	866	Actinomyces_graevenitzii	0	0	0	0	0	0	0	0	0	0	0	0	0	0	0	0	0	0	0	0	0	0	0	0	0	0	0	0	0	0	0	0	0	0	0	0	0	0	0	0	0	0	0	0	0	0	0
AC-09	645	Actinomyces_israelii	226	60	37	67	30	58	52	89	95	123	25	87	137	98	274	2	56	37	43	8	0	16	35	12	0	0	13	0	22	0	0	122	0	91	9	65	24	8	18	5	8	16	8	14	1	10	2101
AC-10	849	Actinomyces_johnsonii	31	5	62	18	5	4	176	8	26	88	155	436	0	12	46	557	5	10	26	83	11	0	194	54	63	9	52	31	0	0	7	16	55	161	89	99	43	26	10	2	16	266	313	135	8	18	3431
AC-11	852	Actinomyces_massiliensis	150	313	5	104	114	42	157	11	80	10	35	134	96	54	25	150	205	7	30	94	69	46	462	3	70	139	15	76	165	42	20	79	25	136	80	159	80	7	18	42	16	20	32	53	24	26	3720
AC-12	671	Actinomyces_meyeri	4	7	14	3	2	7	15	1	5	3	9	1	9	3	37	42	3	29	3	4	2	6	12	5	3	21	1	2	12	1	2	4	0	7	2	5	2	0	1	5	0	15	6	5	0	6	326
AC-13	176	Actinomyces_naeslundii	0	0	0	0	0	0	0	0	0	0	1	1	0	0	0	2	0	0	0	0	0	1	0	0	0	0	0	0	0	0	0	0	0	2	0	1	4	0	0	0	0	0	0	1	0	0	13
AC-14	701	Actinomyces_odontolyticus	0	0	0	0	0	0	0	0	0	0	0	0	0	0	0	0	0	0	2	0	0	0	0	0	0	0	0	0	0	0	0	0	0	0	0	0	0	0	0	0	0	0	0	0	0	0	2
AC-15	708	Actinomyces_oricola	0	0	0	0	0	0	0	0	0	0	0	0	0	0	0	0	0	0	0	0	0	0	0	0	0	0	0	0	0	0	0	0	0	0	0	0	0	0	0	0	0	0	0	0	0	0	0
AC-16	746	Actinomyces_radicidentis	0	0	0	0	0	0	0	0	0	0	0	0	0	0	0	0	0	0	0	0	0	0	0	0	0	0	0	0	0	0	0	0	0	0	0	0	0	0	0	0	0	0	0	0	0	0	0
AC-17	169	Actinomyces_sp_oral_taxon_169	0	2	3	0	0	0	3	1	1	1	1	0	0	1	1	0	0	3	1	0	1	0	1	0	2	0	0	1	3	1	0	1	0	0	0	1	1	0	0	1	0	2	1	2	1	0	37
AC-18	170	Actinomyces_sp_oral_taxon_170	136	1251	1	8	16	7	47	0	50	506	1609	0	0	2	2367	2851	157	110	0	2	37	0	744	0	0	2315	202	516	0	13	92	12	0	0	158	1	0	0	1	173	68	105	5	63	2	72	13699
AC-19	171	Actinomyces_sp_oral_taxon_171	140	19	177	76	169	52	73	0	31	62	427	7	37	1	680	38	147	9	59	192	230	19	1242	2	15	459	61	8	5	121	73	60	68	805	5	99	2	8	5	14	117	49	106	139	1	92	6201
AC-20	172	Actinomyces_sp_oral_taxon_172	0	0	0	0	1	0	4	0	1	0	1	0	1	1	2	0	3	1	0	0	6	1	0	1	0	0	4	0	3	1	1	0	1	1	2	0	2	0	0	3	2	0	2	0	0	0	45
AC-21	175	Actinomyces_sp_oral_taxon_175	0	1	10	0	0	0	6	1	0	0	0	1	694	42	0	0	176	0	0	0	0	0	0	0	0	0	0	0	1528	0	0	0	0	9	0	14	0	0	0	0	1	0	0	29	2	2	2516
AC-22	178	Actinomyces_sp_oral_taxon_178	17	143	29	101	187	62	193	782	898	303	123	65	138	85	0	1	116	0	38	81	490	113	69	572	113	20	127	32	681	135	25	94	47	197	53	121	22	2	145	3	230	1	11	90	23	36	6814
AC-23	180	Actinomyces_sp_oral_taxon_180	0	0	0	0	0	0	0	0	0	0	0	0	0	0	0	0	0	0	0	0	0	0	0	0	0	0	0	0	0	0	0	0	0	0	0	0	0	0	0	0	0	0	0	0	0	0	0
AC-24	181	Actinomyces_sp_oral_taxon_181	3	1	4	4	8	2	5	0	2	3	2	0	2	1	1	8	3	13	2	4	1	2	7	0	3	9	1	0	5	2	1	0	0	2	1	1	4	0	0	2	1	9	0	1	1	1	122
AC-25	414	Actinomyces_sp_oral_taxon_414	0	0	0	0	0	1	0	0	0	0	0	0	0	0	0	0	17	0	0	0	0	61	0	0	0	0	5	0	0	1	0	59	3	97	7	59	17	1	21	0	20	0	0	32	28	0	429
AC-26	446	Actinomyces_sp_oral_taxon_446	0	0	0	0	1	0	0	0	0	0	0	0	0	0	0	0	0	0	0	0	1	0	0	0	3	0	0	0	0	0	0	0	0	0	0	0	0	0	0	0	0	0	0	0	0	0	5
AC-27	448	Actinomyces_sp_oral_taxon_448	0	4	0	0	4	347	0	0	0	0	0	0	200	0	0	530	76	0	0	1	0	8	0	0	0	0	8	610	104	83	0	29	13	55	60	0	277	6	13	8	253	0	12	11	121	0	2833
AC-28	525	Actinomyces_sp_oral_taxon_525	0	0	0	0	0	0	0	0	0	0	6	1	1	0	0	0	0	1	0	0	3	0	0	0	0	0	3	0	0	0	0	0	0	0	0	0	0	0	0	0	0	0	0	4	0	0	19
AC-29	848	Actinomyces_sp_oral_taxon_848	11	27	263	12	579	34	135	0	50	1	141	22	93	17	1	267	129	0	25	9	209	5	42	0	251	0	65	27	35	0	2	0	5	118	29	11	10	35	10	35	29	0	2	76	89	5	2906
AC-30	877	Actinomyces_sp_oral_taxon_877	0	5	0	0	0	15	0	0	0	0	0	0	0	0	0	0	0	0	0	0	0	13	0	0	0	0	0	0	0	0	0	0	0	0	4	0	0	0	0	0	0	0	0	0	1	0	38
AC-31	896	Actinomyces_sp_oral_taxon_896	0	212	6	2	0	46	0	30	1	0	8	69	0	8	3	0	9	0	0	0	106	21	0	6	3	1	22	37	109	34	6	46	1	81	5	11	31	1	9	9	64	1	36	39	11	7	1091
AC-32	897	Actinomyces_sp_oral_taxon_897	0	0	0	0	0	8	0	0	0	0	0	0	0	0	0	0	0	0	0	0	0	11	0	0	0	0	0	0	0	0	0	0	0	28	0	31	5	0	19	0	0	0	0	9	0	0	111
AC-33	179	Actinomyces_timonensis	0	0	0	0	0	0	0	0	0	0	0	0	0	0	0	0	0	0	0	0	0	0	0	0	0	0	0	0	0	0	0	0	0	0	0	0	0	0	0	0	0	0	0	0	0	0	0
AC-34	688	Actinomyces_viscosus	2	1	1	1	2	1	5	0	1	0	3	0	1	1	2	1	2	8	1	0	0	1	2	0	0	2	0	1	3	2	2	0	0	1	0	0	0	0	0	0	1	1	0	2	0	0	51
AC-35	866	Actinomyces_graevenitzii	0	0	0	0	0	0	1	0	0	1	0	0	0	1	0	0	0	0	0	0	0	0	0	0	0	0	0	0	0	0	0	0	0	0	0	0	0	0	0	0	0	0	0	0	0	0	3
AC-36	176	Actinomyces_naeslundii	225	302	420	172	912	437	358	280	139	585	205	129	438	376	136	188	557	3232	761	452	1866	253	890	1704	69	4204	131	83	554	713	124	24	27	613	48	76	53	37	37	411	100	164	80	300	61	6	22932
AC-37	701	Actinomyces_odontolyticus	2	0	9	55	0	21	0	66	1	56	1	0	5	0	0	0	0	0	106	41	1	0	0	32	0	282	11	0	58	1	38	0	6	0	0	0	0	0	0	193	0	2	0	0	0	0	987
AC-38	701	Actinomyces_odontolyticus	0	0	0	0	0	0	0	0	0	0	0	0	0	0	0	0	0	0	0	0	0	0	0	0	0	0	0	0	0	0	0	0	0	0	0	0	0	0	0	0	0	0	0	0	0	0	0
AC-39	746	Actinomyces_radicidentis	0	0	0	0	0	0	0	0	0	0	0	0	0	0	0	0	0	0	0	0	0	0	0	0	0	0	0	0	0	0	0	0	0	0	0	0	0	0	0	0	0	0	0	0	0	0	0
AC-40	525	Actinomyces_sp_oral_taxon_525	0	18	1	0	25	0	0	0	24	0	0	98	0	0	0	0	0	0	0	0	37	3	0	0	0	0	62	34	0	1	0	0	0	0	0	24	17	0	11	0	5	0	0	0	21	0	381
AC-41	179	Actinomyces_timonensis	0	0	1	2	0	0	0	80	0	1	0	1	1	0	0	0	0	2	0	0	0	1	3	24	0	10	1	0	2	1	1	0	0	0	86	0	0	0	0	0	0	0	0	2	0	0	219
AG-01	531	Aggregatibacter_actinomycetemcomitans	0	0	0	0	0	0	0	0	0	0	0	0	0	0	0	0	0	0	0	0	0	0	0	0	0	0	0	0	0	0	0	0	0	0	0	0	0	0	0	0	0	0	0	0	0	0	0
AG-03	720	Aggregatibacter_paraphrophilus	0	0	0	0	0	0	0	0	0	0	0	0	0	0	0	0	0	0	0	0	0	0	0	0	0	0	0	0	0	0	0	0	0	0	0	0	0	0	0	0	0	0	0	0	0	0	0
AG-05	512	Aggregatibacter_sp_oral_taxon_512	0	0	0	0	0	0	0	0	0	0	0	0	0	0	0	0	0	0	0	0	0	0	0	0	0	0	0	0	0	0	1	0	0	0	0	0	0	0	0	0	0	0	0	0	0	0	1
AG-06	513	Aggregatibacter_sp_oral_taxon_513	0	0	0	0	0	0	0	0	0	0	0	0	0	0	0	0	0	0	0	0	0	0	0	2	0	0	0	0	0	0	0	0	1	0	0	0	0	0	0	0	0	0	0	0	0	0	3
AG-07	485	Agrobacterium_tumefaciens	0	0	0	0	0	0	0	0	0	0	0	0	0	0	0	0	0	0	0	0	0	0	0	0	0	0	0	0	0	0	0	0	0	0	0	0	0	0	0	0	0	0	0	0	0	0	0
AG-08	458	Aggregatibacter_sp_oral_taxon_458	0	0	0	0	0	0	0	0	0	0	0	0	0	0	0	0	0	0	0	0	0	0	0	0	0	0	0	0	0	0	0	0	0	0	0	0	0	0	0	0	0	0	0	0	0	0	0
AG-09	720	Aggregatibacter_paraphrophilus	0	0	0	0	0	0	0	0	0	0	0	0	0	0	0	0	0	0	0	0	0	0	0	0	0	0	0	0	0	0	0	0	0	0	0	0	0	0	0	0	0	0	0	0	0	0	0
AL-01	831	Alloiococcus_otitis	0	0	0	0	0	0	0	0	0	0	0	0	0	0	0	0	0	0	0	0	0	0	0	0	0	0	0	0	0	0	0	0	0	0	0	0	0	0	0	0	0	0	0	0	0	0	0
AL-02	302	Alloprevotella_rava	0	0	0	0	0	0	0	0	0	0	0	0	0	0	1	0	3	0	4	0	0	2	0	0	0	0	15	0	0	0	1	1	6	1	2	5	11	3	1	0	0	0	5	3	11	4	79
AL-03	308	Alloprevotella_sp_oral_taxon_308	0	1	0	0	0	0	2	2	1	0	0	0	0	0	0	0	2	0	0	0	1	0	0	0	0	0	0	0	0	0	0	0	0	1	0	0	0	0	1	0	1	0	0	0	0	0	12
AL-04	473	Alloprevotella_sp_oral_taxon_473	16	0	2	107	1	0	2	0	93	0	44	0	88	189	2	0	0	0	38	286	84	0	77	39	26	9	14	1	73	12	0	3	7	0	14	4	0	0	15	0	0	2	4	69	2	704	2027
AL-05	474	Alloprevotella_sp_oral_taxon_474	0	0	0	0	0	0	0	0	0	0	0	0	0	0	0	0	0	0	0	0	0	0	0	0	0	0	0	0	0	0	0	0	0	0	0	0	0	0	0	0	0	0	0	0	0	0	0
AL-06	912	Alloprevotella_sp_oral_taxon_912	87	56	67	141	13	23	103	125	193	26	32	27	17	660	0	0	11	5	94	62	56	16	17	10	177	0	167	24	47	74	40	39	225	22	213	52	108	11	452	61	5	84	116	69	19	67	3913
AL-07	913	Alloprevotella_sp_oral_taxon_913	0	0	2	0	0	0	0	0	0	0	3	0	0	2	0	0	0	0	0	0	0	0	0	0	0	0	13	0	1	0	0	0	0	0	1	0	0	0	0	0	0	0	0	0	0	0	22
AL-08	914	Alloprevotella_sp_oral_taxon_914	0	0	0	0	0	0	0	1	8	0	0	0	2	18	0	0	0	0	0	0	0	0	0	3	0	0	0	0	0	0	0	0	0	0	1	2	0	6	8	0	0	0	1	0	0	0	50
AL-09	466	Alloprevotella_tannerae	253	1	14	0	14	17	63	56	129	125	99	0	10	5	0	60	0	0	5	92	148	62	0	0	14	97	138	2	16	0	0	2	19	1309	53	89	3	516	451	1	302	6	136	267	154	6	4734
AL-10	198	Alloscardovia_omnicolens	0	0	0	0	0	0	0	0	0	0	0	0	0	0	0	0	0	0	0	0	0	0	0	0	0	0	0	0	0	0	0	0	0	0	0	0	0	0	0	0	0	0	0	0	0	0	0
AL-11	914	Alloprevotella_sp_oral_taxon_914	19	1	14	33	6	9	3	137	20	13	0	0	20	49	0	0	1	13	13	6	55	5	9	37	2	2	59	0	8	19	35	16	37	3	24	3	3	27	206	35	2	43	86	22	1	92	1188
AN-01	859	Anaerococcus_lactolyticus	0	0	0	0	0	0	0	0	0	0	0	0	0	0	0	0	0	0	0	0	0	0	0	0	0	0	0	0	0	0	0	0	0	0	0	0	0	0	0	0	0	0	0	0	0	0	0
AN-03	121	Anaeroglobus_geminatus	0	0	0	0	0	0	0	0	0	0	0	0	0	0	0	0	0	0	0	0	0	0	0	0	0	0	0	0	0	0	0	0	0	0	0	0	0	0	0	0	0	0	0	0	0	0	0
AQ-01	660	Aquamicrobium_lusatiense	0	0	0	0	0	0	0	0	0	0	0	0	0	0	0	0	0	0	0	0	0	0	0	0	0	0	0	0	0	0	0	0	0	0	0	0	0	0	0	0	0	0	0	0	0	0	0
AR-01	811	Arcanobacterium_haemolyticum	0	0	0	0	0	1	0	0	0	0	0	0	0	0	0	1	0	0	0	0	0	0	0	0	0	0	0	0	0	0	0	0	0	0	0	0	0	0	0	0	0	0	0	0	0	0	2
AR-02	190	Arsenicicoccus_sp_oral_taxon_190	0	0	0	0	0	0	0	0	0	0	0	0	0	0	0	0	0	0	0	0	0	0	0	0	0	0	0	0	0	0	0	0	0	0	0	0	0	0	0	0	0	0	0	0	0	0	0
AT-01	674	Atopobium_minutum	0	0	0	0	0	0	0	0	0	0	0	0	0	0	0	0	0	0	0	0	0	0	0	0	0	0	0	0	0	0	0	0	0	0	0	0	0	0	0	0	0	0	0	0	0	0	0
AT-02	723	Atopobium_parvulum	5	0	2	0	0	0	0	0	0	0	0	0	1	0	5	2	0	0	55	0	3	2	0	0	2	0	0	7	0	1	1	0	0	0	0	0	7	1	0	3	5	0	0	0	4	0	106
AT-03	750	Atopobium_rimae	5	0	3	0	0	1	0	6	2	0	0	0	0	0	7	3	0	0	36	0	0	0	0	0	0	0	0	2	0	1	3	0	7	4	0	0	18	10	2	6	27	0	0	2	0	0	145
AT-04	199	Atopobium_sp_oral_taxon_199	0	1	0	0	0	0	0	0	1	0	0	0	0	0	0	0	2	0	0	0	0	0	0	0	0	0	0	0	0	0	0	0	0	0	0	0	7	1	0	0	2	0	0	0	1	0	15
AT-05	416	Atopobium_sp_oral_taxon_416	0	0	0	0	0	0	0	0	0	0	0	0	0	0	0	0	0	0	0	0	0	0	0	0	0	0	0	0	2	0	0	0	0	0	0	0	0	0	0	0	0	0	0	0	0	0	2
AT-06	810	Atopobium_sp_oral_taxon_810	0	0	0	0	0	0	0	0	0	0	0	0	0	0	0	0	0	0	0	0	0	0	0	0	0	0	0	0	0	0	0	0	0	0	0	0	0	1	0	0	0	0	0	0	0	0	1
AT-07	814	Atopobium_vaginae	0	0	0	0	0	0	0	0	0	0	0	0	0	0	0	0	0	0	0	0	0	0	0	0	0	0	0	0	0	0	0	0	0	0	0	0	0	0	0	0	0	0	0	0	0	0	0
AT-08	723	Atopobium_parvulum	0	0	0	0	0	0	0	1	0	0	0	0	0	0	0	0	0	0	0	0	0	0	0	0	0	0	0	1	0	0	0	0	0	6	0	0	0	17	0	0	0	0	0	0	3	0	28
AT-09	750	Atopobium_rimae	0	0	0	0	0	0	0	0	0	0	0	0	0	0	0	0	0	0	0	0	0	0	0	0	0	0	0	0	0	0	0	0	0	0	0	0	0	0	0	0	0	0	0	0	0	0	0
BA-01	45	Bacillus_clausii	0	0	0	0	0	0	0	0	0	0	0	0	0	0	0	0	0	0	0	0	0	0	0	0	0	0	0	0	0	0	0	0	0	0	0	0	0	0	0	0	0	0	0	0	0	0	0
BA-02	272	Bacteroidaceae[G-1]_sp_oral_taxon_272	0	0	0	0	0	0	0	0	0	0	0	0	0	0	0	0	0	0	0	0	0	0	1	0	0	0	0	0	0	0	0	41	3	0	0	4	35	61	20	0	1	6	0	37	0	7	216
BA-03	274	Bacteroidales[G-2]_sp_oral_taxon_274	61	469	143	608	42	78	403	303	9	104	562	346	104	312	134	12	3	1	360	167	263	20	222	455	8	299	830	78	47	80	249	4831	901	313	139	502	451	429	916	164	168	928	865	259	329	1782	19749
BA-04	911	Bacteroidales[G-3]_sp_oral_taxon_911	0	0	0	0	0	0	0	0	0	0	0	0	0	0	0	0	0	0	0	0	0	0	0	0	0	0	0	0	0	0	0	0	0	0	0	0	0	0	0	0	0	0	0	0	0	0	0
BA-05	630	Bacteroides_heparinolyticus	0	0	0	0	0	0	0	0	0	0	0	0	0	0	0	0	0	0	0	0	0	0	0	0	0	0	0	0	0	1	0	0	0	0	0	0	0	0	0	0	0	0	0	0	2	7	10
BA-06	787	Bacteroides_tectus	0	0	0	0	0	0	0	0	0	0	0	0	0	0	0	0	0	0	0	0	0	0	0	0	0	0	0	0	0	0	0	0	0	0	0	0	0	0	0	0	0	0	0	0	0	0	0
BA-07	465	Bacteroides_zoogleoformans	0	0	0	0	0	0	0	0	0	0	0	0	0	0	0	0	0	0	0	0	0	0	0	0	0	0	0	0	0	0	0	0	0	0	0	0	0	0	0	0	0	0	0	0	0	0	0
BA-08	280	Bacteroidetes[G-3]_sp_oral_taxon_280	0	0	0	0	0	0	0	0	0	0	0	0	0	0	0	0	0	0	0	0	0	0	0	0	0	0	0	0	0	0	0	13	0	1	0	6	0	29	0	0	0	0	0	42	3	10	104
BA-09	281	Bacteroidetes[G-3]_sp_oral_taxon_281	0	0	0	0	0	0	0	0	0	0	0	0	0	0	0	0	0	0	0	0	0	0	0	0	0	0	0	0	0	0	0	0	0	0	0	0	0	0	0	0	0	0	0	0	0	0	0
BA-10	365	Bacteroidetes[G-3]_sp_oral_taxon_365	0	0	0	0	0	0	0	0	0	0	0	0	0	0	0	0	0	0	0	0	0	0	0	0	0	0	0	0	0	0	0	0	0	0	0	0	0	0	0	0	0	1	0	0	3	0	4
BA-11	436	Bacteroidetes[G-3]_sp_oral_taxon_436	0	0	0	0	0	0	0	0	0	0	0	0	0	0	0	0	0	0	0	0	0	0	0	0	0	0	0	0	0	0	0	0	0	0	0	0	0	0	0	0	0	0	0	0	0	0	0
BA-12	503	Bacteroidetes[G-3]_sp_oral_taxon_503	0	0	0	0	0	0	0	0	0	0	0	0	0	0	0	0	0	0	0	0	0	0	0	0	0	0	0	0	0	0	0	0	0	0	8	0	0	3	0	0	0	0	0	0	0	0	11
BA-13	899	Bacteroidetes[G-3]_sp_oral_taxon_899	0	0	0	0	0	0	0	0	0	0	0	0	0	0	0	0	0	0	0	0	0	0	0	0	0	0	0	0	0	0	0	0	0	0	0	0	0	0	0	0	0	0	0	0	0	0	0
BA-14	509	Bacteroidetes[G-4]_sp_oral_taxon_509	0	0	0	0	0	0	0	0	0	0	0	0	0	0	0	0	0	0	0	0	0	0	0	0	0	0	0	0	0	0	0	0	0	0	0	0	0	0	0	0	0	0	0	0	0	0	0
BA-15	505	Bacteroidetes[G-5]_sp_oral_taxon_505	0	0	0	0	0	0	42	0	0	0	0	7	0	52	0	0	0	0	0	2	0	0	0	0	0	0	0	0	0	78	1	0	45	0	4	9	0	2	13	0	0	0	8	0	6	9	278
BA-16	507	Bacteroidetes[G-5]_sp_oral_taxon_507	0	0	0	0	0	0	0	0	0	0	0	0	0	0	0	0	0	0	0	0	0	0	0	0	0	0	0	0	0	0	0	0	0	0	0	0	0	0	0	0	0	0	0	6	0	0	6
BA-17	511	Bacteroidetes[G-5]_sp_oral_taxon_511	0	0	11	0	0	0	0	0	0	0	0	9	85	0	0	0	0	0	0	1	0	20	0	0	0	0	45	0	112	0	37	3	0	7	0	101	15	173	0	26	0	5	5	37	0	0	692
BA-18	516	Bacteroidetes[G-6]_sp_oral_taxon_516	0	0	0	0	0	0	0	0	0	0	0	0	0	0	0	0	0	0	0	0	0	0	0	0	0	0	0	0	0	0	0	0	0	0	0	0	0	0	0	0	0	0	0	0	0	2	2
BA-19	511	Bacteroidetes[G-5]_sp_oral_taxon_511	0	0	0	0	0	0	0	0	0	0	0	0	1	0	0	0	0	0	0	0	0	0	0	0	0	0	0	0	0	0	0	0	0	0	0	2	0	0	0	0	0	0	0	0	0	0	3
BD-01	39	Bdellovibrio_sp_oral_taxon_039	0	0	0	0	0	0	0	0	0	0	0	0	0	0	0	0	0	0	0	0	0	0	0	0	0	0	0	0	0	0	0	0	0	0	0	0	0	0	0	0	0	0	0	0	0	0	0
BE-01	319	Bergeyella_sp_oral_taxon_319	0	0	0	0	0	0	0	0	0	0	0	0	0	0	0	0	0	0	0	0	0	0	0	0	0	0	0	0	0	0	0	0	0	0	0	0	0	0	0	0	0	0	0	0	0	0	0
BE-02	322	Bergeyella_sp_oral_taxon_322	502	25	333	241	170	144	383	296	146	561	349	100	144	251	433	193	81	649	188	324	139	104	203	218	198	492	151	61	91	601	482	437	184	349	587	83	83	168	113	247	47	470	180	422	35	974	12632
BE-03	900	Bergeyella_sp_oral_taxon_900	20	40	56	0	17	0	0	34	0	0	155	8	8	10	1	5	34	0	2	8	29	0	0	3	2	11	13	2	45	0	28	1	13	24	31	142	0	34	1	29	79	0	1	42	1	3	932
BE-04	907	Bergeyella_sp_oral_taxon_907	41	0	153	102	27	51	196	67	117	82	191	365	47	170	23	19	20	0	14	26	114	64	31	13	311	21	72	214	61	414	118	153	63	80	24	152	162	33	160	60	0	123	62	108	133	102	4559
BI-01	407	Bifidobacteriaceae[G-2]_sp_oral_taxon_407	0	0	0	0	0	0	0	0	0	0	0	0	0	0	0	0	0	0	0	0	0	0	0	0	0	0	0	0	0	0	0	0	0	0	0	0	0	0	0	0	0	0	0	0	0	0	0
BI-02	895	Bifidobacterium_animalis_subsp_animalis	0	0	0	0	0	0	0	0	0	0	0	0	0	0	0	0	0	0	0	0	0	0	0	0	0	0	0	0	0	0	0	0	0	0	0	0	0	0	0	0	0	0	0	0	0	0	0
BI-03	895	Bifidobacterium_animalis_subsp_lactis	0	0	0	0	0	0	0	0	0	0	0	0	0	0	0	0	0	0	0	0	0	0	0	0	0	0	0	0	0	0	0	0	0	0	0	0	0	0	0	0	0	0	0	0	0	0	0
BI-04	889	Bifidobacterium_breve	0	0	0	0	0	0	0	0	0	0	0	0	0	0	0	0	0	0	0	0	0	0	0	0	0	0	0	0	0	0	0	0	0	0	0	0	0	0	0	0	0	0	0	0	0	0	0
BI-05	588	Bifidobacterium_dentium	0	0	0	0	0	0	0	0	0	0	0	0	1	0	0	0	0	0	0	0	0	0	0	0	0	0	0	0	1	0	0	0	0	0	0	0	0	4	0	3	0	0	0	0	3	0	12
BI-06	862	Bifidobacterium_longum	0	0	0	0	0	0	0	0	0	0	0	0	0	0	0	0	0	0	0	0	0	0	0	0	0	0	0	0	0	0	0	0	0	0	0	0	0	0	0	0	0	0	0	0	0	0	0
BI-07	891	Bifidobacterium_scardovii	0	0	0	0	0	0	0	0	0	0	0	0	0	0	0	0	0	0	0	0	0	0	0	0	0	0	0	0	0	0	0	0	0	0	0	0	0	0	0	0	0	0	0	0	0	0	0
BR-01	590	Brevundimonas_diminuta	0	0	0	0	0	0	0	0	0	0	0	0	0	0	0	0	0	0	0	0	0	0	0	0	0	0	0	0	0	0	0	0	0	0	0	0	0	0	0	0	0	0	0	0	0	0	0
BU-01	603	Bulleidia_extructa	0	0	0	0	0	0	0	0	0	0	0	0	0	0	0	0	0	0	0	0	0	0	0	0	0	0	0	0	0	0	0	0	0	0	0	2	0	1	0	0	0	0	0	2	3	2	10
BU-02	94	Butyrivibrio_sp_oral_taxon_094	0	0	0	0	0	0	0	0	0	0	0	0	0	0	0	0	0	0	0	0	0	0	0	0	0	0	0	0	0	0	0	0	0	0	0	0	0	1	0	0	0	0	0	0	0	5	6
CA-01	575	Campylobacter_concisus	29	118	54	119	17	56	2	4	165	46	21	70	47	84	54	24	54	516	19	29	84	2	32	103	32	11	174	4	67	58	152	8	404	32	60	114	134	19	152	19	29	18	35	99	41	38	3449
CA-02	575	Campylobacter_concisus	9	41	12	7	60	23	43	33	120	2	4	4	55	82	18	2	51	37	16	28	91	196	682	70	26	3	12	10	66	340	38	5	46	271	30	3	9	9	73	86	102	12	8	29	28	126	3018
CA-03	580	Campylobacter_curvus	24	0	0	0	0	0	36	0	31	0	0	0	29	1	0	2	0	0	0	0	0	2	10	0	0	0	0	0	41	19	0	199	0	17	11	21	0	22	5	0	0	0	0	0	8	0	478
CA-04	623	Campylobacter_gracilis	88	2179	123	388	155	463	757	79	307	265	406	1415	613	424	960	126	862	45	544	193	439	161	328	82	147	161	504	491	826	583	169	864	772	427	187	358	1546	254	815	241	1174	97	230	334	985	39	22606
CA-06	44	Campylobacter_sp_oral_taxon_044	0	0	0	0	0	0	0	0	0	0	0	0	0	0	0	0	0	0	0	0	0	0	0	0	0	0	0	0	0	0	0	0	0	9	0	0	0	0	1	0	2	0	1	0	0	2	15
CA-07	776	Campylobacter_sputorum	0	0	0	0	0	0	0	0	0	0	0	0	0	0	0	0	0	0	0	0	0	0	0	0	0	0	0	0	0	0	0	0	0	0	0	0	0	0	0	0	0	0	0	0	0	0	0
CA-08	842	Campylobacter_ureolyticus	0	0	0	0	0	0	0	0	0	0	0	0	0	0	0	0	0	0	0	0	0	0	0	0	0	0	0	0	0	0	0	0	0	0	0	0	0	0	0	0	0	0	0	0	0	0	0
CA-09	337	Capnocytophaga_gingivalis	33	63	249	766	14	129	404	85	75	383	109	8	312	100	2710	61	162	921	609	578	14	85	138	135	63	82	62	38	192	313	612	649	193	77	278	43	89	406	20	166	80	926	91	88	36	593	13240
CA-10	325	Capnocytophaga_granulosa	147	60	247	1218	313	311	467	138	28	570	372	183	105	699	774	133	120	251	466	290	156	244	169	94	402	236	153	493	346	542	541	464	148	63	444	548	166	581	46	384	426	732	323	217	260	345	15415
CA-11	627	Capnocytophaga_haemolytica	0	38	0	2	0	0	0	0	0	2	0	0	34	0	14	0	55	0	1	1	0	0	0	0	0	1	1	0	0	0	103	0	0	0	137	0	0	0	0	0	164	0	0	0	0	0	553
CA-12	329	Capnocytophaga_leadbetteri	128	172	631	1443	308	222	432	233	256	87	161	66	118	201	776	80	159	1624	537	281	123	167	144	99	720	27	318	36	272	394	1303	464	143	231	181	129	54	349	108	254	133	1185	518	366	176	443	16252
CA-13	700	Capnocytophaga_ochracea	1	0	1	0	0	8	0	0	0	0	0	1	23	0	0	0	0	0	4	1	0	3	0	0	0	1	1	0	1	0	0	0	0	0	2	2	0	3	2	0	0	54	7	0	0	1	116
CA-14	323	Capnocytophaga_sp_oral_taxon_323	0	51	1	5	0	1	1	1	1	0	0	0	0	0	1	0	35	0	1	1	0	0	0	1	0	0	0	0	1	0	1	10	2	0	1	0	0	0	0	2	48	0	0	0	11	0	176
CA-15	324	Capnocytophaga_sp_oral_taxon_324	0	0	0	0	0	0	0	0	0	0	0	0	0	0	0	0	0	0	0	0	0	0	0	0	0	0	0	0	0	0	0	0	0	0	0	0	0	0	0	0	0	0	0	0	0	0	0
CA-17	332	Capnocytophaga_sp_oral_taxon_332	26	0	4	1256	21	36	93	21	12	32	179	5	14	558	3	10	0	4	427	118	7	16	26	4	178	2	32	16	56	131	177	28	4	28	49	33	2	53	2	10	0	17	203	31	42	20	3986
CA-18	334	Capnocytophaga_sp_oral_taxon_334	0	0	0	0	0	0	0	0	0	0	0	0	0	0	0	0	0	0	0	0	0	0	0	0	0	0	0	0	1	0	0	0	0	0	0	0	0	0	0	0	0	0	0	0	0	0	1
CA-19	335	Capnocytophaga_sp_oral_taxon_335	26	0	0	0	0	0	5	0	0	0	0	0	0	0	0	7	0	0	0	0	0	0	8	0	0	0	0	0	0	0	0	74	0	9	1	0	0	0	0	0	0	2	0	0	0	3	135
CA-20	336	Capnocytophaga_sp_oral_taxon_336	28	1	0	80	8	27	56	0	3	0	1	158	47	0	67	12	1	5	17	13	0	13	67	1	0	30	2	231	0	2	53	87	0	89	1	33	339	50	3	142	0	2	17	18	1	34	1739
CA-21	338	Capnocytophaga_sp_oral_taxon_338	36	8	83	831	14	4	1	0	6	4	18	4	10	17	94	20	2	29	221	159	13	4	7	14	4	3	32	2	0	4	4	62	18	7	31	7	24	9	10	1	0	99	67	51	14	110	2158
CA-22	380	Capnocytophaga_sp_oral_taxon_380	0	1	0	0	0	0	0	0	0	0	0	0	0	0	0	0	0	0	0	0	0	0	0	0	0	0	0	0	0	0	2	1	0	0	0	0	0	0	0	1	0	2	0	0	0	0	7
CA-23	412	Capnocytophaga_sp_oral_taxon_412	0	0	2	0	0	0	0	0	18	0	0	0	1	0	0	0	0	0	0	0	0	0	2	0	23	0	0	0	2	0	0	0	0	0	2	0	0	17	0	0	0	0	0	0	1	17	85
CA-24	863	Capnocytophaga_sp_oral_taxon_863	49	0	68	0	0	4	2	0	0	0	2	5	4	1	31	20	0	0	0	0	2	3	0	0	3	1	1	35	44	0	382	3	3	0	12	0	0	21	25	76	1	18	6	0	2	22	846
CA-25	864	Capnocytophaga_sp_oral_taxon_864	0	0	47	0	0	0	0	0	0	0	0	1	7	0	0	0	0	0	0	0	0	0	0	1	0	0	0	0	14	2	0	1	0	0	0	0	1	30	0	1	0	1	3	0	0	1	110
CA-26	878	Capnocytophaga_sp_oral_taxon_878	0	0	0	0	0	0	0	0	0	0	0	0	0	0	0	0	0	0	0	0	0	0	0	0	0	0	0	0	0	0	0	0	0	0	0	0	2	0	0	0	0	0	0	0	0	0	2
CA-27	901	Capnocytophaga_sp_oral_taxon_901	0	0	0	0	0	0	0	0	0	0	0	0	0	0	0	0	0	0	0	0	0	0	0	0	0	0	0	0	0	0	0	0	0	0	0	0	0	0	0	0	0	0	0	0	0	0	0
CA-28	902	Capnocytophaga_sp_oral_taxon_902	7	56	22	1	1	21	5	10	17	29	98	47	5	53	6	0	20	3	0	0	0	17	1	26	11	44	72	73	31	7	9	57	68	6	79	31	47	172	17	0	26	6	26	8	8	15	1258
CA-29	903	Capnocytophaga_sp_oral_taxon_903	0	2	0	1	1	0	30	5	2	44	0	0	0	0	84	0	6	0	0	1	1	71	4	0	1	0	0	0	0	1	0	2	0	0	0	1	1	0	0	0	0	1	55	1	251	22	588
CA-30	775	Capnocytophaga_sputigena	626	58	314	738	597	117	187	201	115	799	230	95	523	112	509	474	177	858	451	413	204	117	358	465	392	305	218	107	181	183	339	358	419	56	272	67	271	294	37	238	38	1032	148	266	30	367	14356
CA-31	633	Cardiobacterium_hominis	5	1	2	2	3	0	5	0	0	2	3	3	3	1	1	2	1	5	2	2	0	2	2	0	3	2	0	1	3	2	0	7	2	1	2	0	1	1	0	0	0	3	0	0	0	1	76
CA-32	540	Cardiobacterium_valvarum	1	0	4	13	4	4	20	4	0	0	35	0	1	9	127	3	1	0	2	4	4	0	1	3	8	0	35	0	0	2	1	52	50	13	3	25	31	10	1	1	14	453	16	13	2	15	985
CA-34	451	Catonella_sp_oral_taxon_451	0	0	0	0	0	0	0	0	0	0	0	0	0	0	0	0	0	0	0	0	0	0	0	0	0	0	0	0	0	0	0	0	0	2	0	3	0	14	0	0	0	0	2	5	0	2	28
CA-35	2	Caulobacter_sp_oral_taxon_002	0	0	0	0	0	0	0	0	0	0	0	0	0	0	0	0	0	0	0	0	0	0	0	0	0	0	0	0	0	0	0	0	0	0	0	0	0	0	0	0	0	0	0	0	0	0	0
CE-01	726	Centipeda_periodontii	0	0	0	0	0	0	0	0	0	0	0	0	0	0	0	0	0	0	0	0	0	0	0	0	0	0	0	0	0	0	0	0	0	0	0	0	0	0	0	0	0	0	0	0	0	0	0
CH-01	733	Chlamydophila_pneumoniae	0	0	0	0	0	0	0	0	0	0	0	0	0	0	0	0	0	0	0	0	0	0	0	0	0	0	0	0	0	0	0	0	0	0	0	0	0	0	0	0	0	0	0	0	0	0	0
CH-02	439	Chloroflexi[G-1]_sp_oral_taxon_439	0	0	0	0	0	0	0	0	0	0	0	0	0	0	0	0	0	0	0	0	0	0	0	0	0	0	0	0	0	0	0	11	1	0	0	1	1	6	0	0	0	4	0	5	0	1	30
CH-03	439	Chloroflexi[G-1]_sp_oral_taxon_439	0	0	0	0	0	0	0	0	0	0	0	0	0	0	0	0	0	0	0	0	0	0	0	0	0	0	0	0	0	0	0	0	0	0	0	0	0	0	0	0	0	0	0	0	0	0	0
CL-01	93	Clostridiales[F-1][G-1]_sp_oral_taxon_093	0	0	0	0	0	0	0	0	0	0	0	0	0	0	0	0	0	0	0	0	0	0	0	0	0	0	0	0	1	0	0	0	0	1	0	0	0	1	0	0	0	0	0	6	2	5	16
CL-02	402	Clostridiales[F-1][G-2]_sp_oral_taxon_402	0	0	0	0	0	0	0	0	0	0	0	0	0	0	0	0	0	0	0	0	0	0	0	0	0	0	0	0	0	0	0	0	0	0	0	0	0	0	0	0	0	0	0	0	0	0	0
CL-03	75	Clostridiales[F-2][G-1]_sp_oral_taxon_075	0	0	0	1	0	0	0	0	0	1	0	0	1	0	0	0	0	0	0	0	0	0	0	0	0	0	1	0	0	2	1	0	0	0	0	2	0	0	0	0	0	0	0	0	0	0	9
CL-04	85	Clostridiales[F-2][G-2]_sp_oral_taxon_085	1	0	1	11	3	1	17	73	1	3	1	0	0	0	0	0	0	0	1	0	4	0	2	1	3	13	1	0	1	0	5	0	0	8	10	25	10	11	28	0	11	5	21	32	24	11	339
CL-05	366	Clostridiales[F-2][G-3]_sp_oral_taxon_366	0	0	0	0	0	0	0	0	0	0	0	0	0	0	0	0	0	0	0	0	0	0	0	0	0	0	0	0	0	0	0	0	0	0	0	0	0	0	0	0	0	0	0	0	0	0	0
CL-06	381	Clostridiales[F-2][G-3]_sp_oral_taxon_381	0	1	0	0	0	0	0	2	0	0	0	0	0	0	0	0	0	0	0	0	0	0	0	0	0	0	0	0	0	0	0	0	0	0	0	1	0	0	0	0	0	0	0	0	0	0	4
CL-07	876	Clostridiales[F-3][G-1]_sp_oral_taxon_876	0	0	0	0	0	0	0	0	0	0	0	0	0	0	0	0	0	0	0	0	0	0	0	0	0	0	0	0	0	0	0	0	0	0	0	0	0	0	0	0	0	0	0	0	0	0	0
CL-08	75	Clostridiales[F-2][G-1]_sp_oral_taxon_075	90	260	126	81	47	265	28	64	674	133	230	0	171	436	17	12	41	0	58	153	194	211	1	7	1386	27	582	0	203	656	517	71	557	208	171	996	253	487	749	263	339	0	103	645	194	226	11932
CO-01	591	Corynebacterium_diphtheriae	0	0	0	0	0	0	0	0	0	0	0	0	0	0	0	0	0	0	0	0	0	0	0	0	0	0	0	0	0	0	0	0	0	0	0	0	0	0	0	0	0	0	0	0	0	0	0
CO-02	595	Corynebacterium_durum	509	521	622	621	60	207	1748	12	23	697	69	302	475	23	2074	714	334	6002	562	614	176	97	2254	502	33	689	11	228	151	161	369	576	426	580	611	306	559	153	2	795	87	1496	484	568	75	932	28510
CO-03	666	Corynebacterium_matruchotii	2318	7532	1852	1782	3785	3410	3267	3165	6503	54	1987	5242	4478	5127	3408	903	5398	649	942	3411	5662	3113	5107	5090	2969	309	3764	5079	6435	4921	4231	3506	4074	1865	1131	5720	7180	1637	1120	3578	5206	2823	2190	2196	9851	1082	165052
CO-04	835	Corynebacterium_mucifaciens	0	0	0	0	0	0	0	0	0	0	0	0	0	0	0	0	0	0	0	0	0	0	0	0	0	0	0	0	0	0	0	0	0	0	0	0	0	0	0	0	0	0	0	0	0	0	0
CO-05	184	Corynebacterium_sp_oral_taxon_184	0	0	0	0	0	0	0	0	0	0	0	0	0	0	0	0	0	0	0	0	0	0	0	0	0	0	0	0	0	0	0	0	0	0	0	0	0	0	0	0	0	0	0	0	0	0	0
CO-06	853	Corynebacterium_urealyticum	0	0	0	0	0	0	0	0	0	0	0	0	0	0	0	0	0	0	0	0	0	0	0	0	0	0	0	0	0	0	0	0	0	0	0	0	0	0	0	0	0	0	0	0	0	0	0
CO-07	591	Corynebacterium_diphtheriae	0	1	0	3	1	0	0	0	0	36	58	0	1	10	0	0	0	0	1	5	0	0	0	0	0	87	4	0	0	2	0	0	0	23	54	33	0	0	0	0	0	0	0	0	0	0	319
CO-08	591	Corynebacterium_diphtheriae	0	0	0	0	0	0	0	0	0	0	0	0	0	0	0	0	0	0	0	0	0	0	0	0	0	0	0	0	0	0	0	0	0	0	0	0	0	0	0	0	0	0	0	0	0	0	0
CR-01	579	Cryptobacterium_curtum	0	0	0	0	0	0	0	0	0	0	0	0	0	0	0	0	0	0	5	0	0	0	0	0	0	0	0	4	0	0	0	0	0	0	0	0	1	1	0	0	0	0	0	0	1	0	12
DE-01	23	Delftia_acidovorans	0	0	0	0	0	0	0	0	0	0	0	0	0	0	0	0	0	0	0	0	0	0	0	0	0	0	0	0	0	0	0	0	0	0	0	0	0	0	0	0	0	0	0	0	0	0	0
DE-02	41	Desulfobulbus_sp_oral_taxon_041	0	0	0	0	0	0	0	0	0	0	0	0	0	0	0	0	0	0	0	0	0	0	0	0	0	0	0	0	0	0	0	0	0	0	0	0	0	0	0	0	0	0	0	0	0	0	0
DE-03	703	Desulfomicrobium_orale	0	0	0	0	0	0	0	0	0	0	0	0	0	0	0	0	0	0	0	0	0	0	0	0	0	0	0	0	0	0	0	0	0	0	0	0	0	0	0	0	0	0	0	0	0	0	0
DE-04	605	Desulfovibrio_fairfieldensis	0	0	0	0	0	0	0	0	0	0	0	0	0	0	0	0	0	0	0	0	0	0	0	0	0	0	0	0	0	0	0	0	0	0	0	0	0	0	0	0	0	0	0	0	0	0	0
DE-05	40	Desulfovibrio_sp_oral_taxon_040	0	0	0	0	0	0	0	0	0	0	0	0	0	0	0	0	0	0	0	0	0	0	0	0	0	0	0	0	0	0	0	0	0	0	0	0	0	0	0	0	0	0	0	0	0	0	0
DI-01	118	Dialister_invisus	0	0	0	0	0	0	0	0	0	0	0	0	0	0	0	0	0	0	0	0	0	0	0	0	0	0	0	0	0	0	0	0	0	0	0	0	0	0	0	0	0	0	0	0	0	0	0
DI-02	843	Dialister_micraerophilus	0	0	0	0	0	0	0	0	0	0	0	0	0	0	0	0	0	0	0	0	0	0	0	0	0	0	0	0	0	0	0	0	0	0	0	0	0	0	0	0	0	0	0	0	0	0	0
DI-03	736	Dialister_pneumosintes	0	0	0	0	0	0	0	0	0	0	0	0	0	0	0	0	0	0	0	0	0	0	0	0	0	0	0	0	0	0	0	0	0	0	0	0	0	0	0	0	0	0	0	0	0	0	0
DI-04	119	Dialister_sp_oral_taxon_119	0	0	0	0	0	0	0	0	0	0	0	0	0	0	0	0	0	0	0	0	0	0	0	0	0	0	0	0	0	0	0	0	0	0	0	0	0	0	0	0	0	0	0	0	0	0	0
DI-05	502	Dialister_sp_oral_taxon_502	0	0	0	0	0	0	0	0	0	0	0	0	0	0	0	0	0	0	0	0	0	0	0	0	0	0	0	0	0	0	0	0	0	0	0	0	0	0	0	0	0	0	0	0	0	0	0
DI-06	368	Dietzia_sp_oral_taxon_368	0	0	0	0	0	0	0	0	0	0	0	0	0	0	0	0	0	0	0	0	0	0	0	0	0	0	0	0	0	0	0	0	0	0	0	0	0	0	0	0	0	0	0	0	0	0	0
DI-07	502	Dialister_sp_oral_taxon_502	0	0	0	0	0	0	0	0	0	0	0	0	0	0	0	0	0	0	0	0	0	0	0	0	0	0	0	0	0	0	0	0	0	0	0	0	0	0	0	0	0	0	0	0	0	0	0
DI-08	502	Dialister_sp_oral_taxon_502	0	0	0	0	0	0	0	0	0	0	0	0	0	0	0	0	0	0	0	0	0	0	0	0	0	0	0	0	0	0	0	0	0	0	0	0	0	0	0	0	0	0	0	0	0	0	0
DI-09	502	Dialister_sp_oral_taxon_502	0	0	0	0	0	0	0	0	0	0	0	0	0	0	0	0	0	0	0	0	0	0	0	0	0	0	0	0	0	0	0	0	0	0	0	0	0	0	0	0	0	0	0	0	0	0	0
DO-01	813	Dolosigranulum_pigrum	0	0	0	0	0	0	0	0	0	0	0	0	0	0	0	0	0	0	0	0	0	0	0	0	0	0	0	0	0	0	0	0	0	0	0	0	0	0	0	0	0	0	0	0	0	0	0
EG-01	654	Eggerthella_lenta	0	0	0	0	0	0	0	0	0	0	0	0	0	0	0	0	0	0	0	0	0	0	0	0	0	0	0	0	0	0	0	0	0	0	0	0	0	0	0	0	0	0	0	0	0	0	0
EG-02	569	Eggerthia_catenaformis	0	0	0	0	0	0	0	0	0	0	0	0	0	0	0	0	0	0	0	0	0	0	0	0	0	0	0	0	0	0	0	0	0	0	0	0	0	0	0	0	0	0	0	0	0	0	0
EI-01	577	Eikenella_corrodens	0	0	0	1	0	0	0	0	0	0	0	0	0	0	1	0	0	0	0	0	0	0	1	0	0	0	0	0	0	0	0	0	0	0	0	0	0	0	0	0	0	0	0	0	0	0	3
EI-02	11	Eikenella_sp_oral_taxon_011	0	0	0	0	0	0	0	0	0	0	0	0	0	0	0	0	0	0	0	0	0	0	0	0	0	0	0	0	0	0	0	0	0	0	0	0	0	0	0	0	0	0	0	0	0	0	0
EN-02	604	Enterococcus_faecalis	0	0	0	0	0	0	0	0	0	0	0	0	0	0	0	0	0	0	0	0	0	0	0	0	0	0	0	0	0	0	0	0	0	0	0	0	0	0	0	0	0	0	0	0	0	0	0
ER-01	904	Erysipelothrichaceae[G-1]_sp_oral_taxon_904	0	0	0	0	0	0	0	0	0	0	0	0	0	0	0	0	0	0	0	0	0	0	0	0	0	0	0	0	0	0	0	0	0	0	0	0	0	2	0	0	1	0	0	0	0	0	3
ER-02	905	Erysipelothrichaceae[G-1]_sp_oral_taxon_905	0	0	0	0	0	0	1	0	0	0	0	0	0	0	0	0	0	0	0	0	0	0	0	0	0	0	0	0	0	0	0	1	2	11	0	2	0	27	0	0	2	0	0	2	1	2	51
ER-03	484	Erysipelothrix_tonsillarum	0	0	0	0	0	0	0	0	0	0	0	0	0	0	0	0	0	0	0	0	0	0	0	0	0	0	0	0	0	0	0	0	0	0	0	0	0	0	0	0	0	0	0	0	0	0	0
ER-04	747	Erythromicrobium_ramosum	0	0	0	0	0	0	0	0	0	0	0	0	0	0	0	0	0	0	0	0	0	0	0	0	0	0	0	0	0	0	0	0	0	0	0	0	0	0	0	0	0	0	0	0	0	0	0
EU-01	655	Eubacterium_limosum	0	0	0	0	0	0	0	0	0	0	0	0	0	0	0	0	0	0	0	0	0	0	0	0	0	0	0	0	0	0	0	0	0	0	0	0	0	0	0	0	0	0	0	0	0	0	0
EU-02	105	Eubacterium[11][G-1]_infirmum	0	8	1	0	0	2	14	0	0	0	1	0	2	0	0	0	0	0	1	0	1	0	1	0	0	0	0	0	0	0	0	0	32	35	1	1	4	126	26	0	13	0	2	24	4	0	299
EU-03	467	Eubacterium[11][G-1]_sulci	1	0	0	0	1	0	0	12	0	0	0	0	0	0	2	0	0	1	2	0	0	0	0	0	0	0	0	1	0	0	0	0	1	2	0	0	0	0	12	5	0	5	0	0	0	1	46
EU-04	557	Eubacterium[11][G-3]_brachy	19	7	0	0	1	3	11	5	8	4	6	0	4	0	0	0	2	0	4	0	7	2	4	1	0	0	3	0	1	11	0	3	0	0	15	11	21	56	4	4	4	0	1	10	7	3	242
EU-05	759	Eubacterium[11][G-5]_saphenum	0	0	0	0	0	0	0	0	0	0	0	0	0	0	0	0	0	0	0	0	0	0	0	0	0	0	0	0	0	0	0	0	0	0	0	7	0	2	3	0	0	0	0	14	0	0	26
EU-06	673	Eubacterium[11][G-6]_minutum	0	0	0	0	0	0	0	0	0	0	0	0	0	0	0	0	0	0	0	0	0	0	0	0	0	0	0	0	0	0	0	0	0	0	0	0	0	6	0	0	0	0	1	0	0	0	7
EU-07	694	Eubacterium[11][G-6]_nodatum	0	0	0	0	0	0	0	0	0	1	0	0	0	0	0	0	0	0	0	0	0	0	0	0	0	0	1	0	0	0	0	3	0	0	0	1	0	18	0	0	0	0	0	0	0	13	37
EU-08	377	Eubacterium[11][G-7]_yurii	0	0	0	0	0	0	1	0	1	0	0	0	0	0	0	0	0	0	0	0	0	0	0	0	0	0	0	0	0	0	0	0	0	0	0	0	0	0	0	0	0	0	0	0	0	0	2
EU-09	694	Eubacterium[11][G-6]_nodatum	0	0	0	0	0	0	0	0	0	0	0	0	0	0	0	0	0	0	0	0	0	0	0	0	0	0	0	0	0	0	0	0	0	0	0	0	0	0	0	0	0	0	0	0	0	0	0
EU-10	377	Eubacterium[11][G-7]_yurii	0	0	0	0	0	0	0	0	1	0	0	0	0	1	0	0	0	0	0	0	0	0	0	1	1	0	0	0	0	0	0	0	1	34	0	0	0	32	0	0	0	0	29	0	0	0	100
EU-11	655	Eubacterium_limosum	0	0	0	0	0	0	0	0	0	0	0	0	0	0	0	0	0	0	0	0	0	0	0	0	0	0	0	0	0	0	0	0	0	0	0	0	0	0	0	0	0	0	0	0	0	0	0
FI-01	539	Filifactor_alocis	0	0	1	0	0	0	0	0	0	0	0	0	2	0	0	0	0	0	0	0	0	0	0	0	0	0	0	0	0	0	0	104	0	4	1	40	0	124	15	0	3	7	0	40	4	21	366
FI-02	662	Finegoldia_magna	0	0	0	0	0	0	0	0	0	0	0	0	0	0	0	0	0	0	0	0	0	0	0	0	0	0	0	0	0	0	0	0	0	0	0	0	0	0	0	0	0	0	0	0	0	0	0
FL-01	318	Flavobacteriales[G-1]_sp_oral_taxon_318	0	0	0	0	0	0	0	0	0	0	0	0	0	0	0	0	0	0	0	0	0	0	0	0	0	0	0	0	0	0	0	0	0	0	0	0	0	0	0	0	0	0	0	0	0	0	0
FL-02	321	Flavobacteriales[G-1]_sp_oral_taxon_321	0	0	0	0	0	0	0	0	0	0	0	0	0	0	0	0	0	0	0	0	0	0	0	0	0	0	0	0	0	0	0	0	0	0	0	0	0	0	0	0	0	0	0	0	0	0	0
FL-03	320	Flavobacteriales[G-2]_sp_oral_taxon_320	0	0	0	0	0	0	0	0	0	0	0	0	0	0	0	0	0	0	0	0	0	0	0	0	0	0	0	0	0	0	0	0	0	0	0	0	0	0	0	0	0	0	0	0	0	0	0
FR-01	363	Fretibacterium_fastidiosum	0	0	0	0	0	0	0	0	0	0	0	0	0	0	0	0	0	0	0	0	0	0	0	0	0	0	0	0	0	0	0	6	0	1	3	7	2	6	14	0	0	0	0	16	5	2	62
FR-04	360	Fretibacterium_sp_oral_taxon_360	0	0	0	0	0	0	0	0	0	0	0	0	0	0	0	0	0	0	0	0	0	0	0	0	0	0	0	0	0	0	0	87	4	0	3	3	1	10	13	0	2	0	0	19	1	10	153
FR-05	361	Fretibacterium_sp_oral_taxon_361	0	0	0	0	0	0	0	0	0	0	0	0	0	0	0	0	0	0	0	0	0	0	0	0	0	0	0	0	0	0	0	0	0	0	0	0	0	0	0	0	0	0	0	0	0	0	0
FR-06	362	Fretibacterium_sp_oral_taxon_362	0	0	0	0	0	0	0	0	0	0	0	0	0	0	0	0	0	0	0	0	0	0	0	0	0	0	0	0	0	0	0	0	0	0	0	0	0	0	0	0	0	0	0	0	0	0	0
FU-01	860	Fusobacterium_gonidiaformans	0	0	0	0	0	0	0	0	0	0	0	0	0	0	0	0	0	0	0	0	0	0	0	0	0	0	0	0	0	0	0	0	0	0	0	0	0	0	0	0	0	0	0	0	0	0	0
FU-02	860	Fusobacterium_gonidiaformans	0	0	0	0	0	0	0	0	0	0	0	0	0	0	0	0	0	0	0	0	0	0	0	0	0	0	0	0	0	0	0	0	0	0	0	0	0	0	0	0	0	0	0	0	0	0	0
FU-04	690	Fusobacterium_necrophorum	0	0	0	0	0	0	0	0	0	0	0	0	0	0	0	0	0	0	0	0	0	0	0	0	0	0	0	0	0	0	0	0	0	0	0	0	0	0	0	0	0	0	0	0	0	0	0
FU-05	420	Fusobacterium_nucleatum_subsp_animalis	2	10	4	7	3	5	16	2	8	1	18	12	4	7	5	1	7	5	3	3	2	4	0	1	7	6	9	6	7	10	1	22	3	10	1	10	5	5	11	9	13	11	3	9	6	9	303
FU-06	420	Fusobacterium_nucleatum_subsp_animalis	3	3	5	1	1	2	3	3	13	2	18	9	14	7	5	0	5	2	2	4	6	6	3	5	10	5	14	8	10	6	5	10	6	5	5	6	8	7	6	2	4	6	2	11	8	13	279
FU-07	698	Fusobacterium_nucleatum_subsp_nucleatum	1	3	4	0	0	6	0	0	0	0	8	0	12	0	1	0	1	0	2	2	4	2	4	0	6	0	4	0	7	3	1	3	2	2	104	13	0	13	17	4	2	0	7	4	0	3	245
FU-08	202	Fusobacterium_nucleatum_subsp_polymorphum	0	518	34	68	1	2	4	0	5	5	6	0	3	6	0	2	15	9	72	23	3	2	1	3	7	2	3	0	1	2	215	9	3	3	9	2	3	8	2	128	335	12	18	88	3	5	1640
FU-09	200	Fusobacterium_nucleatum_subsp_vincentii	2	2	2	5	1	2	6	0	3	6	10	6	6	3	3	1	1	3	2	8	3	9	5	1	7	2	6	3	1	4	3	11	10	2	1	1	7	5	7	7	5	9	6	5	5	406	603
FU-10	201	Fusobacterium_periodonticum	34	8	506	184	101	10	90	19	83	107	491	16	47	289	640	7	106	148	133	243	674	51	335	19	16	68	677	3	90	88	452	127	264	137	857	69	29	302	114	317	96	1528	673	315	25	248	10836
FU-11	205	Fusobacterium_sp_oral_taxon_205	0	2	6	5	4	4	6	2	7	6	8	4	8	7	7	5	3	4	1	2	4	3	9	1	8	2	10	9	7	8	3	19	7	4	4	0	12	12	12	5	7	8	7	9	12	13	286
GA-01	829	Gardnerella_vaginalis	0	0	0	0	0	0	0	0	0	0	0	0	0	0	0	0	0	0	0	0	0	0	0	0	0	0	0	0	0	0	0	0	0	0	0	0	0	0	0	0	0	0	0	0	0	0	0
GE-01	555	Gemella_bergeri	0	0	0	0	0	0	0	0	0	0	0	0	0	0	0	0	0	0	0	0	0	0	0	0	0	0	0	0	0	0	0	0	0	0	0	0	0	0	0	0	0	0	0	0	0	0	0
GE-02	626	Gemella_haemolysans	0	0	0	0	0	0	0	1	0	0	0	0	0	0	0	0	0	0	0	0	0	0	0	0	0	0	0	0	0	0	0	0	0	0	0	0	0	0	0	0	0	1	0	0	0	0	2
GE-03	46	Gemella_morbillorum	0	0	0	0	0	0	0	0	0	0	0	0	0	0	0	0	0	0	0	0	0	0	0	0	0	0	2	0	0	0	0	0	0	0	0	0	0	0	0	0	0	0	0	0	0	0	2
GE-04	757	Gemella_sanguinis	0	0	0	0	0	0	0	0	0	0	0	0	0	0	0	0	0	0	0	0	0	0	0	0	0	0	0	0	0	0	0	0	0	0	0	0	0	0	0	0	0	0	0	0	0	0	0
GE-05	46	Gemella_morbillorum	0	0	0	0	0	0	0	0	0	0	0	1	0	0	1	0	0	0	0	0	0	0	0	0	0	0	0	0	0	0	0	0	0	0	0	0	0	2	0	0	0	0	0	0	0	0	4
GN-01	871	GN02[G-1]_sp_oral_taxon_871	57	18	61	0	0	30	0	0	3	0	0	0	58	48	0	0	0	0	0	20	0	15	0	0	25	0	0	0	65	15	61	0	0	0	0	7	0	0	7	19	22	0	0	0	2	0	533
GN-02	872	GN02[G-1]_sp_oral_taxon_872	12	0	14	116	3	0	0	0	3	0	166	0	6	0	0	15	9	0	4	24	3	0	0	0	0	0	23	0	0	0	0	77	0	3	7	24	0	1	2	0	18	1	56	40	0	0	627
GN-03	873	GN02[G-2]_sp_oral_taxon_873	0	0	4	15	0	22	0	0	0	3	3	0	0	18	0	0	0	0	0	50	0	8	0	0	0	0	3	0	0	1	68	12	0	4	8	46	0	4	8	35	0	0	5	7	3	52	379
GR-02	596	Granulicatella_elegans	0	0	0	1	0	0	0	0	0	0	1	0	0	0	0	0	0	0	0	0	0	0	0	0	0	0	0	0	0	0	0	0	0	0	0	0	0	0	0	0	0	0	0	0	0	0	2
HA-02	821	Haemophilus_ducreyi	0	0	0	0	0	0	0	0	0	0	0	0	0	0	0	0	0	0	0	0	0	0	0	0	0	0	0	0	0	0	0	0	0	0	0	0	0	0	0	0	0	0	0	0	0	0	0
HA-04	*	Haemophilus_parahaemolyticus	0	0	0	0	0	0	0	0	0	0	0	0	0	0	0	0	0	0	0	0	0	0	0	0	0	0	0	0	0	0	0	0	0	0	0	0	0	0	0	0	0	0	0	0	0	0	0
HA-05	718	Haemophilus_parainfluenzae	2	0	0	0	0	1	0	0	0	0	0	0	0	0	0	0	0	1	0	0	0	1	0	0	0	2	0	0	0	1	0	1	0	0	0	0	0	0	0	0	0	1	0	0	0	0	10
HA-06	35	Haemophilus_sp_oral_taxon_035	0	0	0	0	0	0	0	0	0	0	0	0	0	0	0	0	0	0	0	0	0	0	0	0	0	0	0	0	0	0	0	0	0	0	0	0	0	0	0	0	0	0	0	0	0	0	0
HE-01	812	Helicobacter_pylori	0	0	0	0	0	0	0	0	0	0	0	0	0	0	0	0	0	0	0	0	0	0	0	0	0	0	0	0	0	0	0	0	0	0	0	0	0	0	0	0	0	0	0	0	0	0	0
JO-01	635	Johnsonella_ignava	0	87	38	56	10	26	36	9	32	141	85	80	32	43	41	0	10	49	40	18	60	18	54	94	35	0	118	11	11	22	36	0	8	12	0	11	6	9	23	44	10	140	22	10	10	51	1648
JO-02	166	Johnsonella_sp_oral_taxon_166	0	0	0	0	0	0	0	0	0	0	0	0	0	0	0	0	0	0	0	0	0	0	1	0	0	0	0	0	0	0	0	39	36	6	0	14	0	22	0	0	0	0	0	29	0	12	159
JO-03	777	Jonquetella_anthropi	0	0	0	0	0	0	0	0	0	0	0	0	0	0	0	0	0	0	0	0	0	0	0	0	0	0	0	0	0	0	0	0	0	0	0	0	0	0	0	0	0	0	0	0	0	0	0
KI-02	646	Kingella_kingae	0	0	0	0	0	0	0	0	0	0	0	0	0	0	0	0	0	0	0	0	0	0	0	0	0	0	0	0	0	0	0	0	0	0	0	0	0	0	0	0	0	0	0	0	0	0	0
KI-03	706	Kingella_oralis	0	0	0	0	0	0	0	0	0	0	0	0	0	0	0	0	0	0	0	0	0	0	0	0	0	0	0	0	0	0	0	0	0	0	0	0	0	0	0	0	0	1	0	0	0	0	1
KI-04	459	Kingella_sp_oral_taxon_459	0	0	0	0	0	0	0	0	0	0	0	0	1	0	0	0	0	0	1	0	0	0	0	0	0	0	0	0	0	0	0	1	0	0	0	0	0	0	0	0	0	0	0	0	0	0	3
LA-01	82	Lachnoanaerobaculum_orale	5	47	0	1	38	4	11	29	2	0	1	0	4	1	1	1	12	0	7	0	8	7	0	4	5	2	3	7	0	0	64	3	12	34	4	1	31	37	1	78	39	0	0	7	13	0	524
LA-02	494	Lachnoanaerobaculum_saburreum	33	949	41	16	102	88	133	153	170	68	41	257	158	85	506	4	599	2	26	3	46	52	63	273	115	116	67	353	325	203	77	118	235	134	78	34	893	332	146	148	460	5	8	72	456	3	8246
LA-03	83	Lachnoanaerobaculum_sp_oral_taxon_083	1	0	0	1	0	0	6	1	0	0	0	0	0	37	0	0	0	2	0	0	0	0	0	3	0	2	8	0	0	28	0	6	2	1	3	14	7	22	44	0	0	4	0	26	2	13	233
LA-04	89	Lachnoanaerobaculum_sp_oral_taxon_089	0	0	0	0	0	0	0	0	0	0	0	0	0	1	0	0	0	0	0	0	0	0	0	0	0	0	0	0	0	0	0	0	0	0	0	0	0	0	0	0	0	0	0	0	0	0	1
LA-05	496	Lachnoanaerobaculum_sp_oral_taxon_496	0	0	0	0	0	0	0	0	0	0	0	0	0	0	0	0	0	0	0	1	0	0	0	0	0	0	0	0	0	0	0	0	0	1	0	8	0	0	0	0	0	0	0	0	0	3	13
LA-06	107	Lachnoanaerobaculum_umeaense	78	60	206	72	363	132	437	536	201	182	134	604	19	395	121	14	44	427	19	80	529	74	396	182	88	163	273	109	11	269	666	222	282	562	51	297	106	799	274	297	50	868	158	71	182	212	11315
LA-07	88	Lachnospiraceae[G-2]_sp_oral_taxon_088	0	0	0	0	0	0	0	0	0	0	0	0	0	0	0	0	0	0	0	0	0	0	0	15	0	0	0	0	0	0	0	0	9	0	0	0	0	0	0	0	0	0	0	0	0	0	24
LA-08	96	Lachnospiraceae[G-2]_sp_oral_taxon_096	0	1	0	0	3	1	1	3	1	0	0	1	0	0	0	0	0	0	0	0	2	0	0	0	0	0	5	0	0	0	3	0	1	18	0	0	1	0	3	0	4	0	0	45	0	0	93
LA-09	100	Lachnospiraceae[G-3]_sp_oral_taxon_100	12	19	26	20	12	6	0	153	82	3	177	0	6	84	165	5	12	29	5	2	48	14	0	35	13	6	397	0	0	26	1	286	194	108	15	127	109	19	81	1	81	51	3	54	0	0	2487
LA-10	80	Lachnospiraceae[G-5]_sp_oral_taxon_080	0	0	0	0	0	0	0	0	0	0	0	0	0	0	0	0	0	0	0	0	0	0	0	0	0	0	0	0	0	0	0	94	0	1	0	2	0	24	3	0	0	0	1	0	6	11	142
LA-11	455	Lachnospiraceae[G-5]_sp_oral_taxon_455	0	0	0	0	0	0	0	0	0	0	1	0	0	0	0	0	0	0	0	0		0	0	0	0	0	0	0	0	0	0	0	0	0	0	0	0	0	0	0	0	0	0	0	0	0	1
LA-12	90	Lachnospiraceae[G-6]_sp_oral_taxon_090	0	0	0	0	0	0	0	0	0	0	0	0	0	0	0	0	0	0	0	0	0	0	0	0	0	0	0	0	0	0	0	0	0	0	0	0	0	0	0	0	0	0	0	0	0	0	0
LA-13	86	Lachnospiraceae[G-7]_sp_oral_taxon_086	4	0	0	0	0	0	0	0	0	0	0	0	0	1	0	0	1	0	0	0	0	0	0	0	0	0	0	0	0	0	0	0	0	2	0	0	0	3	1	0	0	0	0	0	3	0	15
LA-14	163	Lachnospiraceae[G-7]_sp_oral_taxon_163	0	0	0	0	0	0	0	0	0	0	0	0	0	0	0	0	0	0	0	0	0	0	0	0	0	0	0	0	0	0	0	0	0	0	0	0	2	0	0	0	0	0	0	0	0	0	2
LA-15	500	Lachnospiraceae[G-8]_sp_oral_taxon_500	0	0	0	0	0	0	0	0	0	0	0	0	0	0	0	0	0	0	0	0	0	0	0	0	0	0	0	0	0	0	0	87	26	3	3	26	0	55	23	0	0	3	4	30	1	32	293
LA-16	558	Lactobacillus_brevis	0	0	0	0	0	0	0	0	0	0	0	0	0	0	0	0	0	0	0	0	0	0	0	0	0	0	0	0	0	0	0	0	0	0	0	0	0	0	0	0	0	0	0	0	0	0	0
LA-17	816	Lactobacillus_coleohominis	0	0	0	0	0	0	0	0	0	0	0	0	0	0	0	0	0	0	0	0	0	0	0	0	0	0	0	0	0	0	0	0	0	0	0	0	0	0	0	0	0	0	0	0	0	0	0
LA-18	608	Lactobacillus_fermentum	4	67	34	8	48	38	21	81	3	5	48	35	6	1	6	123	46	58	169	82	94	236	118	224	135	58	69	1	72	146	48	1	23	47	12	8	9	13	0	6	17	69	48	37	16	1	2391
LA-20	838	Lactobacillus_iners	0	0	0	0	0	0	0	0	0	0	0	0	0	0	0	0	0	0	0	0	0	0	0	0	0	0	0	0	0	0	0	0	0	0	0	0	0	0	0	0	0	0	0	0	0	0	0
LA-21	839	Lactobacillus_jensenii	0	0	0	0	0	0	0	0	0	0	0	0	0	0	0	0	0	0	0	0	0	0	0	0	0	0	0	0	0	0	0	0	0	0	0	0	0	0	0	0	0	0	0	0	0	0	0
LA-22	424	Lactobacillus_kisonensis	0	0	0	0	0	0	0	0	0	0	0	0	0	0	0	0	0	0	0	0	0	0	0	0	0	0	0	0	0	0	0	0	0	0	0	0	0	0	0	0	0	0	0	0	0	0	0
LA-23	418	Lactobacillus_parafarraginis	0	0	0	0	0	0	0	0	0	0	0	0	0	0	0	0	0	0	0	0	0	0	0	0	0	0	0	0	0	0	0	0	0	0	0	0	0	0	0	0	0	0	0	0	0	0	0
LA-24	818	Lactobacillus_reuteri	0	0	0	0	0	0	0	0	0	0	0	0	0	0	0	0	0	0	0	0	0	0	0	0	0	0	0	0	0	0	0	0	0	0	0	0	0	0	0	0	0	0	0	0	0	0	0
LA-25	756	Lactobacillus_salivarius	0	0	0	0	0	0	0	0	0	0	0	0	0	0	0	0	0	0	0	0	0	0	0	0	0	0	0	0	0	0	0	0	0	0	0	0	0	0	0	0	0	0	0	0	0	0	0
LA-26	52	Lactobacillus_sp_oral_taxon_052	0	0	0	0	0	0	0	0	0	0	0	0	0	0	0	0	0	0	0	0	0	0	0	0	0	0	0	0	0	0	0	0	0	0	0	0	0	0	0	0	0	0	0	0	0	0	0
LA-27	51	Lactobacillus_vaginalis	0	0	0	0	0	0	0	0	0	0	0	0	0	0	0	0	0	0	0	0	0	0	0	0	0	0	0	3	3	0	0	0	0	0	0	0	0	0	0	0	0	0	0	0	0	0	6
LA-28	804	Lactococcus_lactis	0	0	0	0	0	0	0	0	0	0	0	0	0	0	0	0	0	0	0	0	0	0	0	0	0	0	0	0	0	0	0	0	0	0	0	0	0	0	0	0	0	0	0	0	0	0	0
LA-29	22	Lautropia_mirabilis	2	0	1	0	2	0	1	0	0	0	0	1	1	0	1	0	1	2	1	0	1	3	2	1	1	1	1	0	2	0	3	0	0	0	1	0	1	2	0	3	0	2	7	1	0	2	47
LA-30	88	Lachnospiraceae[G-2]_sp_oral_taxon_088	0	0	0	0	0	0	4	0	1	0	0	0	0	1	0	0	0	0	0	0	1	0	1	1	0	0	1	0	0	0	0	2	3	0	1	0	1	0	2	0	0	0	0	1	0	2	22
LA-31	100	Lachnospiraceae[G-3]_sp_oral_taxon_100	7	6	150	1	12	23	48	130	6	1	277	0	16	41	0	11	0	11	0	0	24	47	0	10	116	3	121	22	21	35	18	38	13	17	17	5	8	45	7	14	0	401	2	5	69	297	2095
LA-32	100	Lachnospiraceae[G-3]_sp_oral_taxon_100	0	0	0	0	0	0	0	0	0	0	0	0	0	2	1	0	0	0	0	0	1	0	1	1	0	0	0	0	1	0	0	1	0	0	0	19	2	1	1	0	0	0	0	0	0	2	33
LE-01	24	Leptothrix_sp_oral_taxon_024	0	0	0	0	0	0	0	0	0	0	0	0	0	0	0	0	0	0	0	0	0	0	0	0	0	0	0	0	0	0	0	0	0	0	0	0	0	0	0	0	0	0	0	0	0	0	0
LE-02	25	Leptothrix_sp_oral_taxon_025	0	0	0	0	0	0	0	0	0	0	0	0	0	0	0	0	0	0	0	0	0	0	0	0	0	0	0	0	0	0	0	0	0	0	0	0	0	0	0	0	0	0	0	0	0	0	0
LE-04	845	Leptotrichia_goodfellowii	68	85	0	111	44	104	7	2	46	7	146	11	32	7	0	0	68	0	79	86	32	24	62	87	42	1	71	1	12	22	20	293	207	28	46	55	119	11	11	61	32	0	42	29	38	0	2249
LE-06	213	Leptotrichia_hongkongensis	383	1396	2945	1127	670	862	109	2	242	2329	347	564	961	113	3246	3183	3407	291	121	175	167	564	1075	446	1051	1594	344	2076	1433	1617	597	4279	393	5046	880	1460	2684	1806	267	2121	1045	574	195	90	4027	176	58480
LE-07	214	Leptotrichia_shahii	130	5102	580	556	3178	4190	456	2730	612	84	658	3936	1566	561	28	6	15822	5	1536	377	6410	1935	409	2389	2977	3	1173	3014	3923	1373	182	39	2967	689	12	19	1552	1401	1219	1409	3846	9	78	1268	4945	4	85358
LE-08	212	Leptotrichia_sp_oral_taxon_212	203	28	834	896	212	32	462	49	191	1777	147	427	150	189	433	187	148	970	852	405	673	98	284	72	126	306	203	219	245	647	256	440	697	59	66	11	309	41	107	659	61	1965	219	210	28	3025	19618
LE-09	215	Leptotrichia_sp_oral_taxon_215	0	0	0	0	0	0	0	0	0	0	0	0	0	0	0	0	0	0	0	0	0	0	0	0	0	0	0	0	0	0	0	0	0	0	0	0	0	0	0	0	0	0	0	0	0	0	0
LE-10	217	Leptotrichia_sp_oral_taxon_217	0	0	0	0	0	0	0	0	0	0	0	0	0	0	0	0	0	0	0	0	0	0	0	0	0	0	0	0	0	0	0	0	0	0	0	0	0	0	0	0	0	0	0	0	0	0	0
LE-11	218	Leptotrichia_sp_oral_taxon_218	0	5	0	1	87	2	11	3	0	0	15	8	2	2	0	8	19	0	2	2	85	0	2	0	5	0	39	20	1	7	26	1	0	9	1	0	1	103	2	28	7	0	1	12	6	1	524
LE-12	219	Leptotrichia_sp_oral_taxon_219	88	15	140	54	52	26	80	1	38	0	360	0	169	19	67	113	67	4	9	29	34	36	29	19	505	0	115	0	51	8	21	416	253	3	201	216	220	490	28	6	29	1503	62	204	36	1840	7656
LE-13	221	Leptotrichia_sp_oral_taxon_221	17	91	25	7	201	2	14	24	30	10	4	15	41	6	0	7	276	0	67	3	779	256	10	0	12	40	17	33	1	22	107	10	8	51	128	10	42	0	5	238	98	8	3	188	56	0	2962
LE-14	223	Leptotrichia_sp_oral_taxon_223	0	0	0	0	0	0	0	0	0	0	0	0	0	0	0	0	0	0	0	0	0	0	0	0	0	0	0	0	0	0	0	0	0	0	0	0	0	0	0	0	0	0	0	0	0	0	0
LE-15	392	Leptotrichia_sp_oral_taxon_392	84	0	1	88	77	88	890	79	193	288	476	37	235	250	142	0	0	127	249	122	141	139	331	22	701	323	454	35	267	101	162	280	370	87	156	337	218	1072	169	86	195	425	120	188	133	129	10067
LE-16	417	Leptotrichia_sp_oral_taxon_417	276	300	55	15	1040	669	31	89	312	10	99	64	175	71	72	21	75	1	89	13	214	421	12	1	14	16	87	150	33	599	501	17	7	2873	477	319	1253	728	341	219	2836	1	75	6680	341	5	21697
LE-17	462	Leptotrichia_sp_oral_taxon_462	0	0	0	0	0	0	0	0	0	0	0	0	0	0	0	0	0	0	0	0	0	0	0	0	0	0	0	0	0	0	0	0	0	0	0	0	0	0	0	0	0	0	0	0	0	0	0
LE-18	463	Leptotrichia_sp_oral_taxon_463	21	1	0	0	0	0	0	0	0	0	0	18	2	3	0	0	0	1	0	0	0	0	0	0	0	0	2	0	1	44	1	0	1	30	0	3104	1	1	240	0	1	0	8	1401	0	0	4881
LE-19	498	Leptotrichia_sp_oral_taxon_498	143	3240	866	45	2045	2440	4262	10199	531	4	1841	5527	3464	3736	268	4	1519	1	271	152	4248	1567	1773	308	3394	1	6001	5804	2117	2524	884	157	758	3176	155	1438	445	812	4389	2399	1884	7	268	3590	4685	6	93348
LE-20	847	Leptotrichia_sp_oral_taxon_847	0	0	0	0	0	0	0	0	0	0	0	0	0	0	0	0	0	0	0	0	70	0	0	0	0	0	0	0	0	0	0	0	0	0	0	0	0	0	0	0	0	0	0	0	0	0	70
LE-21	879	Leptotrichia_sp_oral_taxon_879	3	0	4	1	3	0	128	0	53	3	1074	9	81	5	121	1	3	45	1	1	4	0	81	2	1232	0	366	2	142	1	7	20	13	8	12	31	1	10	0	3	4	121	21	4	1	781	4403
LE-22	222	Leptotrichia_wadei	217	8204	524	257	109	732	189	5	12074	3730	57	318	1973	1175	50	79	1621	9	1440	235	14	1166	3	1	779	5264	123	2426	2565	506	236	550	1601	1378	427	64	477	668	577	994	3844	3	81	473	1701	16	58935
LE-23	210	Leptotrichiaceae[G-1]_sp_oral_taxon_210	0	0	0	0	0	0	0	0	0	0	0	0	0	0	0	0	0	0	0	0	0	0	0	0	0	0	0	0	0	0	0	1	0	0	0	0	0	0	0	0	0	0	0	279	0	0	280
LE-24	220	Leptotrichiaceae[G-1]_sp_oral_taxon_220	0	0	0	0	0	0	0	0	0	0	0	0	0	0	0	0	0	0	0	0	0	0	0	0	0	0	0	0	0	0	0	0	0	0	0	0	0	0	0	0	0	0	0	0	0	0	0
LE-25	223	Leptotrichia_sp_oral_taxon_223	0	17	11	4	40	11	5	1	6	4	15	14	10	6	5	0	13	1	164	1	13	35	0	1	8	13	79	20	9	5	64	103	10	10	6	26	14	50	5	12	78	2	8	102	177	11	1189
LE-26	215	Leptotrichia_sp_oral_taxon_215	0	0	0	5	24	3	1	0	551	5	22	1	5	3	22	1	24	0	8	7	31	17	7	7	0	32	8	0	9	2	9	94	6	120	11	1	0	18	56	14	37	0	4	28	2	0	1195
LY-01	614	Lysinibacillus_fusiformis	0	0	0	0	0	0	0	0	0	0	0	0	0	0	0	0	0	0	0	0	0	0	0	0	0	0	0	0	0	0	0	0	0	0	0	0	0	0	0	0	0	0	0	0	0	0	0
ME-01	122	Megasphaera_micronuciformis	0	0	0	0	0	0	0	0	0	0	0	0	0	0	0	0	0	0	0	0	0	0	0	0	0	0	0	0	0	0	0	0	0	0	0	0	0	0	0	0	0	0	0	0	0	0	0
ME-02	123	Megasphaera_sp_oral_taxon_123	0	0	0	0	0	0	0	0	0	0	0	0	0	0	0	0	0	0	0	0	0	0	0	0	0	0	0	0	0	0	0	0	0	0	0	0	0	0	0	0	0	0	0	0	0	0	0
ME-03	123	Megasphaera_sp_oral_taxon_123	0	0	0	0	0	0	0	0	0	0	0	0	0	0	0	0	0	0	0	0	0	0	0	0	0	0	0	0	0	0	0	0	0	0	0	0	0	0	0	0	0	0	0	0	0	0	0
ME-04	841	Megasphaera_sp_oral_taxon_841	0	0	0	0	0	0	0	0	0	0	0	0	0	0	0	0	0	0	0	0	0	0	0	0	0	0	0	0	0	0	0	0	0	0	0	0	0	0	0	0	0	0	0	0	0	0	0
MI-01	185	Microbacterium_sp_oral_taxon_185	0	0	0	0	0	0	0	0	0	0	0	0	0	0	0	0	0	0	0	0	0	0	0	0	0	0	0	0	0	0	0	0	0	0	0	0	0	0	0	0	0	0	0	0	0	0	0
MI-02	684	Mitsuokella_multacida	0	0	0	0	0	0	0	0	0	0	0	0	0	0	0	0	0	0	0	0	0	0	0	0	0	0	0	0	0	0	0	0	0	0	0	0	0	0	0	0	0	0	0	0	0	0	0
MI-03	131	Mitsuokella_sp_oral_taxon_131	0	0	0	0	0	0	0	0	0	0	0	0	0	0	0	0	0	0	0	0	0	0	0	0	0	0	0	0	0	0	0	0	0	0	0	0	0	0	0	0	0	0	0	0	0	0	0
MI-04	521	Mitsuokella_sp_oral_taxon_521	0	0	0	0	0	0	0	0	0	0	0	0	0	0	0	0	0	0	0	0	0	0	0	0	0	0	0	0	0	0	0	0	0	0	0	0	0	0	0	0	0	0	0	0	0	0	0
MI-05	521	Mitsuokella_sp_oral_taxon_521	0	0	0	0	0	0	0	0	0	0	0	0	0	0	0	0	0	0	0	0	0	0	0	0	0	0	0	0	0	0	0	0	0	0	0	0	0	0	0	0	0	0	0	0	0	0	0
MI-06	521	Mitsuokella_sp_oral_taxon_521	0	0	0	0	0	0	0	0	0	0	0	0	0	0	0	0	0	0	0	0	0	0	0	0	0	0	0	0	0	0	0	0	0	0	0	0	0	0	0	0	0	0	0	0	0	0	0
MO-01	830	Mobiluncus_mulieris	0	0	0	0	0	0	0	0	0	0	0	0	0	0	0	0	0	0	0	0	0	0	0	0	0	0	0	0	0	0	0	0	0	0	0	0	0	0	0	0	0	0	0	0	0	0	0
MO-02	593	Mogibacterium_diversum	0	0	0	0	0	0	0	0	0	0	0	0	0	0	0	0	0	0	0	0	0	0	0	0	0	0	0	0	0	0	0	0	0	0	0	0	0	0	0	0	0	0	0	0	0	0	0
MO-03	742	Mogibacterium_pumilum	0	0	0	0	0	0	0	0	0	0	0	0	0	0	0	0	0	0	0	0	0	0	0	0	0	0	0	0	0	0	0	0	0	0	0	0	0	0	0	0	0	0	0	0	0	0	0
MO-04	42	Mogibacterium_timidum	0	0	0	0	0	0	0	0	0	0	0	0	0	0	0	0	0	0	0	0	0	0	0	0	0	0	0	0	0	0	0	0	0	0	1	1	0	0	0	0	0	0	0	0	0	0	2
MO-05	504	Mollicutes[G-1]_sp_oral_taxon_504	0	0	0	0	0	0	0	0	0	0	0	0	0	0	0	0	0	0	0	0	0	0	0	0	0	0	0	0	0	0	0	0	0	0	0	0	0	0	0	0	0	0	0	0	0	0	0
MO-06	906	Mollicutes[G-2]_sp_oral_taxon_906	0	0	0	0	0	0	0	0	0	0	0	0	0	0	0	0	0	0	0	0	0	0	0	0	0	0	0	0	0	0	0	0	0	0	0	0	0	0	0	0	0	0	0	0	0	0	0
MY-01	823	Mycobacterium_leprae	0	0	0	0	0	0	0	0	0	0	0	0	0	0	0	0	0	0	0	0	0	0	0	0	0	0	0	0	0	0	0	0	0	0	0	0	0	0	0	0	0	0	0	0	0	0	0
MY-02	561	Mycoplasma_buccale	0	0	0	0	0	0	0	0	0	0	0	0	0	0	0	0	0	0	0	0	0	0	0	0	0	0	0	0	0	0	0	0	0	0	0	0	0	0	0	0	0	0	0	0	0	0	0
MY-03	606	Mycoplasma_faucium	0	0	0	0	0	0	0	0	0	0	0	0	0	0	0	0	0	0	0	0	0	0	0	0	0	0	0	0	0	0	0	0	0	0	0	0	0	0	0	0	0	0	0	0	0	0	0
MY-04	607	Mycoplasma_fermentans	0	0	0	0	0	0	0	0	0	0	0	0	0	0	0	0	0	0	0	0	0	0	0	0	0	0	0	0	0	0	0	0	0	0	0	0	0	0	0	0	0	0	0	0	0	0	0
MY-05	616	Mycoplasma_genitalium	0	0	0	0	0	0	0	0	0	0	0	0	0	0	0	0	0	0	0	0	0	0	0	0	0	0	0	0	0	0	0	0	0	0	0	0	0	0	0	0	0	0	0	0	0	0	0
MY-06	632	Mycoplasma_hominis	0	0	0	0	0	0	0	0	0	0	0	0	0	0	0	0	0	0	0	0	0	0	0	0	0	0	0	0	0	0	0	0	0	0	0	0	0	0	0	0	0	0	0	0	0	0	0
MY-07	656	Mycoplasma_lipophilum	0	0	0	0	0	0	0	0	0	0	0	0	0	0	0	0	0	0	0	0	0	0	0	0	0	0	0	0	0	0	0	0	0	0	0	0	0	0	0	0	0	0	0	0	0	0	0
MY-08	704	Mycoplasma_orale	0	0	0	0	0	0	0	0	0	0	0	0	0	0	0	0	0	0	0	0	0	0	0	0	0	0	0	0	0	0	0	0	0	0	0	0	0	0	0	0	0	0	0	0	0	0	0
MY-09	732	Mycoplasma_pneumoniae	0	0	0	0	0	0	0	0	0	0	0	0	0	0	0	0	0	0	0	0	0	0	0	0	0	0	0	0	0	0	0	0	0	0	0	0	0	0	0	0	0	0	0	0	0	0	0
MY-10	754	Mycoplasma_salivarium	0	0	0	0	0	0	0	0	0	0	0	0	0	0	0	0	0	0	0	0	0	0	0	0	0	0	0	0	0	0	0	0	0	0	0	0	0	0	0	0	0	0	0	0	0	0	0
NE-01	13	Neisseria_bacilliformis	0	0	1	0	0	0	0	0	0	0	0	0	0	0	0	0	2	0	0	0	1	0	1	0	0	0	0	0	19	0	2	0	0	0	0	0	0	2	0	1	2	0	0	0	0	0	31
NE-02	598	Neisseria_elongata	1	0	0	0	0	2	0	0	0	0	0	0	0	1	0	0	0	0	1	1	0	0	0	0	0	0	0	0	0	0	2	0	0	0	0	0	1	0	0	0	0	0	0	0	0	0	9
NE-03	610	Neisseria_flavescens	0	0	0	0	0	1	0	0	0	0	0	0	0	0	0	0	0	0	0	0	0	1	0	2	0	0	1	0	0	0	0	0	0	0	0	0	0	0	0	0	0	0	0	0	0	0	5
NE-04	621	Neisseria_gonorrhoeae	0	0	0	0	0	0	0	0	0	0	0	0	0	0	0	0	0	0	0	0	0	0	0	0	0	0	0	0	0	0	0	0	0	0	0	0	0	0	0	0	0	0	0	0	0	0	0
NE-05	649	Neisseria_lactamica	0	0	0	0	0	0	0	0	0	0	0	0	0	0	0	0	0	0	0	0	0	0	0	0	0	0	0	0	0	0	0	0	0	0	0	0	0	0	0	0	0	0	0	0	0	0	0
NE-06	669	Neisseria_meningitidis	0	0	0	0	0	1	0	0	1	0	0	0	0	0	0	1	0	0	0	0	0	0	0	0	1	0	0	0	0	1	0	0	0	0	0	0	0	0	0	0	0	0	1	0	0	2	8
NE-08	729	Neisseria_pharyngis	0	0	0	0	0	0	0	0	0	0	0	2	0	0	0	0	0	0	0	0	0	0	1	0	0	0	0	0	0	0	0	0	0	0	0	0	0	0	0	0	0	0	0	0	0	0	3
NE-09	764	Neisseria_sicca	0	0	1	81	0	0	0	0	0	1	0	2	0	0	0	2	342	2	175	36	176	79	63	9	93	6	62	75	148	93	72	0	0	0	169	5	16	57	21	7	51	31	5	3	16	7	1906
NE-10	18	Neisseria_sp_oral_taxon_018	0	0	0	0	0	0	0	0	0	4	0	0	0	0	0	0	0	0	0	1	0	0	0	0	0	0	0	0	0	0	0	0	0	0	0	0	0	0	0	0	0	0	0	0	0	0	5
NE-11	20	Neisseria_sp_oral_taxon_020	0	0	0	0	0	0	0	0	0	0	0	0	0	0	0	0	0	0	0	0	0	0	0	0	0	0	0	0	0	0	1	0	0	0	0	0	0	0	0	0	0	0	0	0	0	0	1
NE-12	499	Neisseria_sp_oral_taxon_499	0	0	0	0	0	0	0	0	0	0	0	0	0	0	0	0	0	0	0	0	0	0	0	0	0	0	0	0	0	0	0	0	0	0	0	0	0	0	0	0	0	0	0	0	0	0	0
NE-13	523	Neisseria_sp_oral_taxon_523	0	0	0	0	0	0	0	0	0	0	0	0	0	0	0	0	0	0	0	0	0	0	0	0	0	0	0	0	0	0	0	0	0	0	0	0	0	0	0	0	0	0	0	0	0	0	0
NE-14	92	Neisseria_weaveri	0	0	0	0	0	0	0	0	0	0	0	0	0	0	0	0	0	0	0	0	0	0	0	0	0	0	0	0	0	0	0	0	0	0	0	0	0	0	0	0	0	0	0	0	0	0	0
NE-15	729	Neisseria_pharyngis	0	0	0	0	0	0	0	0	0	0	0	0	0	0	0	0	0	0	0	0	0	0	0	0	0	0	0	0	0	0	0	0	0	0	0	0	0	0	0	0	0	0	0	0	0	0	0
NE-16	610	Neisseria_flavescens	0	0	0	0	0	0	0	0	0	0	0	0	0	0	0	0	0	0	0	0	0	0	0	0	0	0	0	0	0	0	0	0	0	0	0	0	0	0	0	0	0	0	0	0	0	0	0
NE-17	476	Neisseria_subflava	0	0	0	0	0	0	0	0	0	0	0	0	0	0	0	0	0	0	0	0	0	0	0	0	0	0	0	0	0	0	0	0	0	0	0	0	0	0	0	0	0	0	0	0	0	0	0
OL-01	806	Olsenella_profusa	0	0	0	0	0	0	0	0	0	0	0	0	0	0	0	1	0	0	0	0	1	0	0	0	0	0	0	17	0	0	0	0	0	0	0	0	0	0	0	0	0	0	0	0	0	0	19
OL-02	807	Olsenella_sp_oral_taxon_807	2	13	8	1	1	19	3	0	5	2	1	20	9	1	6	11	3	0	3	2	2	7	0	0	3	14	4	3	16	4	0	5	10	26	3	3	1	4	13	0	31	5	3	2	15	0	284
OL-03	809	Olsenella_sp_oral_taxon_809	0	0	0	0	0	0	0	0	0	0	0	0	0	0	0	0	0	0	0	0	0	0	0	0	0	0	0	0	0	0	0	0	0	0	0	0	0	1	0	0	0	0	0	0	0	0	1
OL-04	38	Olsenella_uli	0	0	0	0	0	0	0	0	0	0	0	0	0	0	0	0	0	0	0	0	0	0	0	0	0	0	0	0	0	0	0	0	0	0	0	0	0	1	0	0	0	0	0	0	0	0	1
OR-01	457	Oribacterium_sinus	1	1	1	1	1	4	2	2	9	3	0	0	3	1	9	1	4	1	1	2	6	1	0	19	0	3	1	0	2	0	1	1	5	4	5	0	1	3	0	22	3	9	1	0	1	0	135
OR-03	102	Oribacterium_sp_oral_taxon_102	0	0	0	0	0	0	0	0	0	0	0	0	0	0	0	0	0	0	0	0	1	0	0	0	0	0	0	0	0	0	0	0	0	1	1	0	0	3	0	0	0	0	0	0	0	0	6
OR-04	108	Oribacterium_sp_oral_taxon_108	0	0	0	0	0	0	0	1	0	0	0	0	0	1	1	0	1	0	0	0	0	0	0	0	0	0	0	0	0	0	0	0	0	0	1	2	1	2	0	0	0	1	0	0	0	0	11
OR-05	108	Oribacterium_sp_oral_taxon_108	0	0	0	0	0	0	0	5	7	0	1	0	0	0	1	0	0	0	1	0	0	0	0	0	0	0	0	2	0	0	3	0	0	162	2	7	1	2	13	1	13	0	0	1	0	0	222
OR-06	108	Oribacterium_sp_oral_taxon_108	0	0	0	0	0	0	0	0	0	0	0	0	0	0	0	0	0	0	0	0	0	0	0	0	0	0	0	0	0	0	0	0	0	0	0	0	0	0	0	0	0	0	0	0	0	0	0
OT-01	894	Ottowia_sp_oral_taxon_894	0	0	0	5	0	0	0	0	0	0	0	0	0	0	0	0	0	0	0	0	0	0	0	0	0	0	0	0	0	0	0	0	0	0	0	0	0	0	0	0	0	0	0	0	0	0	5
OT-02	894	Ottowia_sp_oral_taxon_894	0	0	0	0	0	0	0	0	0	0	0	0	0	0	0	0	0	0	0	0	0	0	0	0	0	0	0	0	0	0	0	0	0	0	0	0	0	0	0	0	0	0	0	0	0	0	0
PA-01	786	Paenibacillus_sp_oral_taxon_786	0	0	0	0	0	0	0	0	0	0	0	0	0	0	0	0	0	0	0	0	0	0	0	0	0	0	0	0	0	0	0	0	0	0	0	0	0	0	0	0	0	0	0	0	0	0	0
PA-02	586	Parascardovia_denticolens	0	0	0	0	0	0	0	0	0	0	0	0	0	0	0	0	0	0	0	0	1	0	0	0	0	0	0	37	10	0	0	0	0	0	0	0	0	0	0	0	0	0	0	0	1	0	49
PA-03	111	Parvimonas_micra	19	25	18	0	0	0	6	1	6	1	3	1	29	1	0	7	2	0	0	2	6	6	1	4	0	0	2	0	2	0	2	9	1	7	1	8	44	47	52	0	5	2	2	26	17	5	370
PA-04	110	Parvimonas_sp_oral_taxon_110	0	8	0	0	0	0	0	0	0	0	0	0	0	0	14	0	0	0	0	0	0	0	0	0	0	5	0	0	0	0	0	0	0	0	0	0	0	0	0	0	8	0	0	0	0	1	36
PE-01	167	Peptococcus_sp_oral_taxon_167	0	0	0	0	0	0	0	0	0	0	0	0	0	0	0	0	0	0	0	0	0	0	0	0	0	0	0	0	0	0	0	0	0	0	0	0	0	0	0	0	0	0	0	0	0	0	0
PE-02	168	Peptococcus_sp_oral_taxon_168	0	0	0	0	0	0	0	0	0	0	0	0	0	0	0	0	0	0	0	0	0	0	0	0	0	0	0	0	0	0	0	0	0	0	0	0	0	0	0	0	0	0	1	0	0	0	1
PE-03	548	Peptoniphilus_asaccharolyticus	0	0	0	0	0	0	0	0	0	0	0	0	0	0	0	0	0	0	0	0	0	0	0	0	0	0	0	0	0	0	0	0	0	0	0	0	0	0	0	0	0	0	0	0	0	0	0
PE-04	840	Peptoniphilus_indolicus	0	0	0	0	0	0	0	0	0	0	0	0	0	0	0	0	0	0	0	0	0	0	0	0	0	0	0	0	0	0	0	0	0	0	0	0	0	0	0	0	0	0	0	0	0	0	0
PE-05	648	Peptoniphilus_lacrimalis	0	0	0	0	0	0	0	0	0	0	0	0	0	0	0	0	0	0	0	0	0	0	0	0	0	0	0	0	0	0	0	0	0	0	0	0	0	0	0	0	0	0	0	0	0	0	0
PE-06	375	Peptoniphilus_sp_oral_taxon_375	0	0	0	0	0	0	0	0	0	0	0	0	0	0	0	0	0	0	0	0	0	0	0	0	0	0	0	0	0	0	0	0	0	0	0	0	0	0	0	0	0	0	0	0	0	0	0
PE-07	386	Peptoniphilus_sp_oral_taxon_386	0	0	0	0	0	0	0	0	0	0	0	0	0	0	0	0	0	0	0	0	0	0	0	0	0	0	0	0	0	0	0	0	0	0	0	0	0	0	0	0	0	0	0	0	0	0	0
PE-08	836	Peptoniphilus_sp_oral_taxon_836	0	0	0	0	0	0	0	0	0	0	0	0	0	0	0	0	0	0	0	0	0	0	0	0	0	0	0	0	0	1	0	0	0	0	0	0	0	0	0	0	0	0	0	0	0	0	1
PE-09	383	Peptostreptococcaceae[11][G-1]_sp_oral_taxon_383	0	0	0	0	0	0	0	0	0	0	0	0	0	0	0	0	0	0	0	0	0	0	0	0	0	0	0	0	0	0	0	5	0	0	0	1	0	19	1	0	0	0	0	0	0	3	29
PE-10	91	Peptostreptococcaceae[11][G-2]_sp_oral_taxon_091	0	0	0	0	0	0	0	0	0	0	0	0	0	0	0	0	0	0	0	0	0	0	0	0	0	0	0	0	0	0	0	0	0	4	0	0	0	12	5	0	1	1	0	0	3	2	28
PE-11	382	Peptostreptococcaceae[11][G-3]_sp_oral_taxon_382	0	0	0	0	0	0	0	0	0	0	0	0	0	0	0	0	0	0	0	0	0	0	0	0	0	0	0	0	0	0	0	0	0	0	0	0	0	0	0	0	0	0	0	0	0	0	0
PE-12	495	Peptostreptococcaceae[11][G-3]_sp_oral_taxon_495	0	0	0	0	0	0	0	0	0	0	0	0	0	0	0	0	0	0	0	0	0	0	0	0	0	0	0	0	0	0	0	0	0	0	0	0	0	1	0	0	0	0	0	0	0	0	1
PE-13	103	Peptostreptococcaceae[11][G-4]_sp_oral_taxon_103	0	0	0	0	0	0	0	0	0	0	0	0	0	0	0	0	0	0	0	0	0	0	0	0	0	0	0	0	0	0	0	0	0	0	0	0	0	0	0	0	0	0	0	0	0	0	0
PE-14	369	Peptostreptococcaceae[11][G-4]_sp_oral_taxon_369	0	0	0	0	0	0	0	0	0	1	0	0	0	0	0	0	0	0	0	1	0	0	0	0	0	0	0	0	2	0	0	1	3	2	1	4	1	17	2	0	2	2	0	4	0	8	51
PE-15	493	Peptostreptococcaceae[11][G-5]_sp_oral_taxon_493	0	0	0	0	0	0	0	0	0	0	0	0	0	0	0	0	0	0	0	0	0	0	0	0	0	0	0	0	0	0	0	0	0	0	0	0	0	0	0	0	0	0	0	0	0	0	0
PE-16	81	Peptostreptococcaceae[11][G-7]_sp_oral_taxon_081	0	0	2	0	0	0	0	0	0	0	0	0	3	0	0	0	0	0	0	0	0	0	0	0	0	0	1	0	7	0	0	13	0	13	1	27	0	42	0	0	1	0	1	27	0	6	144
PE-17	106	Peptostreptococcaceae[11][G-7]_sp_oral_taxon_106	0	0	0	0	0	0	0	0	0	0	0	0	0	0	0	0	0	0	0	0	0	0	0	0	0	0	0	0	0	0	0	0	2	0	0	1	0	0	0	0	0	0	0	0	0	0	3
PE-18	113	Peptostreptococcaceae[13][G-1]_sp_oral_taxon_113	0	0	0	0	0	0	0	0	0	0	0	0	0	0	0	0	0	0	0	0	0	0	0	0	0	0	0	0	0	0	0	18	0	0	0	0	0	19	0	0	0	1	0	0	0	0	38
PE-19	790	Peptostreptococcaceae[13][G-2]_sp_oral_taxon_790	0	0	0	0	0	0	0	0	0	0	0	0	0	0	0	0	0	0	0	0	0	0	0	0	0	0	0	0	0	0	0	0	0	0	0	0	0	0	0	0	0	0	0	0	0	0	0
PE-20	542	Peptostreptococcus_anaerobius	0	0	0	0	0	0	0	0	0	0	0	0	0	0	0	0	0	0	0	0	0	0	0	0	0	0	0	0	0	0	0	0	0	0	0	0	0	0	0	0	0	0	0	0	0	0	0
PE-21	112	Peptostreptococcus_stomatis	16	2	0	2	0	1	9	31	0	6	3	0	2	12	5	8	0	2	6	5	13	1	0	1	0	4	9	0	4	1	8	17	20	26	2	3	16	59	45	2	3	0	4	12	8	2	370
PE-22	167	Peptococcus_sp_oral_taxon_167	0	0	0	0	0	0	0	0	0	0	0	0	0	0	0	0	0	0	0	0	0	0	0	0	0	0	0	0	0	0	0	0	0	0	0	0	0	0	0	0	0	0	0	0	0	0	0
PE-23	91	Peptostreptococcaceae[11][G-2]_sp_oral_taxon_091	0	0	0	0	0	0	0	0	0	0	0	0	0	0	0	0	0	0	0	0	0	0	0	0	0	0	1	0	0	0	0	3	0	5	0	1	0	7	0	0	0	0	1	0	0	0	18
PE-24	91	Peptostreptococcaceae[11][G-2]_sp_oral_taxon_091	0	0	0	0	0	0	0	1	0	0	0	0	0	0	0	0	0	0	0	0	0	0	0	0	0	0	0	0	0	0	0	0	0	0	0	0	0	0	0	0	0	0	0	0	0	0	1
PO-01	547	Porphyromonas_asaccharolytica	0	0	0	0	0	0	0	0	0	0	0	0	0	0	0	0	0	0	0	0	0	0	0	0	0	0	0	0	0	0	0	0	0	0	0	0	0	0	0	0	0	0	0	0	0	0	0
PO-02	283	Porphyromonas_catoniae	0	0	0	0	0	0	0	0	0	0	0	0	0	0	0	0	0	0	0	0	0	0	0	0	0	1	0	0	0	0	0	1	0	0	0	0	0	0	0	0	0	0	0	0	0	0	2
PO-03	273	Porphyromonas_endodontalis	0	0	0	0	2	0	61	0	1	4	0	0	4	17	0	0	2	1	0	0	7	0	0	1	1	3	0	0	1	1	0	118	76	74	12	76	252	64	0	0	29	0	15	148	91	171	1232
PO-05	619	Porphyromonas_gingivalis	0	0	0	0	0	0	0	0	0	1	0	0	0	0	0	0	0	0	0	0	0	0	0	0	0	0	0	0	0	0	0	1367	0	2	1	0	0	1188	29	0	0	17	0	197	0	354	3156
PO-06	275	Porphyromonas_sp_oral_taxon_275	0	0	0	0	0	0	1	1	0	0	0	0	0	0	0	0	0	0	0	0	0	0	55	1	1	0	22	0	0	0	0	0	8	0	0	13	0	0	0	0	0	254	1	0	1	2	360
PO-09	279	Porphyromonas_sp_oral_taxon_279	141	12	215	193	676	836	706	81	1604	360	148	163	106	3276	8	16	222	282	1457	3370	1056	692	289	596	559	1694	23	48	217	4263	2221	60	7	351	786	636	111	101	977	1579	356	1159	1396	675	30	408	34162
PO-10	284	Porphyromonas_sp_oral_taxon_284	0	0	1	1	1	0	1	7	0	0	0	3	0	0	9	2	0	3	0	1	0	0	0	2	0	0	3	0	0	1	9	3	0	0	0	1	0	1	2	1	2	5	3	1	0	0	63
PO-11	285	Porphyromonas_sp_oral_taxon_285	0	0	0	0	0	0	0	31	1	0	0	0	0	0	0	0	0	0	0	0	0	0	0	0	0	0	0	0	0	0	3	0	1	0	0	2	0	0	0	0	0	0	1	0	0	0	39
PO-12	395	Porphyromonas_sp_oral_taxon_395	0	0	0	0	0	0	0	10	0	6	0	0	0	0	0	0	0	1	0	0	0	0	0	0	0	0	1	0	0	0	0	0	1	5	4	0	0	33	61	0	0	0	0	0	0	5	127
PO-13	785	Porphyromonas_uenonis	0	0	0	0	0	0	0	0	0	0	0	0	0	0	0	0	0	0	0	0	0	0	0	0	0	0	0	0	0	0	0	0	0	0	0	0	0	0	0	0	0	0	0	0	0	0	0
PO-14	283	Porphyromonas_catoniae	0	0	0	5	0	1	10	0	0	0	0	0	0	0	0	0	0	0	5	3	0	0	23	6	0	1	4	0	0	0	0	1	0	0	0	0	1	2	0	0	0	3	2	187	0	28	282
PO-15	283	Porphyromonas_catoniae	0	0	0	0	0	0	0	0	0	0	0	0	0	0	0	0	0	0	0	0	0	0	0	0	1	0	2	0	1	0	0	0	0	0	0	0	1	0	0	0	0	0	0	0	0	0	5
PO-16	283	Porphyromonas_catoniae	0	0	0	0	1	0	0	0	0	481	496	82	54	61	0	0	0	22	0	0	0	0	0	108	1664	324	1284	37	360	170	1	0	61	0	106	74	280	0	112	0	0	0	1	0	0	0	5779
PO-17	283	Porphyromonas_catoniae	62	0	0	0	58	0	83	61	577	0	203	0	170	48	0	467	0	49	0	6	20	191	2	78	0	0	2	0	0	340	0	36	634	0	0	119	0	344	166	38	76	1	140	159	13	0	4143
PO-18	283	Porphyromonas_catoniae	0	0	0	1	0	1	0	1	0	0	0	0	1	0	0	0	0	0	0	0	0	0	0	87	0	0	0	0	0	0	0	0	9	0	0	0	0	0	0	0	0	0	2	0	0	3	105
PO-19	275	Porphyromonas_sp_oral_taxon_275	35	6	0	0	1	50	2	4	0	0	4	0	97	1	0	0	2	1	40	0	3	1	0	0	2	0	0	0	67	0	440	0	1	48	0	1	0	592	2	294	0	0	5	26	15	0	1740
PO-20	275	Porphyromonas_sp_oral_taxon_275	0	0	0	0	0	0	0	0	0	0	0	0	0	0	0	0	0	0	0	1	0	0	0	0	0	0	0	0	0	0	0	0	0	0	0	0	0	0	0	0	0	0	2	0	0	2	5
PO-21	277	Porphyromonas_sp_oral_taxon_277	0	0	0	1	0	0	0	0	1	0	0	0	3	2	0	0	0	0	8	5	0	0	0	6	0	1	1	0	0	0	0	0	0	0	0	0	4	1	0	0	1	0	1	1	0	4	40
PO-22	277	Porphyromonas_sp_oral_taxon_277	0	0	11	0	0	0	0	1	18	0	131	1	0	34	0	0	0	0	1	1	0	0	0	3	0	0	49	16	0	0	0	0	0	0	58	323	0	2	0	0	0	11	0	0	0	1267	1927
PO-23	278	Porphyromonas_sp_oral_taxon_278	3	0	3	7	9	1	0	2	1	0	6	0	2	2	0	0	0	4	14	9	24	4	8	18	10	3	1	0	0	1	0	3	0	0	6	0	0	0	0	0	0	0	0	12	0	0	153
PO-24	279	Porphyromonas_sp_oral_taxon_279	4	0	39	8	5	0	1	3	2	0	12	125	45	7	0	0	1	225	14	26	44	3	4	32	5	5	0	14	78	4	1	1	0	0	260	0	26	1	1	4	4	2	13	11	0	52	1082
PO-25	279	Porphyromonas_sp_oral_taxon_279	3	0	1	1	0	0	0	0	3	4	1	1	0	5	0	0	1	0	21	1	2	1	0	14	161	10	2	1	0	7	8	0	0	0	0	0	0	0	1	2	0	1	2	0	0	1	255
PR-01	553	Prevotella_baroniae	0	0	0	0	0	0	0	0	0	0	0	0	0	0	0	0	0	0	0	0	0	0	0	0	0	0	0	0	0	1	0	0	2	16	3	18	0	17	143	0	0	0	0	51	14	1	266
PR-02	556	Prevotella_bivia	0	0	0	0	0	0	0	0	0	0	0	0	0	0	0	0	0	0	0	0	0	0	0	0	0	0	0	0	0	0	0	0	0	0	0	0	0	0	0	0	0	0	0	0	0	0	0
PR-03	560	Prevotella_buccae	1	0	0	0	0	0	1	0	0	0	0	0	5	1	0	0	0	0	0	1	0	0	0	0	0	0	0	0	0	0	0	0	4	5	2	1	7	10	29	10	18	2	0	6	0	1	104
PR-04	562	Prevotella_buccalis	0	0	0	0	0	0	0	0	0	0	0	0	0	0	0	0	0	0	0	0	0	0	0	0	0	0	0	0	0	0	0	0	0	0	0	0	0	0	0	0	0	0	0	0	0	0	0
PR-05	583	Prevotella_dentalis	0	0	1	0	0	0	0	0	0	0	0	0	0	0	0	0	0	0	0	0	0	1	0	0	0	0	0	0	0	0	0	1	0	0	0	0	0	3	0	0	0	0	0	3	3	6	18
PR-06	291	Prevotella_denticola	26	10	25	0	2	3	8	0	6	0	3	8	10	10	164	5	36	0	54	3	1	0	0	0	2	0	0	8	95	24	45	231	177	9	8	6	134	205	133	79	82	0	2	28	139	0	1871
PR-07	600	Prevotella_enoeca	0	0	0	0	0	0	0	0	0	0	0	0	0	0	0	0	0	0	0	0	0	0	0	0	0	0	0	0	0	0	0	0	3	0	0	0	3	3	0	0	0	0	0	0	1	0	10
PR-08	782	Prevotella_fusca	0	0	0	0	0	0	0	0	0	0	0	0	0	0	0	0	0	0	0	0	0	0	0	0	0	0	0	0	0	0	0	0	0	1	0	0	0	0	0	0	0	0	0	0	0	0	1
PR-09	298	Prevotella_histicola	4	105	1	0	0	294	16	2	1992	0	1	0	9	1	5	0	26	0	70	5	113	164	0	1	1197	1	155	18	17	7	224	0	0	5100	7	89	1	1479	2443	557	850	0	4	549	296	69	15872
PR-10	643	Prevotella_intermedia	0	0	0	1	0	0	0	0	0	0	0	0	0	0	0	0	0	0	0	0	0	0	0	0	0	0	0	0	0	0	0	1	0	0	0	12	0	1	0	0	0	0	0	1	0	0	16
PR-11	658	Prevotella_loescheii	0	0	0	0	0	0	0	0	0	0	0	0	0	0	0	0	0	0	0	0	0	0	0	0	0	0	0	0	0	0	0	0	0	0	0	0	0	0	0	0	0	0	0	0	0	0	0
PR-12	289	Prevotella_maculosa	142	370	14	47	27	102	35	89	47	96	27	205	83	32	20	13	52	3	101	20	103	24	12	40	31	46	95	223	92	50	46	68	212	174	21	62	339	140	152	81	67	64	38	97	181	14	3997
PR-13	665	Prevotella_marshii	0	0	0	0	0	0	7	0	0	0	0	0	0	0	0	0	0	0	0	0	0	1	0	0	0	0	0	0	0	0	0	0	0	0	2	0	0	13	0	0	0	0	2	0	0	1	26
PR-14	469	Prevotella_melaninogenica	360	258	1	34	358	400	321	183	1321	166	261	1228	129	565	19	90	1307	10	123	77	2629	74	50	307	983	381	97	2512	910	1055	234	14	549	195	62	122	397	601	2916	1181	926	14	14	777	74	41	24326
PR-15	378	Prevotella_micans	0	435	29	114	6	0	0	0	132	51	67	193	0	43	0	0	3	0	30	52	58	54	0	0	0	0	240	113	0	0	0	0	0	8	1	155	271	0	243	57	61	176	53	3	204	98	2950
PR-16	685	Prevotella_multiformis	0	0	0	0	0	0	0	0	0	0	0	0	0	0	0	0	0	0	0	0	0	0	0	0	0	0	2	0	0	0	0	0	0	295	0	1	0	49	0	0	0	0	0	0	0	0	347
PR-17	794	Prevotella_multisaccharivorax	0	0	0	0	0	0	0	0	0	0	0	0	0	0	0	0	0	0	0	0	32	0	0	0	0	0	0	0	0	0	0	0	0	0	0	5	0	0	45	13	0	0	0	0	0	0	95
PR-18	693	Prevotella_nigrescens	426	1	74	359	29	379	194	2053	457	29	164	149	499	264	266	187	90	1	263	76	132	133	100	120	37	15	55	24	146	229	559	68	2731	937	77	17	2526	2475	1582	378	1574	0	117	302	1090	17	21401
PR-19	705	Prevotella_oralis	0	0	0	0	0	0	0	0	0	0	0	0	1	0	0	0	0	0	0	0	0	0	0	0	0	0	0	0	37	1	0	7	0	48	0	3	57	4	17	0	0	0	0	8	23	1	207
PR-20	311	Prevotella_oris	161	273	19	31	30	58	52	99	355	8	39	38	634	17	240	133	124	57	82	38	105	58	2	402	42	18	160	13	299	102	272	120	176	453	1	124	423	306	62	127	316	16	10	86	160	4	6345
PR-21	288	Prevotella_oulorum	69	1239	22	64	154	274	115	289	551	157	15	391	165	52	105	38	557	2	106	8	307	63	36	39	110	106	102	441	801	120	151	47	511	532	38	78	485	131	779	243	2144	1	34	88	1224	5	12989
PR-22	714	Prevotella_pallens	12	34	8	0	3	2	2	7	30	0	0	0	0	0	0	0	0	1	9	2	0	8	0	24	4	0	12	0	2	5	8	0	16	199	1	8	0	0	241	14	1	0	0	57	1	0	711
PR-23	303	Prevotella_pleuritidis	0	0	0	31	0	0	0	0	0	1	162	36	22	1	0	0	1	0	0	5	0	0	0	10	0	0	32	20	6	1	0	0	4	0	31	1	0	42	2	0	24	0	0	2	37	8	479
PR-24	781	Prevotella_saccharolytica	0	0	0	1	0	0	0	0	0	0	0	0	0	0	0	0	0	0	0	0	0	0	0	0	0	0	0	0	0	0	0	0	0	0	0	0	1	0	0	0	1	0	0	0	1	0	4
PR-25	307	Prevotella_salivae	11	308	0	5	24	38	0	17	278	0	0	3	68	46	23	1	386	0	60	2	32	0	0	0	124	0	13	16	21	10	13	1	0	89	17	6	47	0	196	39	358	0	1	0	73	0	2326
PR-26	885	Prevotella_scopos	0	0	0	0	0	0	0	0	3	0	0	0	3	0	0	0	0	0	0	0	4	0	0	0	0	0	0	0	1	0	0	0	0	0	0	1	0	0	0	15	0	0	0	0	0	0	27
PR-27	795	Prevotella_shahii	0	0	0	0	0	0	0	0	0	0	0	0	0	0	0	0	0	0	0	0	0	0	0	2	0	0	0	0	0	0	0	0	5	0	0	20	0	0	1	1	0	0	0	0	0	1	30
PR-28	292	Prevotella_sp_oral_taxon_292	1	0	0	0	0	0	0	0	0	0	0	0	0	1	0	8	0	0	0	0	12	0	0	0	0	0	10	0	0	4	0	0	11	0	0	0	17	76	3	0	4	0	0	92	0	0	239
PR-29	292	Prevotella_sp_oral_taxon_292	0	0	0	0	0	0	0	0	0	0	0	0	0	0	0	0	0	0	0	0	0	0	0	0	0	0	0	0	0	0	0	0	0	0	0	0	0	0	0	0	0	0	0	0	0	0	0
PR-30	293	Prevotella_sp_oral_taxon_293	0	0	0	0	0	0	0	0	0	0	0	0	0	0	0	0	0	0	0	0	0	0	0	0	0	0	0	0	0	0	0	0	0	0	0	0	0	0	0	0	0	0	0	0	0	0	0
PR-31	296	Prevotella_sp_oral_taxon_296	0	0	0	0	0	0	0	0	0	0	0	1	1	0	0	0	0	0	0	0	0	0	0	0	0	0	0	0	0	0	0	0	0	0	0	0	0	0	0	0	1	0	0	0	0	0	3
PR-33	300	Prevotella_sp_oral_taxon_300	0	0	2	1	0	64	21	0	25	0	0	0	11	0	37	1	0	0	52	4	0	0	0	0	2	0	0	0	1	0	5	3	39	51	8	18	8	10	8	12	16	0	2	2	122	0	525
PR-34	300	Prevotella_sp_oral_taxon_300	0	0	0	0	0	0	0	3	0	0	0	1	0	0	59	0	0	0	0	0	0	0	0	0	0	0	0	0	0	0	0	0	0	0	0	0	0	1	0	0	26	0	0	0	0	0	90
PR-35	301	Prevotella_sp_oral_taxon_301	0	0	1	0	0	0	0	37	0	0	10	0	0	0	0	0	0	0	0	0	1	3	0	0	0	0	15	0	3	0	22	8	79	55	5	10	18	54	50	0	23	0	14	30	25	3	466
PR-36	304	Prevotella_sp_oral_taxon_304	0	0	0	0	0	0	0	0	0	0	0	0	0	0	0	0	0	0	0	0	0	0	0	0	0	0	0	0	0	0	0	0	0	4	0	0	0	0	0	0	0	0	0	23	0	33	60
PR-37	305	Prevotella_sp_oral_taxon_305	0	0	0	1	1	0	0	0	0	0	0	0	0	0	0	0	0	0	3	0	0	0	0	0	0	0	0	0	0	0	0	0	0	0	0	0	0	0	0	0	15	0	0	0	0	0	20
PR-38	306	Prevotella_sp_oral_taxon_306	0	0	0	0	0	0	0	0	0	0	0	0	0	0	0	0	0	0	0	0	0	0	0	0	0	0	0	0	0	0	0	0	0	1	0	0	0	1	0	0	0	0	0	0	0	0	2
PR-39	309	Prevotella_sp_oral_taxon_309	0	2	0	0	6	0	0	1	2	0	0	0	1	1	0	0	4	0	1	0	8	0	0	1	1	0	0	1	0	2	1	0	1	1	0	0	6	0	0	4	1	0	0	0	5	0	50
PR-40	310	Prevotella_sp_oral_taxon_310	0	0	0	0	0	0	0	0	0	0	0	0	0	0	0	0	0	0	0	0	0	0	0	0	0	0	0	0	0	0	0	0	0	0	0	0	0	0	0	0	0	0	0	0	0	0	0
PR-41	315	Prevotella_sp_oral_taxon_315	0	0	1	0	0	0	0	4	0	0	0	0	0	0	0	0	0	0	0	0	0	0	0	0	1	0	0	0	0	0	0	0	12	17	0	6	0	2	26	0	2	0	1	7	0	0	79
PR-42	317	Prevotella_sp_oral_taxon_317	13	1220	10	224	89	13	404	701	42	0	12	878	59	4	44	0	400	40	288	0	59	0	385	78	16	0	58	372	11	998	85	24	678	183	0	36	294	25	85	47	1208	13	90	44	93	548	9871
PR-43	376	Prevotella_sp_oral_taxon_376	0	0	0	0	0	0	0	0	0	0	0	0	0	0	0	0	0	0	0	0	0	0	0	0	0	0	0	0	0	0	0	0	0	1	0	0	0	0	0	0	0	0	0	0	0	0	1
PR-44	396	Prevotella_sp_oral_taxon_396	0	0	0	0	0	0	0	1	0	1	0	0	0	0	0	0	0	0	3	0	0	0	0	0	0	0	0	0	0	1	0	0	2	1	0	0	0	0	34	1	0	0	0	0	0	0	44
PR-45	443	Prevotella_sp_oral_taxon_443	0	5	0	0	0	0	0	0	2	1	0	0	1	1	1	0	0	0	0	0	0	0	0	0	2	0	0	0	0	0	0	2	9	1	0	0	0	1	0	0	5	0	0	0	3	0	34
PR-46	472	Prevotella_sp_oral_taxon_472	17	3	43	628	45	68	85	125	82	167	37	158	59	0	51	0	3	156	150	82	158	11	34	237	134	9	70	15	50	1	145	205	388	20	37	148	314	64	47	161	7	16	277	46	5	133	4691
PR-47	475	Prevotella_sp_oral_taxon_475	0	0	0	27	0	22	0	0	0	27	0	6	0	0	0	0	3	0	12	20	0	6	0	0	0	0	7	0	0	0	5	0	55	7	0	0	0	1	86	4	0	4	0	2	0	0	294
PR-48	515	Prevotella_sp_oral_taxon_515	0	0	0	0	0	0	0	0	0	0	0	0	0	0	0	0	0	0	0	0	0	0	0	0	0	0	0	0	0	0	0	0	0	0	0	0	4	0	0	0	0	0	0	0	1	0	5
PR-49	526	Prevotella_sp_oral_taxon_526	0	0	0	0	0	0	0	0	0	0	0	0	0	0	0	0	0	0	0	0	0	0	0	0	0	0	0	0	0	0	0	7	0	10	0	14	0	29	2	0	0	0	0	78	0	0	140
PR-50	820	Prevotella_sp_oral_taxon_820	0	0	0	0	0	0	0	0	0	0	0	0	0	0	0	0	0	0	0	0	0	0	0	0	0	0	0	0	0	0	0	0	0	0	0	0	0	0	0	0	0	0	0	0	0	0	0
PR-51	572	Prevotella_veroralis	6	10	5	2	0	15	0	0	219	0	0	4	0	0	0	11	0	1	496	4	0	2	0	0	13	0	2	1	0	0	1	0	4	3	0	1	23	2	17	1	104	0	0	1	2	16	966
PR-52	191	Propionibacterium_acidifaciens	0	0	0	0	0	0	0	0	0	0	0	0	0	0	0	0	0	0	0	0	0	0	0	0	0	0	0	0	1	0	0	0	0	0	0	0	0	0	0	0	0	0	0	0	0	0	1
PR-53	530	Propionibacterium_acnes	0	0	0	0	0	0	0	0	0	0	0	0	0	0	0	0	0	0	0	0	0	0	0	0	0	0	0	0	0	0	0	0	0	0	0	0	0	0	0	0	0	0	0	0	0	0	0
PR-54	552	Propionibacterium_avidum	0	0	0	0	0	0	0	0	0	0	0	0	0	0	0	0	0	0	0	0	0	0	0	0	0	0	0	0	0	0	0	0	0	0	0	0	0	0	0	0	0	0	0	0	0	0	0
PR-55	739	Propionibacterium_propionicum	0	2	2	0	0	1	6	1	0	5	1	7	2	0	0	0	0	4	0	1	1	0	7	16	1	0	0	4	2	0	1	0	1	0	1	1	3	2	0	1	1	6	2	1	0	2	85
PR-56	192	Propionibacterium_sp_oral_taxon_192	0	0	0	0	0	0	0	0	0	0	0	0	0	0	0	0	0	0	0	0	0	0	0	0	0	0	0	0	0	0	0	0	0	0	0	0	0	0	0	0	0	0	0	0	0	0	0
PR-57	193	Propionibacterium_sp_oral_taxon_193	0	0	0	0	0	0	0	0	0	0	0	0	0	0	0	0	0	0	0	0	0	0	0	0	0	0	0	0	0	0	0	0	0	0	0	0	0	0	0	0	0	0	0	0	0	0	0
PR-58	194	Propionibacterium_sp_oral_taxon_194	0	0	0	0	0	0	0	0	0	1	0	2	0	0	2	12	0	0	0	0	0	1	0	0	0	1	0	2	1	0	0	0	0	0	0	0	0	0	0	2	0	0	0	0	0	2	26
PR-59	915	Propionibacterium_sp_oral_taxon_915	0	0	0	0	0	0	0	0	0	0	0	0	0	0	0	0	0	0	0	0	0	0	0	0	0	0	0	0	0	0	0	0	0	0	0	0	0	0	0	0	0	0	0	0	0	0	0
PR-60	676	Proteus_mirabilis	0	0	0	0	0	0	0	0	0	0	0	0	0	0	0	0	0	0	0	0	0	0	0	0	0	0	0	0	0	0	0	0	0	0	0	0	0	0	0	0	0	0	0	0	0	0	0
PR-61	600	Prevotella_enoeca	0	0	0	0	0	0	9	0	0	0	0	0	0	0	0	0	0	0	0	0	0	0	0	0	0	0	0	0	0	0	0	0	0	0	0	1	0	0	0	0	0	0	0	0	0	0	10
PR-62	782	Prevotella_fusca	0	0	0	0	0	0	0	0	0	0	0	0	0	0	0	0	0	0	0	0	0	0	0	0	0	0	0	0	0	0	0	0	0	0	0	0	0	0	0	0	0	0	0	0	0	0	0
PR-63	782	Prevotella_fusca	0	0	0	0	0	0	0	0	0	0	0	0	0	0	0	0	0	0	0	0	0	0	0	0	0	0	0	0	0	0	0	0	0	0	0	0	0	0	0	0	0	0	0	0	0	0	0
PR-64	643	Prevotella_intermedia	0	0	0	0	0	0	0	0	0	0	0	0	0	0	0	0	0	0	0	0	0	0	0	0	0	0	0	0	0	0	0	0	0	0	0	0	0	0	0	0	0	0	0	0	0	0	0
PR-65	643	Prevotella_intermedia	0	0	0	281	0	0	112	1	0	0	22	0	1	0	0	0	0	38	408	77	96	0	0	0	0	0	2	0	0	0	0	2146	5	45	4	32	0	258	0	0	0	15	2	965	48	45	4603
PR-66	658	Prevotella_loescheii	0	0	1	0	0	0	0	0	0	0	0	0	0	0	0	0	0	0	0	0	0	0	0	0	0	0	0	0	0	0	0	0	0	0	0	0	1	0	0	0	0	0	0	0	0	0	2
PR-67	658	Prevotella_loescheii	0	1	0	1	0	0	0	0	0	5	0	2	9	0	0	0	0	0	0	0	0	0	0	0	1	24	0	0	1	1	0	0	1	0	7	0	0	188	0	0	1	0	0	0	0	0	242
PR-68	665	Prevotella_marshii	3	0	2	0	0	0	2	18	7	0	1	0	0	0	0	0	0	0	0	1	0	2	0	1	0	0	2	0	0	0	0	0	4	27	0	32	0	2	0	0	18	0	0	14	11	0	147
PR-69	378	Prevotella_micans	83	0	0	0	0	37	71	112	18	0	0	1	0	1	0	0	0	0	0	0	0	6	22	17	228	0	0	0	0	0	21	22	336	39	21	0	0	10	0	20	0	0	0	124	9	0	1198
PR-70	714	Prevotella_pallens	0	0	0	0	0	0	0	3	1	0	0	1	1	0	0	0	0	0	4	1	2	0	1	0	0	0	0	0	0	0	1	0	0	5	0	0	0	0	8	0	0	1	0	0	0	0	29
PR-71	781	Prevotella_saccharolytica	55	171	61	244	62	143	148	188	165	155	110	491	60	267	141	5	31	5	56	111	114	53	31	54	218	52	204	259	66	59	121	465	354	145	61	506	1034	10	57	139	360	107	166	116	267	262	7949
PR-72	781	Prevotella_saccharolytica	0	151	10	0	0	11	23	0	0	0	157	0	51	132	0	21	21	0	56	0	71	3	100	0	0	0	282	0	27	122	0	14	38	4	36	3	0	94	492	0	54	12	1	92	9	53	2140
PR-73	317	Prevotella_sp_oral_taxon_317	117	3	0	231	0	14	27	408	1729	15	1	5	273	303	79	0	1	0	43	25	39	5	7	371	2	123	2	0	342	2	82	25	447	0	107	88	0	104	105	167	0	0	85	247	7	0	5631
PR-74	317	Prevotella_sp_oral_taxon_317	0	0	0	0	0	0	0	1	0	0	1	0	0	0	0	0	0	0	0	1	0	0	0	0	0	0	0	0	829	0	0	0	0	0	0	47	0	0	0	0	0	0	3	0	0	0	882
PR-75	552	Propionibacterium_avidum	0	0	0	0	0	0	0	0	0	0	0	0	0	0	0	0	0	0	0	0	0	0	0	0	0	0	0	0	0	0	0	0	0	0	0	0	0	0	0	0	0	0	0	0	0	0	0
PS-01	536	Pseudomonas_aeruginosa	0	0	0	0	0	0	0	0	0	0	0	0	0	0	0	0	0	0	0	0	0	0	0	0	0	0	0	0	0	0	0	0	0	0	0	0	0	0	0	0	0	0	0	0	0	0	0
PS-02	612	Pseudomonas_fluorescens	0	0	0	0	0	0	0	0	0	0	0	0	0	0	0	0	0	0	0	0	0	0	0	0	0	0	0	0	0	0	0	0	0	0	0	0	0	0	0	0	0	0	0	0	0	0	0
PS-03	834	Pseudomonas_otitidis	0	0	0	0	0	0	0	0	0	0	0	0	0	0	0	0	0	0	0	0	0	0	0	0	0	0	0	0	0	0	0	0	0	0	0	0	0	0	0	0	0	0	0	0	0	0	0
PS-04	32	Pseudomonas_sp_oral_taxon_032	0	0	0	0	0	0	0	0	0	0	0	0	0	0	0	0	0	0	0	0	0	0	0	0	0	0	0	0	0	0	0	0	0	0	0	0	0	0	0	0	0	0	0	0	0	0	0
PS-06	538	Pseudoramibacter_alactolyticus	0	0	0	0	0	0	0	0	0	0	0	0	0	0	0	0	0	0	0	0	0	0	0	0	0	0	0	0	0	0	0	4	0	0	0	0	0	4	4	0	0	0	0	0	0	0	12
PY-01	357	Pyramidobacter_piscolens	0	0	0	0	0	0	0	0	0	0	0	0	0	0	0	0	0	0	0	0	0	0	0	0	0	0	0	0	0	0	0	0	0	0	0	0	0	5	0	0	0	0	0	0	0	0	5
RH-01	28	Rhodocyclus_sp_oral_taxon_028	0	0	0	0	0	0	0	0	0	0	0	0	0	0	0	0	0	0	0	0	0	0	0	0	0	0	0	0	0	0	0	0	0	0	0	0	0	0	0	0	0	0	0	0	0	0	0
RO-01	188	Rothia_aeria	1281	171	610	121	57	666	2897	54	50	239	677	125	745	113	3048	4280	329	1672	267	99	105	1099	533	413	198	711	88	127	156	275	258	368	130	98	472	533	157	369	13	648	83	1139	390	192	197	1612	27865
RO-02	587	Rothia_dentocariosa	2	494	230	23	28	474	129	2	168	85	226	53	385	30	2515	2730	461	2	69	124	149	132	74	55	455	266	29	23	214	42	30	191	8	14	179	240	232	11	5	87	127	40	6	98	264	40	11241
RO-03	681	Rothia_mucilaginosa	2	3	0	12	0	6	8	1	9	2	4	1	7	1	23	16	5	2	21	4	11	5	1	11	10	6	1	8	6	6	1	10	7	3	91	7	7	11	0	12	3	29	11	6	6	5	401
SC-01	642	Scardovia_inopinata	0	0	0	0	0	0	0	0	0	0	0	0	0	0	0	0	0	0	0	0	0	0	0	0	0	0	0	0	0	0	0	0	0	0	0	0	0	0	2	7	0	0	0	0	4	0	13
SC-02	195	Scardovia_wiggsiae	0	6	0	0	0	0	0	0	0	0	0	1	0	0	0	1	1	0	11	0	0	0	0	0	0	1	0	6	45	3	1	0	0	4	0	0	0	4	0	0	2	0	0	0	12	0	98
SE-01	124	Selenomonas_artemidis	0	0	0	0	0	0	0	0	0	0	0	0	0	0	0	0	0	0	0	0	0	0	0	0	0	0	0	0	0	0	0	0	0	0	0	0	0	0	0	0	0	0	0	0	0	0	0
SE-02	139	Selenomonas_dianae	0	4	0	0	0	4	0	0	0	0	0	0	1	0	0	0	0	0	0	0	0	0	0	0	2	0	0	0	0	2	0	0	0	1	0	4	0	1	0	2	0	0	0	1	0	1	23
SE-03	125	Selenomonas_flueggei	0	0	0	0	0	0	0	0	0	0	0	0	0	0	0	0	0	0	0	0	0	0	0	0	0	0	0	0	0	0	0	0	0	0	0	0	0	0	0	0	0	0	0	0	0	0	0
SE-04	130	Selenomonas_noxia	0	0	0	0	0	0	0	0	0	0	0	0	0	0	0	0	0	0	0	0	0	0	0	0	0	0	0	0	0	0	0	0	0	0	0	0	0	0	0	0	0	0	0	0	0	0	0
SE-05	130	Selenomonas_noxia	0	0	0	0	0	0	0	0	0	0	0	0	0	0	0	0	0	0	0	0	0	0	0	0	0	0	0	0	0	0	0	0	0	0	0	0	0	0	0	0	0	0	0	0	0	0	0
SE-06	133	Selenomonas_sp_oral_taxon_133	0	0	0	0	0	0	0	0	0	0	0	0	0	0	0	0	0	0	0	0	0	0	0	0	0	0	0	0	0	0	0	0	0	0	0	0	0	0	0	0	0	0	0	0	0	0	0
SE-07	134	Selenomonas_sp_oral_taxon_134	0	0	0	0	0	0	0	0	0	0	0	0	0	0	0	0	0	0	0	0	0	0	0	0	0	0	0	0	0	0	0	0	0	0	0	0	0	0	0	0	0	0	0	0	0	0	0
SE-08	136	Selenomonas_sp_oral_taxon_136	0	0	0	0	0	0	0	0	0	0	0	0	0	0	0	0	0	0	0	0	0	0	0	0	0	0	0	0	0	0	0	0	0	0	0	0	0	0	0	0	0	0	0	0	0	0	0
SE-09	137	Selenomonas_sp_oral_taxon_137	0	0	0	0	0	0	0	0	0	0	0	0	0	0	0	0	0	0	0	0	0	0	0	0	0	0	0	0	0	0	0	0	0	0	0	0	0	0	0	0	0	0	0	0	0	0	0
SE-10	138	Selenomonas_sp_oral_taxon_138	0	0	0	0	0	0	0	0	0	0	0	0	0	0	0	0	0	0	0	0	0	0	0	0	0	0	0	0	0	0	0	0	0	0	0	0	0	0	0	0	0	0	0	0	0	0	0
SE-11	143	Selenomonas_sp_oral_taxon_143	0	0	0	0	0	0	0	0	0	0	0	0	0	0	0	0	0	0	0	0	0	0	0	0	0	0	0	0	0	0	0	0	0	0	0	0	0	0	0	0	0	0	0	0	0	0	0
SE-12	146	Selenomonas_sp_oral_taxon_146	0	0	0	0	0	0	0	0	0	0	0	0	0	0	0	0	0	0	0	0	0	0	0	0	0	0	0	0	0	0	0	0	0	0	0	0	0	0	0	0	0	0	0	0	0	0	0
SE-13	149	Selenomonas_sp_oral_taxon_149	0	0	0	0	0	0	0	0	0	0	0	0	0	0	0	0	0	0	0	0	0	0	0	0	0	0	0	0	0	0	0	0	0	0	0	0	0	0	0	0	0	0	0	0	0	0	0
SE-14	388	Selenomonas_sp_oral_taxon_388	0	0	0	0	0	0	0	0	0	0	0	0	0	0	0	0	0	0	0	0	0	0	0	0	0	0	0	0	0	0	0	0	0	0	0	0	0	0	0	0	0	0	0	0	0	0	0
SE-15	442	Selenomonas_sp_oral_taxon_442	0	0	0	0	0	0	0	0	0	0	0	0	0	0	0	0	0	0	0	0	0	0	0	0	0	0	0	0	0	0	0	0	0	0	0	0	0	0	0	0	0	0	0	0	0	0	0
SE-16	478	Selenomonas_sp_oral_taxon_478	0	0	0	0	0	0	0	0	0	0	0	0	0	0	0	0	0	0	0	0	0	0	0	0	0	0	0	0	0	0	0	0	0	0	0	0	0	0	0	0	0	0	0	0	0	0	0
SE-17	501	Selenomonas_sp_oral_taxon_501	0	0	0	0	0	0	0	0	0	0	0	0	0	0	0	0	0	0	0	0	0	0	0	0	0	0	0	0	0	0	0	0	0	0	0	0	0	0	0	0	0	0	0	0	0	0	0
SE-18	151	Selenomonas_sputigena	0	0	0	0	0	0	0	0	0	0	0	0	0	0	0	0	0	0	0	0	0	0	0	0	0	0	0	0	0	0	0	0	0	0	0	0	0	0	0	0	0	0	0	0	0	0	0
SE-19	151	Selenomonas_sputigena	0	0	0	0	0	0	0	0	0	0	0	0	0	0	0	0	0	0	0	0	0	0	0	0	0	0	0	0	0	0	0	0	0	0	0	0	0	0	0	0	0	0	0	0	0	0	0
SE-21	124	Selenomonas_artemidis	0	0	0	0	0	0	0	0	1	0	0	0	0	0	0	0	0	0	0	0	0	0	0	0	0	0	0	0	0	0	0	0	0	0	0	0	0	0	0	0	0	0	0	0	0	0	1
SE-22	139	Selenomonas_dianae	0	8	2	4	0	0	1	0	1	2	3	0	4	0	14	1	0	1	1	0	1	0	0	2	7	5	3	3	2	2	3	5	9	0	3	0	0	1	6	2	0	0	0	1	2	0	99
SE-24	133	Selenomonas_sp_oral_taxon_133	0	0	0	0	0	0	0	0	0	0	0	0	0	0	0	0	0	0	0	0	0	0	0	0	0	0	0	0	0	0	0	0	0	0	0	0	0	0	0	0	0	0	0	0	0	0	0
SE-25	134	Selenomonas_sp_oral_taxon_134	0	0	0	0	0	0	0	0	0	0	0	0	0	0	0	0	0	0	0	0	0	0	0	0	0	0	0	0	0	0	0	0	0	0	0	0	0	0	0	0	0	0	0	0	0	0	0
SE-26	134	Selenomonas_sp_oral_taxon_134	0	0	0	0	0	0	0	0	0	0	0	0	1	0	0	0	0	0	0	0	0	0	0	0	0	0	0	0	0	0	0	0	0	0	0	0	0	0	0	0	0	0	0	0	0	0	1
SE-27	136	Selenomonas_sp_oral_taxon_136	0	0	0	0	0	0	0	0	0	0	0	0	0	0	0	0	0	0	0	0	0	0	0	0	0	0	0	0	0	0	0	0	0	0	0	0	0	0	0	0	0	0	0	0	0	0	0
SE-28	137	Selenomonas_sp_oral_taxon_137	0	0	0	0	0	0	0	0	0	0	0	0	0	0	0	0	0	0	0	0	0	0	0	0	0	0	0	0	0	0	0	0	0	0	0	0	0	0	0	0	0	0	0	0	0	0	0
SE-29	137	Selenomonas_sp_oral_taxon_137	0	0	0	0	0	0	0	0	0	0	0	0	0	0	0	0	0	0	0	0	0	0	0	0	0	0	0	0	0	0	0	0	0	0	0	0	0	0	0	0	0	0	0	0	0	0	0
SE-30	478	Selenomonas_sp_oral_taxon_478	0	0	0	0	0	0	0	0	0	0	0	0	0	0	0	0	0	0	0	0	0	0	0	0	0	0	0	0	0	0	0	0	0	0	0	0	0	0	0	0	0	0	0	0	0	0	0
SE-31	151	Selenomonas_sputigena	0	0	0	0	0	0	0	0	0	0	0	0	0	0	0	0	0	0	0	0	0	0	0	0	0	0	0	0	0	0	0	0	0	0	0	0	0	0	0	0	0	0	0	0	0	0	0
SE-32	151	Selenomonas_sputigena	0	0	0	0	0	0	0	0	0	0	0	0	0	0	0	0	0	0	0	0	0	0	0	0	0	0	0	0	0	0	0	0	0	0	0	0	0	0	0	0	0	0	0	0	0	0	0
SE-33	151	Selenomonas_sputigena	0	0	0	0	0	0	0	0	0	0	0	0	0	0	0	0	0	0	0	0	0	0	0	0	0	0	0	0	0	0	0	0	0	0	0	0	0	0	0	0	0	0	0	0	0	0	0
SH-01	95	Shuttleworthia_satelles	0	1	3	0	0	0	1	0	0	0	0	0	3	0	14	8	0	0	188	1	0	0	0	0	1	0	0	1	3	0	1	0	2	2	0	4	3	28	19	8	15	0	0	0	1	0	307
SI-01	683	Simonsiella_muelleri	0	0	0	0	0	0	0	0	0	0	0	0	0	0	0	0	0	0	0	0	0	0	0	0	0	0	0	0	0	0	0	0	0	0	0	0	0	0	0	0	0	0	0	0	0	0	0
SL-01	602	Slackia_exigua	1	0	0	0	0	0	1	0	1	0	0	0	0	1	0	0	0	0	0	0	0	0	0	0	0	0	0	0	0	0	0	4	2	1	0	1	3	0	0	0	0	1	0	0	0	0	16
SN-01	844	Sneathia_amnionii	0	0	0	0	0	0	0	0	0	0	0	0	0	0	0	0	0	0	0	0	0	0	0	0	0	0	0	0	0	0	0	0	0	0	0	0	0	0	0	0	0	0	0	0	0	0	0
SN-02	837	Sneathia_sanguinegens	0	0	0	0	0	0	0	0	0	0	0	0	0	0	0	0	0	0	0	0	0	0	0	0	0	0	0	0	0	0	0	0	0	0	0	0	0	0	0	0	0	0	0	0	0	0	0
SO-01	678	Solobacterium_moorei	3	6	3	3	1	9	2	37	5	0	1	0	1	4	9	18	1	0	6	2	1	2	0	2	1	0	6	2	1	7	1	14	25	32	1	5	67	97	53	6	32	1	4	16	32	2	521
SR-01	345	SR1[G-1]_sp_oral_taxon_345	8	0	1	10	0	8	43	233	0	0	16	1	8	111	0	0	0	0	3	9	3	4	0	2	31	0	83	0	0	3	2	33	145	14	2	51	0	18	49	0	8	0	11	21	3	58	992
SR-02	874	SR1[G-1]_sp_oral_taxon_874	33	0	10	194	6	3	38	211	6	0	57	7	83	265	0	10	9	0	29	166	23	6	17	3	39	7	77	0	20	17	308	22	22	14	64	68	9	2	24	17	12	0	10	16	11	75	2010
SR-03	875	SR1[G-1]_sp_oral_taxon_875	0	0	36	0	0	0	0	0	0	0	0	0	0	32	0	0	0	0	0	4	6	0	0	0	0	2	1	0	1	0	0	0	0	1	35	0	0	0	150	0	0	0	0	21	0	177	466
ST-03	663	Stenotrophomonas_maltophilia	0	0	0	0	0	0	0	0	0	0	0	0	0	0	0	0	0	0	0	0	0	0	0	0	0	0	0	0	0	0	0	0	0	0	0	0	0	0	0	0	0	0	0	0	0	0	0
ST-04	419	Stomatobaculum_longum	0	263	7	1	26	38	0	76	121	1	3	0	32	10	57	0	72	1	37	0	33	5	0	54	14	1	11	0	15	23	11	1	25	57	0	1	1	22	7	45	157	0	2	11	48	0	1289
ST-05	97	Stomatobaculum_sp_oral_taxon_097	0	1	0	2	0	0	4	13	0	3	3	1	1	0	63	0	1	0	7	0	0	0	0	0	0	3	9	0	0	0	10	1	3	0	6	0	0	0	0	38	1	15	0	14	0	0	199
ST-06	373	Stomatobaculum_sp_oral_taxon_373	0	0	0	0	0	0	0	0	0	0	0	0	0	0	0	0	0	0	0	0	0	0	0	0	0	0	0	0	0	0	0	0	0	0	0	0	0	5	0	0	0	0	0	0	0	1	6
ST-07	910	Stomatobaculum_sp_oral_taxon_910	0	0	0	0	0	1	0	0	1	1	1	0	1	0	1	0	0	0	1	0	0	0	0	0	0	0	1	0	0	0	3	0	0	0	0	0	0	4	0	20	1	0	0	0	0	0	36
ST-08	537	Streptococcus_agalactiae	0	0	0	0	0	0	0	0	0	0	0	0	0	0	0	0	0	0	0	0	0	0	0	0	0	0	0	0	0	0	0	0	0	0	0	0	0	0	0	0	0	0	0	0	0	0	0
ST-09	543	Streptococcus_anginosus	0	0	0	0	0	0	0	0	0	0	0	0	0	0	0	0	0	1	0	0	0	0	0	0	0	0	0	0	3	0	0	0	0	1	1	0	0	2	1	1	10	0	0	1	0	0	21
ST-10	576	Streptococcus_constellatus	0	0	0	0	0	0	0	0	0	0	0	0	0	0	0	0	0	0	0	0	0	0	0	0	0	0	0	0	0	0	0	0	0	0	0	0	0	0	0	0	0	0	0	0	0	0	0
ST-11	578	Streptococcus_cristatus	0	0	0	0	0	0	0	0	0	0	0	0	0	0	0	0	0	0	0	0	0	0	0	0	0	0	0	0	0	0	0	0	0	0	0	0	0	0	0	0	0	0	0	0	0	0	0
ST-12	594	Streptococcus_downei	0	0	0	0	0	0	0	0	0	0	0	0	0	0	0	0	0	0	0	0	0	0	0	0	0	0	0	0	0	0	0	0	0	0	0	0	0	0	0	0	0	0	0	0	0	0	0
ST-14	644	Streptococcus_intermedius	0	8	8	0	0	4	6	2	4	0	0	0	0	0	4	11	2	1	0	0	0	0	2	2	0	0	1	3	0	1	3	0	0	0	0	0	3	1	0	0	0	0	0	0	0	1	67
ST-15	686	Streptococcus_mutans	2	14	0	43	73	3	6	1	0	14	6	0	1	7	1	0	1	23	45	78	145	65	43	18	241	79	31	84	94	32	341	0	0	0	0	0	0	0	0	0	0	0	0	0	0	0	1491
ST-16	411	Streptococcus_parasanguinis_II	0	0	0	0	0	0	0	0	0	0	2	0	0	0	1	0	1	0	2	0	0	0	0	0	0	0	0	0	0	0	0	0	0	0	0	0	0	1	0	0	0	1	0	0	0	0	8
ST-18	745	Streptococcus_pyogenes	0	0	0	0	0	0	0	0	0	0	0	0	0	0	0	0	0	0	0	0	0	0	0	0	0	0	0	0	0	0	0	0	0	0	0	0	0	0	0	0	0	0	0	0	0	0	0
ST-20	758	Streptococcus_sanguinis	89	23	68	7	12	64	36	11	12	75	26	14	35	5	29	247	103	72	19	2	27	35	54	35	28	112	12	13	28	6	19	40	14	32	44	5	25	37	2	35	8	73	16	14	21	36	1720
ST-21	768	Streptococcus_sobrinus	0	0	0	0	0	0	0	0	0	0	0	0	0	0	0	0	0	0	0	0	0	0	0	0	0	0	0	0	0	0	0	0	0	0	0	0	0	0	0	0	0	0	0	0	0	0	0
ST-22	64	Streptococcus_sp_oral_taxon_064	0	0	0	0	0	0	0	0	0	0	0	0	0	0	0	0	0	0	0	0	0	0	1	0	0	0	0	0	0	0	0	0	0	0	0	0	0	0	0	0	0	0	0	0	0	0	1
ST-23	66	Streptococcus_sp_oral_taxon_066	0	0	0	0	0	0	0	0	1	0	0	0	0	0	1	0	1	0	1	0	0	0	0	0	1	1	0	0	0	0	0	0	1	0	0	0	0	0	1	0	0	0	0	0	0	0	8
ST-24	68	Streptococcus_sp_oral_taxon_068	0	0	0	0	0	0	0	0	0	0	0	0	0	0	0	0	0	0	0	0	0	0	0	0	0	0	0	0	0	0	0	0	0	0	0	0	0	0	0	0	0	0	0	0	0	0	0
ST-25	69	Streptococcus_sp_oral_taxon_069	0	0	0	0	0	0	0	0	0	0	0	0	0	0	0	0	0	0	0	0	0	0	0	0	0	0	0	0	0	0	0	0	0	0	0	0	0	0	0	0	0	0	0	0	0	0	0
ST-26	431	Streptococcus_sp_oral_taxon_431	0	0	0	0	0	0	0	0	0	0	0	0	0	0	0	0	0	0	1	0	0	2	0	0	1	0	0	0	0	0	0	0	1	0	0	0	0	0	0	1	0	1	0	0	0	1	8
ST-27	486	Streptococcus_sp_oral_taxon_486	0	0	1	1	1	0	0	0	0	0	0	0	0	0	1	0	0	0	0	0	0	1	1	0	1	0	0	0	0	0	1	0	0	0	0	0	0	0	1	1	0	3	0	0	2	1	16
ST-28	487	Streptococcus_sp_oral_taxon_487	0	0	0	0	0	0	0	0	0	0	0	0	0	0	0	0	0	0	0	0	0	0	0	0	0	0	0	0	0	0	0	0	0	0	0	0	0	0	0	0	0	0	0	0	0	0	0
ST-29	663	Stenotrophomonas_maltophilia	0	0	0	0	0	0	0	0	0	0	0	0	0	0	0	0	0	0	0	0	0	0	0	0	0	0	0	0	0	0	0	0	0	0	0	0	0	0	0	0	0	0	0	0	0	0	0
SY-01	435	Syntrophomonadaceae[8][G-1]_sp_oral_taxon_435	0	0	0	0	0	0	0	0	0	0	0	0	0	0	0	0	0	0	0	0	0	0	0	0	0	0	0	0	0	0	0	0	0	0	0	0	0	0	0	0	0	0	0	0	0	0	0
TA-01	613	Tannerella_forsythia	0	0	0	0	0	0	7	0	0	0	2	0	0	2	0	0	0	0	0	10	0	0	0	0	0	0	1	0	0	0	0	279	8	2	3	19	0	106	6	0	1	13	3	51	17	16	546
TA-02	286	Tannerella_sp_oral_taxon_286	95	499	182	125	185	121	559	409	554	278	184	613	141	569	541	37	206	33	260	134	296	114	84	74	328	89	460	455	384	357	252	435	274	296	263	389	663	434	1224	253	488	719	367	504	204	680	15811
TA-03	808	Tannerella_sp_oral_taxon_808	0	0	0	0	0	5	10	1	0	0	0	0	0	0	1	0	0	0	0	0	0	1	0	0	12	0	0	0	0	0	12	0	0	0	0	0	1	0	0	45	0	20	2	0	4	0	114
TA-04	916	Tannerella_sp_oral_taxon_916	0	0	0	0	0	0	0	0	1	0	0	0	0	1	0	0	0	0	0	0	0	0	0	0	0	0	0	0	0	0	0	14	0	2	2	98	0	4	0	0	0	0	4	68	0	14	208
TA-05	916	Tannerella_sp_oral_taxon_916	0	0	0	0	0	0	0	0	0	0	0	0	0	0	0	0	0	0	0	0	0	0	0	2	0	0	0	0	0	0	0	0	18	0	0	0	0	0	0	0	0	0	0	0	0	0	20
TA-06	916	Tannerella_sp_oral_taxon_916	0	0	0	0	0	0	0	0	0	0	0	0	24	0	0	0	0	0	0	0	0	3	0	0	0	0	0	0	45	0	0	36	0	0	0	0	0	2	0	0	0	0	0	0	1	0	111
TA-07	916	Tannerella_sp_oral_taxon_916	0	5	4	1	0	5	12	6	2	0	0	4	0	0	20	0	0	0	0	0	3	15	0	30	0	0	11	0	0	0	11	19	28	8	12	16	5	11	4	25	12	3	0	32	12	2	318
TM-01	346	TM7[G-1]_sp_oral_taxon_346	23	122	7	31	8	0	104	4	30	0	83	0	100	182	63	0	1	0	41	96	27	25	0	0	22	0	118	0	0	64	70	129	1129	237	1	0	922	126	76	110	183	0	69	81	59	35	4378
TM-02	347	TM7[G-1]_sp_oral_taxon_347	0	1	16	348	34	65	203	106	3	2	33	63	20	13	165	0	6	4059	80	9	0	29	185	38	12	2	49	11	1	40	32	1	209	2	15	87	380	22	3	388	0	1	2	42	32	129	6938
TM-03	348	TM7[G-1]_sp_oral_taxon_348	0	3	134	0	0	52	2	508	226	0	1	6	1	573	0	0	0	1	1	0	2	128	0	16	0	0	33	2	2	182	0	77	875	11	0	126	6	2	1	130	0	0	1	44	99	78	3323
TM-04	349	TM7[G-1]_sp_oral_taxon_349	0	0	0	0	0	0	0	0	0	0	0	0	0	0	0	0	0	0	0	0	0	3	0	0	0	0	0	0	0	0	0	83	4	59	1	39	77	256	64	0	4	0	6	0	33	160	789
TM-05	352	TM7[G-1]_sp_oral_taxon_352	0	0	0	1	0	1	0	0	0	0	0	0	0	0	0	0	0	0	0	1	0	0	0	0	0	0	0	0	0	0	0	0	0	0	1	1	0	2	1	1	0	0	0	1	0	1	11
TM-06	353	TM7[G-1]_sp_oral_taxon_353	33	0	43	59	11	7	0	57	0	0	201	14	1	12	54	0	0	191	6	14	31	2	1	0	0	1	79	4	111	139	4	382	171	0	14	226	278	307	296	4	22	310	67	134	1	57	3344
TM-07	488	TM7[G-1]_sp_oral_taxon_488	0	0	0	0	0	0	0	0	0	0	0	0	0	0	0	0	0	0	0	2	0	0	0	0	0	0	0	0	0	0	0	0	0	0	0	0	0	0	0	0	0	0	0	0	0	0	2
TM-08	350	TM7[G-2]_sp_oral_taxon_350	0	0	0	0	0	0	0	0	0	0	23	0	0	0	0	0	0	0	0	0	0	0	0	0	0	0	0	0	0	0	0	0	0	5	0	17	0	0	0	0	0	0	2	0	0	4	51
TM-09	351	TM7[G-3]_sp_oral_taxon_351	2	5	4	6	1	5	6	35	13	0	0	6	2	1	0	0	0	9	0	3	16	0	2	1	9	0	2	0	0	6	4	4	19	4	2	10	14	16	34	4	7	4	7	4	1	0	268
TM-10	355	TM7[G-4]_sp_oral_taxon_355	0	0	0	0	0	0	0	0	0	0	0	1	0	0	0	0	0	0	0	1	0	0	0	0	0	0	0	0	0	2	0	0	0	1	1	0	1	1	0	0	0	1	1	0	1	2	13
TM-11	356	TM7[G-5]_sp_oral_taxon_356	0	0	0	0	0	0	0	0	0	0	0	0	0	0	0	0	0	1	0	0	0	0	0	0	0	0	0	0	0	0	0	0	0	0	0	0	0	1	0	0	0	0	0	0	0	0	2
TM-12	437	TM7[G-5]_sp_oral_taxon_437	0	139	22	0	0	0	34	0	17	0	15	1	0	45	0	0	0	0	23	0	0	0	0	6	0	1	162	0	0	16	0	83	356	256	9	187	0	653	317	0	326	37	11	47	132	5	2900
TM-13	348	TM7[G-1]_sp_oral_taxon_348	115	105	3	183	146	2	477	5	0	312	79	1554	105	127	0	0	15	658	17	131	488	12	224	0	0	3	211	412	309	564	61	8	27	1	110	118	2541	168	739	0	201	258	228	88	72	442	11319
TR-01	541	Treponema_amylovorum	0	0	0	0	0	0	0	0	0	0	0	0	0	0	0	0	0	0	0	0	0	0	0	0	0	0	0	0	0	0	0	0	0	1	0	0	0	0	0	0	0	0	0	0	0	0	1
TR-02	584	Treponema_denticola	0	0	0	0	0	0	0	0	0	0	0	0	0	0	0	0	0	0	0	0	0	0	0	0	0	0	0	0	0	0	0	0	0	0	0	0	0	0	0	0	0	0	0	0	0	0	0
TR-03	584	Treponema_denticola	0	0	0	0	0	0	0	0	0	0	0	0	0	0	0	0	0	0	0	0	0	0	0	0	0	0	0	0	0	0	0	0	0	0	0	0	0	0	0	0	0	0	0	0	0	0	0
TR-04	653	Treponema_lecithinolyticum	0	0	0	0	0	0	0	0	0	0	0	0	0	0	0	0	0	0	0	0	0	0	0	0	0	0	0	0	0	0	0	0	0	0	0	0	0	0	0	0	0	0	0	0	0	0	0
TR-05	664	Treponema_maltophilum	0	0	0	0	0	0	0	0	0	0	0	0	0	0	0	0	0	0	0	0	0	0	0	0	0	0	0	0	0	0	0	0	0	0	0	0	0	0	0	0	0	0	0	0	0	0	0
TR-06	805	Treponema_pallidum	0	0	0	0	0	0	0	0	0	0	0	0	0	0	0	0	0	0	0	0	0	0	0	0	0	0	0	0	0	0	0	0	0	0	0	0	0	0	0	0	0	0	0	0	0	0	0
TR-07	724	Treponema_parvum	0	0	0	0	0	0	0	0	0	0	0	0	0	0	0	0	0	0	0	0	0	0	0	0	0	0	0	0	0	0	0	0	0	0	0	0	0	0	0	0	0	0	0	0	0	0	0
TR-08	725	Treponema_pectinovorum	0	0	0	0	0	0	0	0	0	0	0	0	0	0	0	0	0	0	0	0	0	0	0	0	0	0	0	0	0	0	0	0	0	0	0	0	0	0	0	0	0	0	0	0	0	0	0
TR-09	743	Treponema_putidum	0	0	0	0	0	0	0	0	0	0	0	0	0	0	0	0	0	0	0	0	0	0	0	0	0	0	0	0	0	0	0	0	0	0	0	0	0	0	0	0	0	0	0	0	0	0	0
TR-10	769	Treponema_socranskii	0	0	0	0	0	0	0	0	0	0	0	0	0	0	0	0	0	0	0	0	0	0	0	0	0	0	0	0	0	0	0	0	0	0	0	0	0	0	0	0	0	0	0	0	0	0	0
TR-11	769	Treponema_socranskii	0	0	0	0	0	0	0	0	0	0	0	0	0	0	0	0	0	0	0	0	0	0	0	0	0	0	0	0	0	0	0	0	0	0	0	0	0	0	0	0	0	0	0	0	0	0	0
TR-12	226	Treponema_sp_oral_taxon_226	0	0	0	0	0	0	0	0	0	0	0	0	0	0	0	0	0	0	0	0	0	0	0	0	0	0	0	0	0	0	0	0	0	0	0	0	0	0	0	0	0	0	0	1	0	0	1
TR-13	227	Treponema_sp_oral_taxon_227	0	0	0	0	0	0	0	0	0	0	0	0	0	0	0	0	0	0	0	0	0	0	0	0	0	0	0	0	0	0	0	0	0	0	0	0	0	0	0	0	0	0	0	0	0	0	0
TR-14	228	Treponema_sp_oral_taxon_228	0	0	0	0	0	0	0	0	0	0	0	0	0	0	0	0	0	0	0	0	0	0	0	0	0	0	0	0	0	0	0	0	0	0	0	0	0	0	0	0	0	0	0	0	0	0	0
TR-15	230	Treponema_sp_oral_taxon_230	0	0	0	0	0	0	0	0	0	0	0	0	0	0	0	0	0	0	0	0	0	0	0	0	0	0	0	0	0	0	0	0	0	0	0	0	0	0	0	0	0	0	0	0	0	0	0
TR-17	232	Treponema_sp_oral_taxon_232	0	0	0	0	0	0	0	0	0	0	0	0	0	0	0	0	0	0	0	0	0	0	0	0	0	0	0	0	0	0	0	0	0	0	0	0	0	0	0	0	0	0	0	0	0	0	0
TR-18	234	Treponema_sp_oral_taxon_234	0	0	0	0	0	0	0	0	0	0	0	0	0	0	0	0	0	0	0	0	0	0	0	0	0	0	0	0	0	0	0	0	0	0	0	0	0	0	0	0	0	0	0	0	0	0	0
TR-19	235	Treponema_sp_oral_taxon_235	0	0	0	0	0	0	0	0	0	0	0	0	0	0	0	0	0	0	0	0	0	0	0	0	0	0	0	0	0	0	0	0	0	0	0	0	0	0	0	0	0	0	0	0	0	0	0
TR-20	236	Treponema_sp_oral_taxon_236	0	0	0	0	0	0	0	0	0	0	0	0	0	0	0	0	0	0	0	0	0	0	0	0	0	0	0	0	0	0	0	0	0	0	0	0	0	0	0	0	0	0	0	0	0	0	0
TR-21	238	Treponema_sp_oral_taxon_238	0	0	0	0	0	0	0	0	0	0	0	0	0	0	0	0	0	0	0	0	0	0	0	0	0	0	0	0	0	0	0	0	0	0	0	1	0	0	0	0	0	0	0	0	0	1	2
TR-22	239	Treponema_sp_oral_taxon_239	0	0	0	0	0	0	0	0	0	0	0	0	0	0	0	0	0	0	0	0	0	0	0	0	0	0	0	0	0	0	0	0	0	0	0	0	0	0	0	0	0	0	0	0	0	0	0
TR-23	242	Treponema_sp_oral_taxon_242	0	0	0	0	0	0	0	0	0	0	0	0	0	0	0	0	0	0	0	0	0	0	0	0	0	0	0	0	0	0	0	0	0	0	0	0	0	0	0	0	0	0	0	0	0	0	0
TR-24	246	Treponema_sp_oral_taxon_246	0	0	0	0	0	0	0	0	0	0	0	0	0	0	0	0	0	0	0	0	0	0	0	0	0	0	0	0	0	0	0	0	0	0	0	0	0	0	0	0	0	0	0	0	0	0	0
TR-25	247	Treponema_sp_oral_taxon_247	0	0	0	0	0	0	0	0	0	0	0	0	0	0	0	0	0	0	0	0	0	0	0	0	0	0	0	0	0	0	0	0	0	0	0	0	0	0	0	0	0	0	0	0	0	0	0
TR-26	249	Treponema_sp_oral_taxon_249	0	0	0	0	0	0	0	0	0	0	0	0	0	0	0	0	0	0	0	0	0	0	0	0	0	0	0	0	0	0	0	0	0	0	0	0	0	0	0	0	0	0	0	0	0	0	0
TR-27	250	Treponema_sp_oral_taxon_250	0	0	0	0	0	0	0	0	0	0	0	0	0	0	0	0	0	0	0	0	0	0	0	0	0	0	0	0	0	0	0	0	0	0	0	0	0	0	0	0	0	0	0	0	0	0	0
TR-28	252	Treponema_sp_oral_taxon_252	0	0	0	0	0	0	0	0	0	0	0	0	0	0	0	0	0	0	0	0	0	0	0	0	0	0	0	0	0	0	0	0	0	0	0	0	0	0	0	0	0	0	0	0	0	0	0
TR-29	253	Treponema_sp_oral_taxon_253	0	0	0	0	0	0	0	0	0	0	0	0	0	0	0	0	0	0	0	0	0	0	0	0	0	0	0	0	0	0	0	0	0	0	0	0	0	0	0	0	0	0	0	0	0	0	0
TR-30	254	Treponema_sp_oral_taxon_254	0	0	0	0	0	0	0	0	0	0	0	0	0	0	0	0	0	0	0	0	0	0	0	0	0	0	0	0	0	0	0	0	0	0	0	0	0	0	0	0	0	0	0	0	0	0	0
TR-31	255	Treponema_sp_oral_taxon_255	0	0	0	0	0	0	0	0	0	0	0	0	0	0	0	0	0	0	0	0	0	0	0	0	0	0	0	0	0	0	0	0	0	0	0	0	0	0	0	0	0	0	0	0	0	0	0
TR-32	256	Treponema_sp_oral_taxon_256	0	0	0	0	0	0	0	0	0	0	0	0	0	0	0	0	0	0	0	0	0	0	0	0	0	0	0	0	0	0	0	0	0	0	0	0	0	1	0	0	0	0	0	0	0	0	1
TR-33	257	Treponema_sp_oral_taxon_257	0	0	0	0	0	0	0	0	0	0	0	0	0	0	0	0	0	0	0	0	0	0	0	0	0	0	0	0	0	0	0	0	0	0	0	0	0	0	0	0	0	0	0	0	0	0	0
TR-34	258	Treponema_sp_oral_taxon_258	0	0	0	0	0	0	0	0	0	0	0	0	0	0	0	0	0	0	0	0	0	0	0	0	0	0	0	0	0	0	0	0	0	0	0	0	0	0	0	0	0	0	0	0	0	0	0
TR-35	260	Treponema_sp_oral_taxon_260	0	0	0	0	0	0	0	0	0	0	0	0	0	0	0	0	0	0	0	0	0	0	0	0	0	0	0	0	0	0	0	0	0	0	0	0	0	0	0	0	0	0	0	0	0	0	0
TR-36	262	Treponema_sp_oral_taxon_262	0	0	0	0	0	0	0	0	0	0	0	0	0	0	0	0	0	0	0	0	0	0	0	0	0	0	0	0	0	0	0	0	0	0	0	0	0	0	0	0	0	0	0	0	0	0	0
TR-37	263	Treponema_sp_oral_taxon_263	0	0	0	0	0	0	0	0	0	0	0	0	0	0	0	0	0	0	0	0	0	0	0	0	0	0	0	0	0	0	0	0	0	0	0	0	0	0	0	0	0	0	0	0	0	0	0
TR-38	264	Treponema_sp_oral_taxon_264	0	0	0	0	0	0	0	0	0	0	0	0	0	0	0	0	0	0	0	0	0	0	0	0	0	0	0	0	0	0	0	0	0	0	0	0	0	0	0	0	0	0	0	0	0	0	0
TR-39	265	Treponema_sp_oral_taxon_265	0	0	0	0	0	0	0	0	0	0	0	0	0	0	0	0	0	0	0	0	0	0	0	0	0	0	0	0	0	0	0	0	0	0	0	0	0	0	0	0	0	0	0	0	0	0	0
TR-40	268	Treponema_sp_oral_taxon_268	0	0	0	0	0	0	0	0	0	0	0	0	0	0	0	0	0	0	0	0	0	0	0	0	0	0	0	0	0	0	0	0	0	0	0	0	0	0	0	0	0	0	0	0	0	0	0
TR-41	268	Treponema_sp_oral_taxon_268	0	0	0	0	0	0	0	0	0	0	0	0	0	0	0	0	0	0	0	0	0	0	0	0	0	0	0	0	0	0	0	0	0	0	0	0	0	0	0	0	0	0	0	0	0	0	0
TR-42	269	Treponema_sp_oral_taxon_269	0	0	0	0	0	0	0	0	0	0	0	0	0	0	0	0	0	0	0	0	0	0	0	0	0	0	0	0	0	0	0	0	0	0	0	0	0	0	0	0	0	0	0	0	0	0	0
TR-43	270	Treponema_sp_oral_taxon_270	0	0	0	0	0	0	0	0	0	0	0	0	0	0	0	0	0	0	0	0	0	0	0	0	0	0	0	0	0	0	0	0	0	0	0	0	0	0	0	0	0	0	0	0	0	0	0
TR-44	271	Treponema_sp_oral_taxon_271	0	0	0	0	0	0	0	0	0	0	0	0	0	0	0	0	0	0	0	0	0	0	0	0	0	0	0	0	0	0	0	0	0	0	0	0	0	0	0	0	0	0	0	0	0	0	0
TR-45	490	Treponema_sp_oral_taxon_490	0	0	0	0	0	0	0	0	0	0	0	0	0	0	0	0	0	0	0	0	0	0	0	0	0	0	0	0	0	0	0	0	0	0	0	0	0	0	0	0	0	0	0	0	0	0	0
TR-46	508	Treponema_sp_oral_taxon_508	0	0	0	0	0	0	0	0	0	0	0	0	0	0	0	0	0	0	0	0	0	0	0	0	0	0	0	0	0	0	0	0	0	0	0	0	0	0	0	0	0	0	0	0	0	0	0
TR-47	517	Treponema_sp_oral_taxon_517	0	0	0	0	0	0	0	0	0	0	0	0	0	0	0	0	0	0	0	0	0	0	0	0	0	0	0	0	0	0	0	0	0	0	0	0	0	0	0	0	0	0	0	0	0	0	0
TR-48	518	Treponema_sp_oral_taxon_518	0	0	0	0	0	0	0	0	0	0	0	0	0	0	0	0	0	0	0	0	0	0	0	0	0	0	0	0	0	0	0	0	0	0	0	0	0	0	0	0	0	0	0	0	0	0	0
TR-49	29	Treponema_vincentii	0	1	0	0	0	0	0	1	0	0	0	0	0	0	0	0	0	0	0	0	0	0	0	0	0	0	1	0	0	0	0	0	2	0	0	0	0	2	2	0	0	0	0	1	0	0	10
TR-50	769	Treponema_socranskii	0	0	0	0	0	0	0	0	0	0	0	0	0	0	0	0	0	0	0	0	0	0	0	0	0	0	0	0	0	0	0	0	0	0	0	0	0	0	0	0	0	0	0	0	0	0	0
TR-51	769	Treponema_socranskii	0	0	0	0	0	0	0	0	0	0	0	0	0	0	0	0	0	0	0	0	0	0	0	0	0	0	0	0	0	0	0	0	0	0	0	0	0	0	0	0	0	0	0	0	0	0	0
TR-52	228	Treponema_sp_oral_taxon_228	0	0	0	0	0	0	0	0	0	0	0	0	0	0	0	0	0	0	0	0	0	0	0	0	0	0	0	0	0	0	0	0	0	0	0	0	0	0	0	0	0	0	0	0	0	0	0
TR-53	262	Treponema_sp_oral_taxon_262	0	0	0	0	0	0	0	0	0	0	0	0	0	0	0	0	0	0	0	0	0	0	0	0	0	0	0	0	0	0	0	0	0	0	0	0	0	0	0	0	0	0	0	0	0	0	0
TR-54	508	Treponema_sp_oral_taxon_508	0	0	0	0	0	0	0	0	0	0	0	0	0	0	0	0	0	0	0	0	0	0	0	0	0	0	0	0	0	0	0	0	0	0	0	0	0	0	0	0	0	0	0	0	0	0	0
TU-01	832	Turicella_otitidis	0	0	0	0	0	0	0	0	0	0	0	0	0	0	0	0	0	0	0	0	0	0	0	0	0	0	0	0	0	0	0	0	0	0	0	0	0	0	0	0	0	0	0	0	0	0	0
VA-01	717	Variovorax_paradoxus	0	0	0	0	0	0	0	0	0	0	0	0	0	0	0	0	0	0	0	0	0	0	0	0	0	0	0	0	0	0	0	0	0	0	0	0	0	0	0	0	0	0	0	0	0	0	0
VE-02	887	Veillonella_denticariosi	0	0	0	0	0	0	0	0	0	0	0	0	0	0	0	0	0	0	0	0	0	0	0	0	0	0	0	0	0	0	0	0	0	0	0	0	0	0	0	0	0	0	0	0	0	0	0
VE-03	160	Veillonella_dispar	0	21	14	16	37	56	9	68	33	13	41	28	58	2	22	237	56	83	28	341	27	37	54	108	118	231	13	64	41	21	134	22	32	26	12	2	12	15	35	127	33	4	7	9	153	0	2500
VE-05	161	Veillonella_parvula	0	0	0	0	0	0	0	0	0	0	0	0	0	0	0	0	0	0	0	0	0	0	0	0	0	0	0	0	0	0	0	0	0	0	0	0	0	0	0	0	0	0	0	0	0	0	0
VE-06	161	Veillonella_parvula	0	0	0	0	0	0	0	0	0	0	0	0	0	0	0	0	0	0	2	0	0	0	0	0	0	0	0	0	0	0	0	0	0	0	0	0	0	0	0	0	0	0	0	0	0	0	2
VE-07	158	Veillonella_rogosae	0	0	0	0	0	0	0	0	0	0	0	0	0	0	0	0	0	0	0	0	0	0	0	0	0	0	0	0	0	0	0	0	0	0	0	0	0	0	0	0	0	0	0	0	0	0	0
VE-08	780	Veillonella_sp_oral_taxon_780	0	0	0	0	0	0	0	0	0	0	0	0	1	0	0	0	0	0	0	0	0	0	0	0	0	0	0	0	0	0	0	0	0	0	0	0	0	0	0	0	0	0	0	0	0	0	1
VE-09	917	Veillonella_sp_oral_taxon_917	0	0	0	0	0	0	0	0	0	0	0	0	0	0	0	0	0	0	0	0	0	0	0	0	0	0	0	0	0	0	0	0	0	0	0	0	0	0	0	0	0	0	0	0	0	0	0
VE-10	129	Veillonellaceae[G-1]_sp_oral_taxon_129	0	0	0	0	0	0	0	0	0	0	0	0	0	0	0	0	0	0	0	0	0	0	0	0	0	0	0	0	0	0	0	0	0	0	0	0	0	0	0	0	0	0	0	0	0	0	0
VE-12	135	Veillonellaceae[G-1]_sp_oral_taxon_135	0	0	0	0	0	0	0	0	0	0	0	0	0	0	0	0	0	0	0	0	0	0	0	0	0	0	0	0	0	0	0	0	0	0	0	0	0	0	0	0	0	0	0	0	0	0	0
VE-13	145	Veillonellaceae[G-1]_sp_oral_taxon_145	0	0	0	0	0	0	0	0	0	0	0	0	0	0	0	0	0	0	0	0	0	0	0	0	0	0	0	0	0	0	0	0	0	0	0	0	0	0	0	0	0	0	0	0	0	0	0
VE-14	148	Veillonellaceae[G-1]_sp_oral_taxon_148	0	0	0	0	0	0	0	0	0	0	0	0	0	0	0	0	0	0	0	0	0	0	0	0	0	0	0	0	0	0	0	0	0	0	0	0	0	0	0	0	0	0	0	0	0	0	0
VE-15	155	Veillonellaceae[G-1]_sp_oral_taxon_155	0	9	0	0	0	0	0	0	0	0	1	0	0	0	5	0	0	0	0	1	0	0	0	0	0	0	0	1	0	0	0	5	0	6	0	1	1	0	2	1	2	0	0	2	3	0	40
VE-16	483	Veillonellaceae[G-1]_sp_oral_taxon_483	0	0	0	0	0	0	0	0	0	0	0	0	0	0	0	0	0	0	0	0	0	0	0	0	0	0	0	0	0	0	0	0	0	0	0	0	0	0	0	0	0	0	0	0	0	0	0
VE-17	918	Veillonellaceae[G-1]_sp_oral_taxon_918	0	0	0	0	0	0	0	0	0	0	0	0	0	0	0	0	0	0	0	0	0	0	0	0	0	0	0	0	0	0	0	0	0	0	0	0	0	0	0	0	0	0	0	0	0	0	0
VE-18	887	Veillonella_denticariosi	0	0	0	0	0	0	0	0	0	0	0	0	0	0	0	0	0	0	0	0	0	0	0	0	0	0	0	0	0	0	0	0	0	0	0	0	0	0	0	0	0	0	0	0	0	0	0
VE-19	155	Veillonellaceae[G-1]_sp_oral_taxon_155	0	0	0	0	0	0	0	0	0	0	0	0	0	0	0	0	0	0	0	0	0	0	0	0	0	0	0	0	0	0	0	0	0	0	0	0	0	0	0	0	0	0	0	0	0	0	0
VE-20	524	Veillonella_atypica	0	0	0	0	0	0	0	0	0	0	0	0	0	0	0	0	0	0	0	0	0	0	0	0	0	0	0	0	0	0	0	0	0	0	0	0	0	0	0	0	0	0	0	0	0	0	0
VE-21	524	Veillonella_atypica	0	0	0	0	0	0	0	0	0	0	0	0	0	0	0	0	0	0	0	0	0	0	0	0	0	0	0	0	0	0	0	0	0	0	0	0	0	0	0	0	1	0	0	0	0	0	1
GP-001		Achromobacter_Genus_probe	0	0	0	0	0	0	0	0	0	0	0	0	0	0	0	0	0	0	0	0	0	0	0	0	0	0	0	0	0	0	0	0	0	0	0	0	0	0	0	0	0	0	0	0	0	0	0
GP-002		Acinetobacter_Genus_probe	0	0	0	0	0	0	0	0	0	0	0	0	0	0	0	0	0	0	0	0	0	0	0	0	0	0	0	0	0	0	0	0	0	0	0	0	0	0	0	0	0	0	0	0	0	0	0
GP-097		Actinomyces_Genus_probe_1	0	0	0	0	0	0	1	0	0	0	1	1	0	0	0	0	0	0	1	0	0	0	0	0	0	1	1	0	1	0	0	0	0	2	0	0	0	0	0	0	0	0	0	0	1	0	10
GP-098		Actinomyces_Genus_probe_2	18	13	8	2	0	1	10	0	0	16	11	10	5	3	0	17	4	0	0	14	0	4	6	0	1	29	0	3	0	0	8	0	0	1	0	0	0	0	0	8	0	30	4	0	0	3	229
GP-003		Actinomyces_Genus_probe_3	345	451	1717	523	911	683	1200	287	688	432	652	145	1125	422	630	1482	665	3748	1072	449	563	384	1913	234	807	1645	229	514	1695	780	258	280	79	407	139	389	886	61	30	997	200	841	266	920	492	100	32736
GP-004		Actinomyces_Genus_probe_4	18	13	9	34	28	26	28	21	390	11	8	3	18	68	2	56	23	2	55	55	202	18	30	9	16	12	10	3	41	32	13	9	18	309	36	9	25	27	66	91	123	79	99	94	5	3	2247
GP-099		Aggregatibacter_Genus_probe_1	0	0	0	0	0	0	0	0	0	0	0	0	0	0	0	0	0	0	0	0	0	0	0	0	0	0	0	0	0	0	2	0	0	0	0	2	0	0	0	0	2	0	0	0	0	0	6
GP-100		Aggregatibacter_Genus_probe_2	0	0	1	0	0	0	0	0	0	0	0	1	0	0	0	0	1	0	0	0	0	0	0	0	0	0	0	0	0	0	0	0	0	0	0	0	0	0	0	0	0	0	0	0	0	0	3
GP-005		Alloprevotella_Genus_probe	104	9	6	125	2	3	123	23	20	13	3	0	12	13	0	0	0	0	31	569	25	3	1	38	2	2	3	1	34	0	2	345	199	65	31	1	8	31	81	11	14	0	15	81	5	240	2294
GP-101		Anaerococcus_Genus_probe_1	0	0	0	0	0	0	0	0	0	0	0	0	0	0	0	0	0	0	0	0	0	0	0	0	0	0	0	0	0	0	0	0	0	0	0	0	0	0	0	0	0	0	0	0	0	0	0
GP-006		Anaerococcus_Genus_probe_2	0	0	0	0	0	0	0	0	0	0	0	0	0	0	0	0	0	0	0	0	0	0	0	0	0	0	0	0	0	0	0	0	0	0	0	0	0	0	0	0	0	0	0	0	0	0	0
GP-007		Aquamicrobium_Genus_probe	0	0	0	0	0	0	0	0	0	0	0	0	0	0	0	0	0	0	0	0	0	0	0	0	0	0	0	0	0	0	0	0	0	0	0	0	0	0	0	0	0	0	0	0	0	0	0
GP-008		Arcanobacterium_Genus_probe	0	0	0	0	0	0	0	0	0	0	0	0	0	0	0	0	0	0	0	0	0	0	0	0	0	0	0	0	0	0	0	0	0	0	0	0	0	0	0	0	0	0	0	0	0	0	0
GP-009		Atopobium_Genus_probe	1	0	2	0	0	1	0	1	0	0	0	0	1	0	3	0	0	1	6	0	0	0	0	0	0	0	1	2	0	1	0	0	1	4	0	1	1	7	9	1	4	0	0	0	0	0	48
GP-010		Bacteroides_Genus_probe	0	0	0	0	0	0	0	0	0	0	0	0	0	0	0	0	0	0	0	0	0	0	0	0	0	0	0	0	0	0	0	4	0	0	0	0	0	0	0	0	0	0	0	0	0	0	4
GP-011		Bacteroidetes[G-3]_Genus_probe	0	0	0	0	0	0	0	0	0	0	0	0	0	0	0	0	0	0	0	0	0	0	0	0	0	0	0	0	0	0	0	1	0	0	1	0	0	14	0	0	0	0	0	3	0	1	20
GP-012		Bacteroidetes[G-5]_Genus_probe	0	0	3	0	0	1	2	0	0	0	0	0	9	1	0	0	0	0	0	0	0	1	0	0	0	1	27	0	11	4	0	0	0	6	0	86	15	6	0	1	0	1	0	0	5	0	180
GP-013		Bartonella_Genus_probe	0	0	0	0	0	0	0	0	0	0	0	0	0	0	0	0	0	0	0	0	0	0	0	0	0	0	0	0	0	0	0	0	0	0	0	0	0	0	0	0	0	0	0	0	0	0	0
GP-014		Bifidobacterium_Genus_probe_1	0	0	0	0	0	0	0	0	0	0	0	0	0	0	0	0	0	0	0	0	0	0	0	0	0	0	0	0	0	0	0	0	0	0	0	0	0	0	0	0	0	0	0	0	0	0	0
GP-015		Bifidobacterium_Genus_probe_2	0	0	0	0	0	0	0	0	0	0	0	0	0	0	0	0	0	0	0	0	0	0	0	0	0	0	0	0	0	0	0	0	0	0	0	0	0	0	0	0	0	0	0	0	0	0	0
GP-016		Bordetella_Genus_probe	0	0	0	0	0	0	0	0	0	0	0	0	0	0	0	0	0	0	0	0	0	0	0	0	0	0	0	0	0	0	0	0	0	0	0	0	0	0	0	0	0	0	0	0	0	0	0
GP-017		Brevundimonas_Genus_probe	0	0	0	0	0	0	0	0	0	0	0	0	0	0	0	0	0	0	0	0	0	0	0	0	0	0	0	0	0	0	0	0	0	0	0	0	0	0	0	0	0	0	0	0	0	0	0
GP-018		Burkholderia_Genus_probe	0	0	0	0	0	0	0	0	0	0	0	0	0	0	0	0	0	0	0	0	0	0	0	0	0	0	0	0	0	0	0	0	0	0	0	0	0	0	0	0	0	0	0	0	0	0	0
GP-102		Campylobacter_Genus_probe_1	3	3	2	16	2	3	7	4	6	1	23	16	7	12	0	3	3	6	3	3	11	2	3	2	9	1	13	0	1	13	1	28	8	5	4	28	22	6	14	5	7	14	6	9	2	3	340
GP-019		Campylobacter_Genus_probe_2	70	491	75	237	118	180	227	517	207	122	207	431	340	187	220	60	244	198	184	95	204	126	328	108	263	78	284	149	316	295	186	389	426	253	99	215	506	86	344	198	329	59	115	144	306	103	10319
GP-103		Capnocytophaga_Genus_probe_1	7	10	3	6	10	6	18	0	3	2	40	6	24	101	1	7	6	0	15	4	54	7	5	22	2	3	7	2	18	195	1	45	1	13	3	56	4	4	36	3	1	1	5	20	1	10	788
GP-020		Capnocytophaga_Genus_probe_2	66	306	175	515	360	461	275	156	126	179	350	237	163	204	332	49	149	312	275	192	250	131	275	184	209	119	200	151	200	321	478	507	395	163	192	263	298	223	134	644	298	508	278	312	294	161	12070
GP-021		Capnocytophaga_Genus_probe_3	51	37	154	964	97	358	202	44	49	149	70	52	200	176	2457	36	46	219	287	273	43	256	78	36	75	52	44	79	100	216	1616	238	68	53	250	153	69	200	38	911	226	332	426	116	1420	320	13336
GP-022		Cardiobacterium_Genus_probe	15	52	39	17	12	29	49	0	14	46	31	39	50	35	65	22	28	36	4	15	9	10	37	6	74	35	27	62	38	23	11	90	22	18	27	51	45	30	15	10	20	81	15	12	18	45	1429
GP-023		Catonella_Genus_probe	7	23	35	60	2	10	72	41	37	29	67	2	36	91	56	7	3	71	47	27	23	15	42	45	32	8	88	2	49	17	41	158	71	39	20	46	27	154	114	48	22	43	41	79	25	145	2117
GP-024		Chlamydophila_Genus_probe	0	0	0	0	0	0	0	0	0	0	0	0	0	0	0	0	0	0	0	0	0	0	0	0	0	0	0	0	0	0	0	0	0	0	0	0	0	0	0	0	0	0	0	0	0	0	0
GP-025		Corynebacterium_Genus_probe	228	383	534	191	211	388	463	149	569	299	1337	214	683	291	2426	421	290	540	95	145	296	344	438	166	605	267	354	293	398	421	318	247	222	207	179	708	821	189	69	286	279	1204	506	217	439	415	19745
GP-026		Desulfobulbus_Genus_probe	0	0	0	0	0	0	0	0	0	0	0	0	0	0	0	0	0	0	0	0	0	0	0	0	0	0	0	0	0	0	0	0	0	0	0	0	0	0	0	0	0	0	0	0	0	0	0
GP-093		Dialister_Genus_probe_1	0	0	0	0	0	0	0	0	0	0	0	0	0	0	0	0	0	0	0	0	0	0	0	0	0	0	0	0	0	0	0	0	0	0	0	0	0	0	0	0	0	0	0	0	0	0	0
GP-094		Dialister_Genus_probe_2	0	0	0	0	0	0	0	0	0	0	0	0	0	0	0	0	0	0	0	0	0	0	0	0	0	0	0	0	0	0	0	0	0	0	0	0	0	0	0	0	0	0	0	0	0	0	0
GP-028		Dietzia_Genus_probe	0	0	0	0	0	0	0	0	0	0	0	0	0	0	0	0	0	0	0	0	0	0	0	0	0	0	0	0	0	0	0	0	0	0	0	0	0	0	0	0	0	0	0	0	0	0	0
GP-029		Eggerthella_Genus_probe	0	0	0	0	0	0	0	0	0	0	0	0	0	0	0	0	0	0	0	0	0	0	0	0	0	0	0	0	0	0	0	0	0	0	0	0	0	0	0	0	0	0	0	0	0	0	0
GP-105		Enterococcus_Genus_probe_1	0	0	0	0	0	0	0	0	0	0	0	0	0	0	0	0	0	0	0	0	0	0	0	0	0	0	0	0	0	0	0	0	0	0	0	0	0	0	0	0	0	0	0	0	0	0	0
GP-106		Enterococcus_Genus_probe_2	0	0	0	0	0	0	0	0	0	0	0	0	0	0	0	0	0	0	0	0	0	0	0	0	0	0	0	0	0	0	0	0	0	0	0	0	0	0	0	0	0	0	0	0	0	0	0
GP-030		Enterococcus_Genus_probe_3	0	0	0	0	0	0	0	0	0	0	0	0	0	0	0	0	0	0	0	0	0	0	0	0	0	0	0	0	0	0	0	0	0	0	0	0	0	0	0	0	0	0	0	0	0	0	0
GP-031		Erysipelothrichaceae_Genus_probe	0	0	0	0	0	0	0	0	0	0	0	0	0	0	0	0	0	0	0	0	0	0	0	0	0	0	0	0	0	0	0	0	0	0	0	0	0	0	0	0	0	0	0	0	0	0	0
GP-032		Erysipelothrix_Genus_probe	0	0	0	0	0	0	0	0	0	0	0	0	0	0	0	0	0	0	0	0	0	0	0	0	0	0	0	0	0	0	0	0	0	0	0	0	0	0	0	0	0	0	0	0	0	0	0
GP-033		Escherichia_Genus_probe	0	0	0	0	0	0	0	0	0	0	0	0	0	0	0	0	0	0	0	0	0	0	0	0	0	0	0	0	0	0	0	0	0	0	0	0	0	0	0	0	0	0	0	0	0	0	0
GP-034		Eubacterium_Genus_probe_1	4	2	0	0	0	0	2	0	0	0	0	0	0	0	0	0	0	0	0	0	1	0	0	0	0	0	0	0	0	3	0	0	2	5	0	0	0	4	2	0	1	0	0	2	0	0	28
GP-035		Eubacterium_Genus_probe_2	0	0	0	0	0	0	0	0	0	0	0	0	0	0	0	0	0	0	0	0	0	0	0	0	0	0	0	0	0	0	0	0	0	0	0	0	0	0	0	0	0	0	0	0	0	0	0
GP-036		Filifactor_Genus_probe	0	0	0	0	0	0	0	0	0	0	0	0	1	0	0	0	0	0	0	0	0	0	0	0	0	0	0	0	0	0	0	9	0	1	0	5	0	8	4	0	0	2	0	2	0	1	33
GP-107		Fretibacterium_Genus_probe_1	0	0	0	0	0	0	0	0	0	0	0	0	0	0	0	0	0	0	0	0	0	0	0	0	0	0	0	0	0	0	0	0	0	0	0	0	0	0	0	0	0	0	0	0	0	0	0
GP-108		Fretibacterium_Genus_probe_2	0	0	0	0	0	0	0	0	0	0	0	0	0	0	0	0	0	0	0	0	0	0	0	0	0	0	0	0	0	0	0	0	0	0	0	0	0	0	0	0	0	0	0	0	0	0	0
GP-037		Fretibacterium_Genus_probe_3	0	0	0	0	0	0	0	0	0	0	1	0	0	0	0	0	0	0	0	0	0	0	0	0	0	0	0	0	0	0	0	9	0	0	5	7	0	2	1	0	0	0	0	12	7	5	49
GP-109		Fusobacterium_Genus_probe_1	1	0	0	0	0	0	0	0	1	0	0	0	0	0	0	0	0	0	2	0	0	0	0	0	0	0	1	0	0	0	0	0	0	0	0	0	0	0	2	0	1	0	0	0	0	0	8
GP-095		Fusobacterium_Genus_probe_2	143	576	68	78	55	108	175	0	198	13	439	81	173	103	7	30	170	1	76	22	84	100	96	23	208	15	233	125	146	158	82	913	168	162	59	216	386	552	221	166	250	195	66	180	346	212	7878
GP-096		Fusobacterium_Genus_probe_3	132	245	423	493	181	196	560	126	924	253	484	431	330	546	609	84	262	251	245	190	588	166	187	103	761	216	606	318	506	384	299	678	625	352	224	190	498	370	443	215	291	536	260	229	277	714	17001
GP-038		Fusobacterium_Genus_probe_4	323	1871	404	738	276	504	846	150	569	236	874	374	687	832	767	122	254	496	947	495	870	421	410	164	840	323	903	377	500	604	407	1361	485	401	335	285	544	927	738	734	738	869	618	509	503	898	27529
GP-039		Gemella_Genus_probe	1	0	21	5	4	6	10	0	21	3	36	30	23	6	16	5	13	2	0	1	12	6	7	1	55	8	42	8	30	10	8	7	20	0	2	13	7	8	11	12	1	14	2	9	2	55	553
GP-110		Granulicatella_Genus_probe	0	0	0	0	0	0	0	0	0	0	1	0	0	0	2	0	2	0	0	1	0	0	0	0	0	0	1	0	0	2	0	0	0	0	1	0	0	0	0	0	0	0	0	0	0	0	10
GP-111		Haemophilus_Genus_probe_1	0	0	0	0	0	0	0	0	0	0	0	0	0	0	0	0	0	0	0	0	0	0	0	0	0	0	0	0	0	0	0	0	0	0	0	0	0	0	0	0	0	0	0	0	0	0	0
GP-112		Haemophilus_Genus_probe_2	0	0	0	0	0	0	0	0	0	0	0	0	0	0	0	0	0	0	0	0	0	0	0	0	0	0	0	0	0	0	0	0	0	0	0	0	0	0	0	0	0	0	0	0	0	0	0
GP-040		Haemophilus_Genus_probe_3	0	0	0	4	0	0	0	0	0	0	0	1	0	0	0	2	1	1	0	1	0	0	0	1	1	3	0	0	2	3	0	0	0	0	0	0	0	0	3	0	0	10	0	1	2	7	43
GP-041		Helicobacter_Genus_probe	0	0	0	0	0	0	0	0	0	0	0	0	0	0	0	0	0	0	0	0	0	0	0	0	0	0	0	0	0	0	0	0	0	0	0	0	0	0	0	0	0	0	0	0	0	0	0
GP-042		Johnsonella_Genus_probe	0	5	1	3	0	0	0	0	3	4	2	5	0	2	1	0	1	3	1	1	2	0	1	0	2	0	4	0	0	0	1	0	4	1	0	1	1	1	0	1	0	2	0	0	0	0	53
GP-113		Kingella_Genus_probe_1	0	0	0	0	0	0	0	0	0	0	1	0	0	0	0	0	0	0	0	0	0	0	0	0	0	0	0	0	0	1	0	0	0	0	2	0	0	0	0	1	0	0	0	0	0	0	5
GP-114		Kingella_Genus_probe_2	0	0	0	0	0	0	0	0	0	0	0	0	0	0	0	0	0	0	0	0	0	0	1	0	0	0	0	0	0	1	0	0	0	0	0	0	0	0	0	0	0	0	0	0	0	0	2
GP-043		Kytococcus_Genus_probe	0	0	0	0	0	0	0	0	0	0	0	0	0	0	0	0	0	0	0	0	0	0	0	0	0	0	0	0	0	0	0	0	0	0	0	0	0	0	0	0	0	0	0	0	0	0	0
GP-044		Lachnoanaerobaculum_Genus_probe	1	32	5	1	6	9	5	7	11	1	1	6	5	0	40	0	18	0	3	1	1	21	0	6	3	3	5	7	8	3	6	3	12	5	4	1	26	20	17	7	10	1	0	8	25	0	354
GP-115		Lactobacillus_Genus_probe_1	0	0	0	0	0	0	0	0	0	0	0	0	0	0	0	0	0	0	0	0	0	0	0	0	0	0	0	0	0	0	0	0	0	0	0	0	0	0	0	0	0	0	0	0	0	0	0
GP-045		Lactobacillus_Genus_probe_2	0	0	0	0	0	0	0	0	0	0	0	0	0	0	0	0	0	0	0	0	0	0	0	0	0	0	0	0	0	0	0	0	0	0	0	0	0	0	0	0	0	0	0	0	0	0	0
GP-046		Lactobacillus_Genus_probe_3	0	0	0	0	0	0	0	0	0	0	0	0	0	0	0	0	0	0	0	0	0	0	0	0	0	0	0	0	0	0	0	0	0	0	0	0	0	0	0	0	0	0	0	0	0	0	0
GP-047		Lactobacillus_Genus_probe_4	0	0	0	0	0	0	0	0	0	0	0	0	0	0	0	0	0	0	0	0	0	0	0	0	0	0	0	0	2	0	0	0	0	0	0	0	0	0	0	0	0	0	0	0	0	0	2
GP-048		Lactobacillus_Genus_probe_5	0	0	0	0	0	0	0	0	0	0	0	0	0	0	0	0	0	0	0	0	0	0	0	0	0	0	0	0	0	0	0	0	0	0	0	0	0	0	0	0	0	0	0	0	0	0	0
GP-116		Leptotrichia_Genus_probe_1	0	0	0	0	0	0	0	0	0	0	0	0	0	0	0	0	0	0	0	0	0	0	0	0	0	0	0	0	0	0	0	0	0	0	0	0	0	0	0	0	0	0	0	0	0	0	0
GP-117		Leptotrichia_Genus_probe_2	0	0	0	0	0	0	0	0	0	0	0	0	0	0	0	0	0	0	0	0	0	0	0	0	0	0	0	0	0	0	0	0	0	0	0	0	0	0	0	0	0	0	0	0	0	0	0
GP-049		Leptotrichia_Genus_probe_3	126	609	203	65	566	1112	83	108	4510	298	236	401	1737	209	106	18	358	1	434	44	279	637	31	21	210	627	923	653	505	607	415	212	296	2199	568	1362	783	773	1677	270	2259	1	95	3025	1115	90	30857
GP-050		Leptotrichia_Genus_probe_4	319	575	1173	361	763	547	259	306	399	370	942	807	786	120	414	317	1574	439	363	105	810	392	197	392	921	196	735	679	869	314	537	624	821	828	373	1916	581	1294	159	891	535	1674	77	1260	1074	1243	30331
GP-051		Leptotrichiaceae_Genus_probe	0	0	0	0	0	0	0	0	0	0	0	0	0	0	0	0	0	0	0	0	0	0	0	0	0	0	0	0	0	0	0	0	0	0	0	0	0	0	0	0	0	0	0	30	0	0	30
GP-052		Listeria_Genus_probe	0	0	0	0	0	0	0	0	0	0	0	0	0	0	0	0	0	0	0	0	0	0	0	0	0	0	0	0	0	0	0	0	0	0	0	0	0	0	0	0	0	0	0	0	0	0	0
GP-053		Lysinibacillus_Genus_probe	0	0	0	0	0	0	0	0	0	0	0	0	0	0	0	0	0	0	0	0	0	0	0	0	0	0	0	0	0	0	0	0	0	0	0	0	0	0	0	0	0	0	0	0	0	0	0
GP-054		Mitsuokella_Genus_probe	0	0	0	0	0	0	0	0	0	0	0	0	0	0	0	0	0	0	0	0	0	0	0	0	0	0	0	0	0	0	0	0	0	0	0	0	0	0	0	0	0	0	0	0	0	0	0
GP-055		Mobiluncus_Genus_probe	0	0	0	0	0	0	0	0	0	0	0	0	0	0	0	0	0	0	0	0	0	0	0	0	0	0	0	0	0	0	0	0	0	0	0	0	0	0	0	0	0	0	0	0	0	0	0
GP-056		Mogibacterium_Genus_probe	0	0	0	0	0	0	0	4	0	0	0	2	0	0	0	0	0	0	5	0	0	0	0	0	0	0	0	0	0	0	0	0	0	7	2	0	4	7	0	0	7	1	0	0	0	0	39
GP-118		Moraxella_Genus_probe_1	0	0	0	0	0	0	0	0	0	0	0	0	0	0	0	0	0	0	0	0	0	0	0	0	0	0	0	0	0	0	0	0	0	0	0	0	0	0	0	0	0	0	0	0	0	0	0
GP-057		Moraxella_Genus_probe_2	0	0	0	0	0	0	0	0	0	0	0	0	0	0	0	0	0	0	0	0	0	0	0	0	0	0	0	0	0	0	0	0	0	0	0	0	0	0	0	0	0	0	0	0	0	0	0
GP-058		Mycobacterium_Genus_probe	0	0	0	0	0	0	0	0	0	0	0	0	0	0	0	0	0	0	0	0	0	0	0	0	0	0	0	0	0	0	0	0	0	0	0	0	0	0	0	0	0	0	0	0	0	0	0
GP-059		Mycoplasma_Genus_probe	0	0	0	0	0	0	0	0	0	0	0	0	0	0	0	0	0	0	0	0	0	0	0	0	0	0	0	0	0	0	0	0	0	0	0	2	0	2	1	0	0	0	0	0	0	0	5
GP-119		Neisseria_Genus_probe_1	6	0	26	5	7	1	0	21	0	0	16	0	32	1	30	0	0	9	0	0	3	0	0	22	12	0	17	0	26	1	9	6	89	0	0	15	1	4	2	14	0	83	0	5	0	0	463
GP-060		Neisseria_Genus_probe_2	0	0	2	0	2	3	1	0	1	1	4	0	0	2	0	4	2	2	1	2	2	1	4	0	2	3	0	0	0	3	4	1	2	0	2	1	0	2	2	10	0	0	1	0	0	3	70
GP-061		Olsenella_Genus_probe	0	2	0	0	0	0	0	0	0	0	0	1	0	0	0	0	0	0	0	0	0	0	0	0	0	1	0	2	0	0	0	0	0	0	0	0	0	0	2	0	0	0	0	0	0	1	9
GP-120		Oribacterium_Genus_probe	11	133	7	9	24	40	9	126	5	2	9	6	7	1	6	1	7	6	22	3	52	2	0	25	11	2	11	1	6	7	48	6	21	65	1	18	89	106	3	105	16	0	0	19	11	1	1060
GP-062		Paenibacillus_Genus_probe	0	0	0	0	0	0	0	0	0	0	0	0	0	0	0	0	0	0	0	0	0	0	0	0	0	0	0	0	0	0	0	0	0	0	0	0	0	0	0	0	0	0	0	0	0	0	0
GP-063		Parvimonas_Genus_probe	2	8	6	0	0	0	14	8	2	0	2	6	9	5	7	5	1	0	0	0	9	2	1	1	0	4	1	4	4	6	0	2	0	4	4	3	23	7	22	0	7	1	2	10	6	9	207
GP-064		Peptoniphilus_Genus_probe	0	0	0	0	0	0	0	0	0	0	0	0	0	0	0	0	0	0	0	0	0	0	0	0	0	0	0	0	0	0	0	0	0	0	0	0	0	0	0	0	0	0	0	0	0	0	0
GP-065		Peptostreptococcus_Genus_probe	1	0	0	0	0	0	0	0	0	0	0	0	0	0	0	1	0	0	0	0	0	0	0	0	0	0	0	0	0	0	0	4	0	0	0	0	0	4	4	0	0	0	0	1	1	0	16
GP-066		Porphyromonas_Genus_probe_1	71	0	0	0	0	0	2	7	0	0	0	0	5	1	2	0	0	0	0	9	0	0	2	1	1	1	3	0	11	1	0	2	2	2	2	4	7	44	1	0	2	2	0	7	1	5	198
GP-067		Porphyromonas_Genus_probe_2	145	17	521	213	614	310	459	2162	65	254	417	157	83	261	2445	169	93	909	97	397	459	208	431	1150	213	251	678	109	109	545	3187	1056	638	26	351	242	86	609	310	1938	204	1942	286	586	112	2029	27543
GP-068		Porphyromonas_Genus_probe_3	0	0	0	0	0	0	0	0	0	0	0	0	0	0	0	0	0	0	0	0	0	0	0	0	0	0	0	0	0	0	0	0	0	0	0	0	0	0	0	0	0	0	0	0	0	0	0
GP-121		Prevotella_Genus_probe_1	88	4	1	28	11	7	2	2	0	14	50	0	22	10	6	1	0	4	120	182	16	11	16	26	9	2	29	0	33	9	12	11	15	11	50	3	0	3	64	285	15	7	11	1	6	90	1287
GP-069		Prevotella_Genus_probe_2	163	620	178	46	283	79	210	457	867	31	308	164	345	237	572	48	227	143	207	184	380	91	34	284	831	27	903	130	890	450	387	324	721	830	50	303	740	714	1000	427	453	160	120	349	370	171	16508
GP-070		Propionibacterium_Genus_probe	0	0	0	0	0	0	0	0	0	0	0	0	0	0	0	0	0	0	0	0	0	0	0	0	0	0	0	4	1	0	0	0	0	0	0	0	0	0	0	0	0	0	0	0	0	0	5
GP-071		Proteus_Genus_probe	0	0	0	0	0	0	0	0	0	0	0	0	0	0	0	0	0	0	0	0	0	0	0	0	0	0	0	0	0	0	0	0	0	0	0	0	0	0	0	0	0	0	0	0	0	0	0
GP-072		Pseudomonas_Genus_probe	0	0	0	0	0	0	0	0	0	0	0	0	0	0	0	0	0	0	0	0	0	0	0	0	0	0	0	0	0	0	0	0	0	0	0	0	0	0	0	0	0	0	0	0	0	0	0
GP-073		Rothia_Genus_probe	288	162	216	54	18	268	516	17	59	67	344	56	308	39	1180	1944	224	389	81	68	73	275	167	148	178	390	132	49	110	54	72	123	35	32	155	160	82	63	6	168	43	249	117	73	116	346	9714
GP-074		Sanguibacter_Genus_probe	0	0	0	0	0	0	0	0	0	0	0	0	0	0	0	0	0	0	0	0	0	0	0	0	0	0	0	0	0	0	0	0	0	0	0	0	0	0	0	0	0	0	0	0	0	0	0
GP-075		Scardovia_Genus_probe	0	1	0	0	0	0	0	0	0	0	0	0	0	0	0	1	0	0	2	0	0	0	0	0	0	0	0	1	1	0	0	0	0	0	0	0	0	0	0	0	0	0	0	0	3	0	9
GP-076		Selenomonas_&_Centipeda_Genus_probe	4	75	13	15	13	18	21	76	73	19	27	63	42	14	26	3	33	1	8	3	22	2	14	13	41	15	24	68	41	31	23	65	58	31	8	44	110	13	42	18	69	15	20	14	60	5	1413
GP-122		Selenomonas_Genus_probe_1	0	0	0	0	0	0	0	0	0	0	0	0	0	0	0	0	0	0	0	0	0	0	0	0	0	0	0	0	0	0	0	0	0	0	0	0	0	0	0	0	0	0	1	0	0	0	1
GP-123		Selenomonas_Genus_probe_2	0	0	0	0	0	0	0	0	0	0	0	0	0	0	0	0	0	0	0	0	0	0	0	0	0	0	0	0	0	0	0	0	0	0	0	0	0	0	0	0	0	0	0	0	0	0	0
GP-077		Slackia_Genus_probe	0	0	0	0	0	0	0	1	0	0	0	0	0	0	0	0	0	0	0	0	0	0	0	0	0	0	0	0	0	0	0	1	0	0	0	0	0	0	0	0	0	0	0	0	0	0	2
GP-078		Sphingomonas_Genus_probe	0	0	0	0	0	0	0	0	0	0	0	0	0	0	0	0	0	0	0	0	0	0	0	0	0	0	0	0	0	0	0	0	0	0	0	0	0	0	0	0	0	0	0	0	0	0	0
GP-079		SR1_Genus_probe	6	0	6	31	1	2	15	99	3	0	14	2	24	67	0	5	1	0	10	36	11	4	4	2	17	0	30	0	5	3	52	9	35	10	21	17	2	7	13	5	4	0	8	11	4	52	648
GP-124		Staphylococcus_Genus_probe_1	0	0	0	0	0	0	0	0	0	0	0	0	0	0	0	0	0	0	0	0	0	0	0	0	0	0	0	0	0	0	0	0	0	0	0	0	0	0	0	0	0	0	0	0	0	0	0
GP-125		Staphylococcus_Genus_probe_2	0	0	0	0	0	0	0	0	0	0	0	0	0	0	0	0	0	0	0	0	0	0	0	0	0	0	0	0	0	0	0	0	0	0	0	0	0	0	0	0	0	0	0	0	0	0	0
GP-080		Staphylococcus_Genus_probe_3	0	0	0	0	0	0	0	0	0	0	0	0	0	0	0	0	0	0	0	0	0	0	0	0	0	0	0	0	0	0	0	0	0	0	0	0	0	0	0	0	0	0	0	0	0	0	0
GP-126		Streptococcus_Genus_probe_1	2	0	0	0	0	0	0	0	0	0	0	0	0	0	0	0	0	0	0	0	0	0	0	0	0	0	0	0	0	0	0	0	0	0	0	0	0	0	0	1	0	1	0	0	0	0	4
GP-127		Streptococcus_Genus_probe_2	0	0	0	0	0	0	0	0	0	0	0	0	0	0	0	0	0	0	0	0	0	0	0	0	0	0	0	0	0	0	0	0	0	0	0	0	0	0	0	0	0	0	0	0	0	0	0
GP-128		Streptococcus_Genus_probe_3	0	0	0	0	0	0	0	0	0	0	0	0	0	0	0	0	0	0	0	0	0	0	0	0	0	0	0	0	0	0	0	0	0	0	0	0	0	0	0	0	0	0	0	0	0	0	0
GP-081		Streptococcus_Genus_probe_4	1	0	2	0	0	0	0	0	0	0	0	1	3	0	0	1	0	1	2	0	0	0	0	1	0	0	0	3	0	0	0	0	1	0	0	0	0	2	0	0	0	0	0	1	0	1	20
GP-082		Tannerella_Genus_probe	3	23	20	12	5	8	23	20	27	6	48	34	19	18	38	2	17	1	26	8	16	11	9	13	10	14	72	24	89	16	22	52	15	48	25	78	33	26	46	26	34	57	27	32	16	44	1213
GP-083		TM7_Genus_probe	71	23	76	202	17	39	71	285	31	82	55	1132	26	169	20	0	3	945	21	265	225	37	50	10	9	33	54	186	30	258	20	88	941	108	40	84	1274	190	233	30	73	81	167	105	68	371	8298
GP-129		Treponema_Genus_probe_1	0	0	0	2	0	0	0	0	0	1	2	0	0	0	0	0	0	0	0	0	0	1	0	0	1	0	0	0	0	0	2	1	1	1	0	0	0	2	0	1	0	1	0	1	2	1	20
GP-084		Treponema_Genus_probe_2	0	0	0	0	0	0	0	0	0	0	0	0	0	0	0	0	0	0	0	0	0	0	0	0	0	0	0	0	0	0	0	0	0	0	0	0	0	0	0	0	0	0	0	0	0	0	0
GP-085		Treponema_Genus_probe_3	0	0	0	0	0	0	0	0	0	0	0	0	0	0	0	0	0	0	0	0	0	0	0	0	0	0	0	0	0	0	0	0	0	0	0	0	0	0	0	0	0	0	0	0	0	0	0
GP-086		Treponema_Genus_probe_4	0	0	0	0	0	0	0	0	0	0	0	0	0	0	0	0	0	0	0	0	0	0	0	0	0	0	0	0	0	0	0	0	0	0	0	0	0	0	0	0	0	0	0	0	0	0	0
GP-087		Treponema_Genus_probe_5	0	0	0	0	0	0	0	0	0	0	0	0	0	0	0	0	0	0	0	0	0	0	0	0	0	0	0	0	0	0	0	0	0	0	0	0	0	0	0	0	0	0	0	0	0	0	0
GP-088		Treponema_Genus_probe_6	0	0	0	0	0	0	0	0	0	0	0	0	0	0	0	0	0	0	0	0	0	0	0	0	0	0	0	0	0	0	0	0	0	0	0	0	0	0	0	0	0	0	0	0	0	0	0
GP-130		Veillonella_Genus_probe_1	0	7	0	0	1	9	0	2	11	0	0	0	0	5	0	0	11	1	0	0	4	1	0	0	1	0	3	0	2	0	3	0	0	13	0	0	0	0	1	6	5	0	0	3	0	0	89
GP-089		Veillonella_Genus_probe_2	0	0	0	0	2	1	1	1	0	0	0	0	0	0	0	1	0	3	0	0	4	0	1	0	0	0	0	0	1	0	1	0	0	0	0	0	0	0	0	2	0	0	0	0	1	0	19
GP-131		Veillonellaceae_Genus_probe_1	0	0	0	0	0	0	0	0	0	0	0	0	0	0	0	0	0	0	0	0	0	0	0	0	0	0	0	0	0	0	0	0	0	0	0	0	0	0	0	0	0	0	0	0	0	0	0
GP-091		Veillonellaceae_Genus_probe_2	0	0	0	0	0	0	0	0	0	0	0	0	0	0	0	0	0	0	0	0	0	0	0	0	0	0	0	0	0	0	0	0	0	0	0	0	0	0	0	0	0	0	0	0	0	0	0
GP-090		Veillonellaceae_Genus_probe_3	0	0	0	0	0	0	0	0	0	0	0	0	0	0	0	0	0	0	0	0	0	0	0	0	0	0	0	0	0	0	0	0	0	0	0	0	0	0	0	0	0	0	0	0	0	0	0
GP-092		Yersinia_Genus_probe	0	0	0	0	0	0	0	0	0	0	0	0	0	0	0	0	0	0	0	0	0	0	0	0	0	0	0	0	0	0	0	0	0	0	0	0	0	0	0	0	0	0	0	0	0	0	0
unmatched		Unmatched Reads	11759	16043	16725	15992	9963	12849	20365	10834	21140	13030	36959	23617	18168	19487	17388	7554	10968	14442	15048	10453	21572	10327	13330	11437	28070	21230	29362	17446	19029	20147	22068	35156	19684	17514	16603	20059	26409	24929	18613	15261	14489	22349	11046	16238	21162	27017	843331
Reads matched uniquely with 1 species probe			11478	43646	15709	18702	19150	21776	24673	27117	36982	17357	19704	28284	25426	24833	30163	25448	39566	25030	17712	15253	33228	15585	21639	17508	25909	23635	23986	29490	30259	29481	21087	29077	29269	35303	13217	23738	33913	27539	28968	25424	35870	23638	12640	30525	36516	23319	1168772
Reads matched uniquely with 1 genus probe			2845	6781	6135	5055	4602	5417	5961	5228	9889	2954	7113	4917	7340	4252	12486	4924	4734	8741	4748	3859	5603	3690	4819	3257	6432	4387	6698	4009	6829	5792	8532	7908	6517	6687	3265	6978	8004	6802	5980	8547	6543	9097	3654	8492	7141	7903	281547

## Sheet: Unique %
Probe ID	HOT	Organism Name	C.F.NO.1	C.F.NO.10	C.F.NO.11	C.F.NO.12	C.F.NO.13	C.F.NO.14	C.F.NO.15	C.F.NO.16	C.F.NO.17	C.F.NO.2	C.F.NO.3	C.F.NO.4	C.F.NO.7	C.F.NO.8	C.F.NO.9	C.NO.1	C.NO.10	C.NO.11	C.NO.12	C.NO.13	C.NO.14	C.NO.15	C.NO.16	C.NO.17	C.NO.2	C.NO.3	C.NO.4	C.NO.5	C.NO.7	C.NO.8	C.NO.9	M.NO.1	M.NO.10	M.NO.11	M.NO.12	M.NO.13	M.NO.14	M.NO.15	M.NO.16	M.NO.17	M.NO.2	M.NO.3	M.NO.4	M.NO.7	M.NO.8	M.NO.9
AB-01	389	Abiotrophia_defectiva	0	0.00039371	5.8814e-05	0.000329924	0.000391997	1.76001e-05	0.000294499	2.0588e-05	0.00143245	0	0.00147787	0.000100631	0.000118642	0.000174816	0.000117649	0	0.00031054	0.000546258	0.00144157	0.000333078	0	0.000106919	0	5.80417e-05	0	0.00161782	0.0010931	0.000135295	0.000165555	0.000912101	0.000150799	0	0	8.4028e-05	3.02252e-05	1.96947e-05	0	0.000320567	0	0.000548424	0	5.44623e-05	0.000109729	0	0	0.000137365
AC-01	554	Acinetobacter_baumannii	0	0	0	0	0	0	0	0	0	0	0	0	0	0	0	0	0	0	0	0	0	0	0	0	0	0	0	0	0	0	0	0	0	0	0	0	0	0	0	0	0	0	0	0	0	0
AC-02	408	Acinetobacter_sp_oral_taxon_408	0	0	0	0	0	0	0	0	0	0	0	0	0	0	0	0	0	0	0	0	0	0	0	0	0	0	0	0	0	0	0	0	0	0	0	0	0	0	0	0	0	0	0	0	0	0
AC-03	183	Actinobaculum_sp_oral_taxon_183	0.00571275	2.31594e-05	0.00161739	0.000509883	0.0152095	0.00161921	0.0431932	0.000494112	0.00812832	0.0370694	0.00453732	0.000100631	0.0223936	0.0261475	0	0.153088	0	0.00110907	0.0209738	0.0057789	0.0154088	0.000160379	0.0203176	0.000967361	0.0326409	0.000933358	0	0.000202943	0.0193037	0.0108776	0.0114607	0.00219016	0.00836488	0.0237295	0.0180444	0.00315116	0.00753739	0.00268264	0.0027632	0.0184636	0.0121085	0.000254157	0.00197513	0.00877749	0.00899428	0.000343412
AC-04	850	Actinomyces_cardiffensis	0	0	0	0	0	0	0	0	0	0	0	0	0	0	0	0	0	0	0	0	0	0	0	0	0	0	0	0	0	0	0	0	0	0	0	0	0	3.37439e-05	0	0	0	0	0	1.80979e-05	0	1.71706e-05
AC-06	617	Actinomyces_georgiae	0	0	0	0	0	0	0	0	0	0.00118851	0.0012186	0	0.000177962	0	0	0	0	0	0	0	0	0.000445498	0	0	0.000217124	0	0	0	0.000860884	0	0	0	0	0	0	0	0	0	3.73406e-05	0	0.000175741	0	0	3.61958e-05	0	0
AC-07	618	Actinomyces_gerencseriae	0.000115022	0.000115797	0.000205849	0.00164962	0.000674235	0.00200641	0.000765697	0.000144116	0.000649599	0.00264781	0.000725972	0.000402526	0.00219487	0.000549423	0.000529422	0.000237304	0.00183218	0.000264852	0.000609112	0.000249808	0.00620277	0.00327886	0.000342837	9.67361e-05	0.0011399	0.000352602	0.00119974	0.000236766	0.000148999	0.00118235	0.00671057	1.38617e-05	0.00048675	0.000235278	0.000846305	0.000177253	0.000336621	5.06158e-05	0	8.1248e-05	0.000158167	0.000689855	0.000109729	5.42937e-05	0.000431972	0
AC-08	866	Actinomyces_graevenitzii	0	0	0	0	0	0	0	0	0	0	0	0	0	0	0	0	0	0	0	0	0	0	0	0	0	0	0	0	0	0	0	0	0	0	0	0	0	0	0	0	0	0	0	0	0	0
AC-09	645	Actinomyces_israelii	0.000996856	0.000185275	0	2.99931e-05	0.000391997	0	0.00268976	0.000123528	0	0.000902663	2.59276e-05	0	0	0	0.00101963	5.27343e-05	0	0	0	0.000216501	0	0.000392038	0	0	0	0	0	0.00027059	0	3.37815e-05	0	0.00169113	0	0.00152931	0.000272027	0.00128016	0.000351257	0.000134976	0.000336065	0.00010156	0.000140593	0.000290465	0.000292612	0.000253371	1.54276e-05	0.000154536
AC-10	849	Actinomyces_johnsonii	0.00118856	0.000185275	0.000382291	0.00263939	0.00243038	0.00767362	0	0.000247056	0.000766194	7.52219e-05	0.00160751	0.000452842	0.000148302	9.98951e-05	0.00345105	0.0146865	0.00167691	0.00104286	0.000182734	0.000866003	0.000608499	0	0	0.000135431	9.04683e-05	0.000207413	0.000693185	0.00280737	0.00018211	0	0.00487584	0.000221788	0.000991527	0.0027057	0.00269004	0.00194978	0.000629336	0.00043867	0.000186703	4.0624e-05	0.000281185	0.00482899	0.0114484	0.00244322	0.000123421	0.000309071
AC-11	852	Actinomyces_massiliensis	0.00575109	0.000254753	0.00117628	0.000299931	0.000548796	0.00235841	0.00188479	0.00111175	0.00041641	0.00470889	0.000129638	0.00261642	0.00338128	0.0010489	0.00307849	0.00395507	9.31619e-05	0.00115873	0.00282222	0.000249808	0.0014918	0.00294029	0.000757849	0.000386944	0.0037092	0.000145189	0.000799829	0.00317944	0.00114233	0.00155395	0.0116115	0.00109508	0.000450694	0.00228556	0.00241801	0.00313146	0.00117086	0.000118104	0.000336065	0.000853104	0.000281185	0.000363082	0.00117045	0.000959189	0.000370262	0.000446436
AC-12	671	Actinomyces_meyeri	0.000153362	2.31594e-05	7.35175e-05	8.99793e-05	0.000141119	1.76001e-05	0.000176699	6.1764e-05	0.000616287	0.000105311	0.000362986	7.54736e-05	5.93208e-05	0.000174816	0.000294123	0.00110742	0.00015527	4.96598e-05	0.000426379	1.66539e-05	3.9258e-05	0.000213839	1.8044e-05	3.86944e-05	5.4281e-05	0.000601498	7.99829e-05	0.000135295	3.31109e-05	0.000202689	0.000301598	5.5447e-05	0	0.000117639	6.04504e-05	9.84737e-05	2.92714e-05	0	1.86703e-05	0.00010156	0	0.000272311	0.000219459	9.04895e-05	0	0.000103024
AC-13	176	Actinomyces_naeslundii	0	0	0	0	1.56799e-05	1.76001e-05	0	0	0	0	0	0	0	0	0	5.27343e-05	0	0	0	0	0	0	0	0	0	0	0	0	0	3.37815e-05	0	0	0	3.36112e-05	0	1.96947e-05	5.85429e-05	0	0	0	0	0	0	1.80979e-05	0	0
AC-14	701	Actinomyces_odontolyticus	0	0	0	0	0	0	0	0	0	0	0	0	0	0	0	0	0	0	0	0	0	0	0	0	0	0	5.3322e-05	0	0	0	0	0	0	0	0	0	0	0	0	0	0	0	0	0	0	0
AC-15	708	Actinomyces_oricola	0	0	0	0	0	0	0	0	0	0	0	0	0	0	0	0	0	0	0	0	0	0	0	0	0	0	0	0	0	0	0	0	0	0	0	0	0	0	0	0	0	0	0	0	0	0
AC-16	746	Actinomyces_radicidentis	0	0	0	0	0	0	0	0	0	0	0	0	0	0	0	0	0	0	0	0	0	0	0	0	0	0	0	0	0	0	0	0	0	0	0	0	0	0	0	0	0	0	0	0	0	0
AC-17	169	Actinomyces_sp_oral_taxon_169	0	2.31594e-05	1.47035e-05	2.99931e-05	1.56799e-05	0	0	2.0588e-05	1.66564e-05	3.00888e-05	7.77827e-05	0	0	0	5.88247e-05	0	0	3.31066e-05	0	0	1.9629e-05	5.34597e-05	1.8044e-05	0	0	6.22239e-05	2.6661e-05	0	1.65555e-05	0	2.51332e-05	1.38617e-05	0	0	0	1.96947e-05	1.46357e-05	0	0	2.0312e-05	0	3.63082e-05	3.65764e-05	3.61958e-05	1.54276e-05	0
AC-18	170	Actinomyces_sp_oral_taxon_170	0.00521432	0	0.000735175	0.0151765	0.0252289	0	0	4.1176e-05	0.0394257	0.0188205	2.59276e-05	0.000201263	0.000474566	0.000174816	0.000921587	0.0751727	0	0	0.0470032	0.00336409	0.0101286	0	0.000234572	0.00177994	0.0028407	0.00228154	0	6.76476e-05	0.000612552	0	0.0186991	0.000166341	0	0	0.00477558	1.96947e-05	0	0	1.86703e-05	0.00351397	0.00119504	0.00190618	0.000182882	0.00114017	3.08552e-05	0.00123628
AC-19	171	Actinomyces_sp_oral_taxon_171	0.00536769	0	0.000455809	0.00185957	0.00669531	0.0001232	0.00072643	2.0588e-05	0.0113263	0.000285843	0.00458918	0.001912	0.00501261	0.00129864	0.0014314	0.00100195	6.21079e-05	0.000248299	0.00931942	0.00101589	0.000157032	8.90996e-05	0.00218333	0.00141235	0.00265977	0.000186672	0.001573	0.00649417	0.00380776	0.000641849	0.0312154	0.000831705	0.00122589	0.0135285	0.000151126	0.00194978	2.92714e-05	0.000134976	9.33515e-05	0.000284368	0.00205617	0.000889551	0.0038771	0.00251561	1.54276e-05	0.0015797
AC-20	172	Actinomyces_sp_oral_taxon_172	0	0	1.47035e-05	0	1.56799e-05	0	1.96333e-05	2.0588e-05	3.33128e-05	0	0	0	2.96604e-05	0	7.84329e-05	0	3.1054e-05	0	0	6.66156e-05	0	5.34597e-05	1.8044e-05	1.93472e-05	5.4281e-05	2.07413e-05	0	0	9.93328e-05	3.37815e-05	0	0	1.80278e-05	1.68056e-05	6.04504e-05	0	2.92714e-05	0	0	6.0936e-05	3.51481e-05	0	7.31529e-05	0	0	0
AC-21	175	Actinomyces_sp_oral_taxon_175	0	2.31594e-05	0	0	0	1.76001e-05	0.0136255	0.000864696	0	1.50444e-05	0.000259276	0	0	0	0.000117649	0	0	0	0	0	0	0.0272288	0	0	0.00318448	0	0	0	0	0	0	0	0	0.00015125	0	0.000275726	0	0	0	0	1.75741e-05	0	0	0.000524839	3.08552e-05	3.43412e-05
AC-22	178	Actinomyces_sp_oral_taxon_178	0.000651791	0.0181107	0.0132037	0.00908791	0.00192863	0.001144	0.00270939	0.00174998	0	0.00215135	0.000751899	0.00254094	0.00554649	0.00154837	0.00378439	2.63671e-05	0.0177629	0.00187052	0.000406075	0.00211505	0.000628128	0.0121354	0.00243594	0.000483681	0.00209886	0	0.00101312	0.00273973	0.00811218	0.00381731	0.00173419	0.001303	0.000847305	0.0033107	0.00160193	0.00238306	0.000321986	3.37439e-05	0.00270719	6.0936e-05	0.00404204	1.81541e-05	0.000402341	0.00162881	0.000354834	0.000618142
AC-23	180	Actinomyces_sp_oral_taxon_180	0	0	0	0	0	0	0	0	0	0	0	0	0	0	0	0	0	0	0	0	0	0	0	0	0	0	0	0	0	0	0	0	0	0	0	0	0	0	0	0	0	0	0	0	0	0
AC-24	181	Actinomyces_sp_oral_taxon_181	0.000115022	0	2.9407e-05	8.99793e-05	3.13598e-05	0	3.92665e-05	2.0588e-05	1.66564e-05	1.50444e-05	0.00010371	0.000100631	0.000237283	4.99476e-05	9.80411e-05	0.000210937	0	4.96598e-05	0.000182734	1.66539e-05	0	8.90996e-05	3.60881e-05	1.93472e-05	5.4281e-05	0.000269637	5.3322e-05	0.000135295	1.65555e-05	6.7563e-05	0.000175932	0	0	3.36112e-05	3.02252e-05	1.96947e-05	5.85429e-05	0	0	4.0624e-05	1.75741e-05	0.000163387	0	1.80979e-05	1.54276e-05	1.71706e-05
AC-25	414	Actinomyces_sp_oral_taxon_414	0	0	0	0	0	0	0	0	0	0	0	0	0	2.49738e-05	0	0	0	0	0	8.32695e-05	0	0	1.8044e-05	0	0.000307592	0	0	0	0	0.00206067	0	0.000817843	5.40833e-05	0.00163014	0.000211576	0.00116199	0.000248807	1.68719e-05	0.000392076	0	0.000351481	0	0	0.000579133	0.000431972	0
AC-26	446	Actinomyces_sp_oral_taxon_446	0	0	0	0	0	0	0	0	0	0	0	0	2.96604e-05	0	0	0	0	4.96598e-05	0	0	0	0	0	0	0	0	0	0	1.65555e-05	0	0	0	0	0	0	0	0	0	0	0	0	0	0	0	0	0
AC-27	448	Actinomyces_sp_oral_taxon_448	0	0	0	0	0	0	0.00392665	0	0	6.01775e-05	0	0	0.000118642	0.0086659	0	0.0139746	0	0	0	0.000133231	0.0119737	0.00185327	0.00149765	0	0.00137512	0	0	3.38238e-05	0	0.000270252	0	0.000401991	0.000234361	0.000924308	0.00181351	0	0.00405409	0.000101232	0.000242714	0.000162496	0.00444624	0	0.000438917	0.000199077	0.00186674	0
AC-28	525	Actinomyces_sp_oral_taxon_525	0	0	0	0	9.40793e-05	1.76001e-05	1.96333e-05	0	0	0	0	0	0	0	0	0	0	0	0	4.99617e-05	0	0	0	0	0	2.07413e-05	0	0	4.96664e-05	0	0	0	0	0	0	0	0	0	0	0	0	0	0	7.23916e-05	0	0
AC-29	848	Actinomyces_sp_oral_taxon_848	0.000421747	0	0.000735175	2.99931e-05	0.00221086	0.000387201	0.00182589	0.000349996	1.66564e-05	0.000406198	0.00681895	0.000301894	0.0171734	0.000849108	0.00264711	0.00704003	0	0.00415487	0	0.0010825	0.000529983	0.000623697	0	3.86944e-05	0.00233408	0	0.000666524	0.000304414	0.00346009	0.000168908	0.00105559	0	9.01388e-05	0.00198306	0.00087653	0.000216642	0.000146357	0.000590518	0.000186703	0.00071092	0.000509648	0	7.31529e-05	0.00137544	0.00137305	8.58531e-05
AC-30	877	Actinomyces_sp_oral_taxon_877	0	0	0	0	0	0	0	0	0	7.52219e-05	0	0	0	0.000374607	0	0	0	0	0	0	0	0	0	0	0	0	0	0	0	0.00043916	0	0	0	0	0.000120901	0	0	0	0	0	0	0	0	0	1.54276e-05	0
AC-31	896	Actinomyces_sp_oral_taxon_896	0	0.000694782	1.47035e-05	0	0.000125439	0.0012144	0	0.000164704	4.99692e-05	0.00318941	0.000155565	5.03157e-05	0	0.00114879	0	0	0.000186324	4.96598e-05	2.03037e-05	0.000366386	0.000726273	0.00194237	0.000613497	0.000116083	0.000162843	0	0	0	0.00175488	0.000709412	0	0.00063764	1.80278e-05	0.00136125	0.000151126	0.000216642	0.000453707	1.68719e-05	0.000168033	0.000182808	0.00112474	1.81541e-05	0.00131675	0.000705818	0.000169703	0.000120194
AC-32	897	Actinomyces_sp_oral_taxon_897	0	0	0	0	0	0	0	0	0	0	0	0	0	0.00019979	0	0	0	0	0	0	0	0	0	0	0	0	0	0	0	0.000371597	0	0	0	0.000470557	0	0.000610537	7.31786e-05	0	0.000354736	0	0	0	0	0.000162881	0	0
AC-33	179	Actinomyces_timonensis	0	0	0	0	0	0	0	0	0	0	0	0	0	0	0	0	0	0	0	0	0	0	0	0	0	0	0	0	0	0	0	0	0	0	0	0	0	0	0	0	0	0	0	0	0	0
AC-34	688	Actinomyces_viscosus	7.66812e-05	0	1.47035e-05	0	4.70396e-05	0	1.96333e-05	2.0588e-05	3.33128e-05	1.50444e-05	2.59276e-05	2.51579e-05	5.93208e-05	2.49738e-05	9.80411e-05	2.63671e-05	0	0	4.06075e-05	0	1.9629e-05	5.34597e-05	3.60881e-05	3.86944e-05	3.61873e-05	0.00016593	2.6661e-05	0	0	3.37815e-05	5.02664e-05	0	0	1.68056e-05	0	0	0	0	0	0	1.75741e-05	1.81541e-05	0	3.61958e-05	0	0
AC-35	866	Actinomyces_graevenitzii	0	0	0	2.99931e-05	0	0	0	2.0588e-05	0	0	0	0	0	0	1.96082e-05	0	0	0	0	0	0	0	0	0	0	0	0	0	0	0	0	0	0	0	0	0	0	0	0	0	0	0	0	0	0	0
AC-36	176	Actinomyces_naeslundii	0.00862664	0.00648463	0.00204379	0.017546	0.00321438	0.00227041	0.00859936	0.00774109	0.00226527	0.0045434	0.0108896	0.00432715	0.0270503	0.0109135	0.00701975	0.00495702	0.052916	0.00114218	0.0853569	0.00218166	0.00162921	0.00987223	0.0128654	0.00239906	0.0100782	0.0670359	0.020289	0.0152883	0.0308925	0.00854672	0.0223686	0.000332682	0.00048675	0.0103018	0.00145081	0.0014968	0.000775693	0.000624262	0.000690801	0.00834823	0.00175741	0.00297727	0.00292612	0.00542937	0.000941082	0.000103024
AC-37	701	Actinomyces_odontolyticus	7.66812e-05	0.00152852	1.47035e-05	0.00167961	1.56799e-05	0	9.81663e-05	0	0	0	0.000233348	0.00138368	0	0.000524449	0	0	0.000993727	0	0.00572566	0.000183193	0	0.00103355	1.8044e-05	0.000735195	0	0	0.00282606	0.00138677	1.65555e-05	0	0	0	0.000108167	0	0	0	0	0	0	0.00392021	0	3.63082e-05	0	0	0	0
AC-38	701	Actinomyces_odontolyticus	0	0	0	0	0	0	0	0	0	0	0	0	0	0	0	0	0	0	0	0	0	0	0	0	0	0	0	0	0	0	0	0	0	0	0	0	0	0	0	0	0	0	0	0	0	0
AC-39	746	Actinomyces_radicidentis	0	0	0	0	0	0	0	0	0	0	0	0	0	0	0	0	0	0	0	0	0	0	0	0	0	0	0	0	0	0	0	0	0	0	0	0	0	0	0	0	0	0	0	0	0	0
AC-40	525	Actinomyces_sp_oral_taxon_525	0	0	0.000352884	0	0	0.00172481	0	0	0	0.000270799	2.59276e-05	0	0.00074151	0	0	0	0	0	0	0.00103254	0.000667386	0	1.8044e-05	0	0	0	0	0	0.000612552	0.000101345	0	0	0	0	0	0.000472674	0.000248807	0	0.000205373	0	8.78704e-05	0	0	0	0.000323979	0
AC-41	179	Actinomyces_timonensis	0	0.00185275	0	2.99931e-05	0	1.76001e-05	1.96333e-05	0	0	0	2.59276e-05	5.03157e-05	0	0	0	0	0.000745295	0	0.000203037	1.66539e-05	0	3.56398e-05	1.8044e-05	1.93472e-05	0	4.14826e-05	0	0	0	3.37815e-05	7.53996e-05	0	0	0	0.00259937	0	0	0	0	0	0	0	0	3.61958e-05	0	0
AG-01	531	Aggregatibacter_actinomycetemcomitans	0	0	0	0	0	0	0	0	0	0	0	0	0	0	0	0	0	0	0	0	0	0	0	0	0	0	0	0	0	0	0	0	0	0	0	0	0	0	0	0	0	0	0	0	0	0
AG-03	720	Aggregatibacter_paraphrophilus	0	0	0	0	0	0	0	0	0	0	0	0	0	0	0	0	0	0	0	0	0	0	0	0	0	0	0	0	0	0	0	0	0	0	0	0	0	0	0	0	0	0	0	0	0	0
AG-05	512	Aggregatibacter_sp_oral_taxon_512	0	0	0	0	0	0	0	0	0	0	0	0	0	0	0	0	0	0	0	0	0	0	0	1.93472e-05	0	0	0	0	0	0	0	0	0	0	0	0	0	0	0	0	0	0	0	0	0	0
AG-06	513	Aggregatibacter_sp_oral_taxon_513	0	0	0	0	0	0	0	0	0	0	0	0	0	0	0	0	6.21079e-05	0	0	0	0	0	0	0	0	0	0	0	0	0	0	0	1.80278e-05	0	0	0	0	0	0	0	0	0	0	0	0	0
AG-07	485	Agrobacterium_tumefaciens	0	0	0	0	0	0	0	0	0	0	0	0	0	0	0	0	0	0	0	0	0	0	0	0	0	0	0	0	0	0	0	0	0	0	0	0	0	0	0	0	0	0	0	0	0	0
AG-08	458	Aggregatibacter_sp_oral_taxon_458	0	0	0	0	0	0	0	0	0	0	0	0	0	0	0	0	0	0	0	0	0	0	0	0	0	0	0	0	0	0	0	0	0	0	0	0	0	0	0	0	0	0	0	0	0	0
AG-09	720	Aggregatibacter_paraphrophilus	0	0	0	0	0	0	0	0	0	0	0	0	0	0	0	0	0	0	0	0	0	0	0	0	0	0	0	0	0	0	0	0	0	0	0	0	0	0	0	0	0	0	0	0	0	0
AL-01	831	Alloiococcus_otitis	0	0	0	0	0	0	0	0	0	0	0	0	0	0	0	0	0	0	0	0	0	0	0	0	0	0	0	0	0	0	0	0	0	0	0	0	0	0	0	0	0	0	0	0	0	0
AL-02	302	Alloprevotella_rava	0	0	0	0	0	0	0	0	1.66564e-05	0	0	0	0	0	0	0	0	0	0	0.000249808	0	0	0	1.93472e-05	5.4281e-05	0	0.000106644	0	0	6.7563e-05	0	1.38617e-05	0.000108167	1.68056e-05	6.04504e-05	9.84737e-05	0.000160993	5.06158e-05	1.86703e-05	0	0	0	0.000182882	5.42937e-05	0.000169703	6.86825e-05
AL-03	308	Alloprevotella_sp_oral_taxon_308	0	4.63188e-05	1.47035e-05	0	0	0	0	0	0	1.50444e-05	0	0	0	0	3.92165e-05	0	0	0	0	0	0	0	0	0	3.61873e-05	0	0	0	1.65555e-05	0	0	0	0	1.68056e-05	0	0	0	0	1.86703e-05	0	1.75741e-05	0	0	0	0	0
AL-04	473	Alloprevotella_sp_oral_taxon_473	0.00061345	0	0.00136743	0	0.000689915	0	0.00172773	0.00389113	3.33128e-05	0	5.18551e-05	0.00269189	2.96604e-05	0	3.92165e-05	0	0.0012111	0.000430385	0.000182734	0.000233155	1.9629e-05	0.00130085	0.000216528	0	0	0	0.00101312	0.0096736	0.00139066	0	0.00193526	4.15852e-05	0.000126194	0	0.000423152	7.87789e-05	0	0	0.000280055	0	0	3.63082e-05	0.000146306	0.00124876	3.08552e-05	0.0120881
AL-05	474	Alloprevotella_sp_oral_taxon_474	0	0	0	0	0	0	0	0	0	0	0	0	0	0	0	0	0	0	0	0	0	0	0	0	0	0	0	0	0	0	0	0	0	0	0	0	0	0	0	0	0	0	0	0	0	0
AL-06	912	Alloprevotella_sp_oral_taxon_912	0.00333563	0.00289493	0.00283778	0.000779821	0.000501756	0.000475202	0.000333765	0.0135881	0	0.000842485	0.00173715	0.00354726	0.000385585	0.000574397	0.00201965	0	0.00031054	0.00292993	0	0.0027812	0.000471096	0.000837536	0.00133526	0.000773889	0.00019903	0.000103706	0.00250613	0.00209707	0.000927106	0.000540504	0.000427265	0.000540608	0.00405625	0.000369723	0.00643796	0.00102413	0.00158066	0.000185591	0.00843898	0.00123903	8.78704e-05	0.00152494	0.00424287	0.00124876	0.000293124	0.00115043
AL-07	913	Alloprevotella_sp_oral_taxon_913	0	0	0	0	4.70396e-05	0	0	4.1176e-05	0	0	5.18551e-05	0	0	0	0	0	0	0	0	0.000216501	0	1.78199e-05	0	0	0	0	0	0	0	0	0	0	0	0	3.02252e-05	0	0	0	0	0	0	0	0	0	0	0
AL-08	914	Alloprevotella_sp_oral_taxon_914	0	2.31594e-05	0.000117628	0	0	0	3.92665e-05	0.000370584	0	0	0	0	0	0	0	0	9.31619e-05	0	0	0	0	0	0	0	0	0	0	0	0	0	0	0	0	0	3.02252e-05	3.93895e-05	0	0.000101232	0.000149362	0	0	0	3.65764e-05	0	0	0
AL-09	466	Alloprevotella_tannerae	0.00970018	0.00129693	0.00189675	0.00374914	0.00155231	0	0.000196333	0.00010294	0	1.50444e-05	0.000362986	0	0.000415245	0.000424554	0.00123532	0.00158203	0	0.000231746	0.00196946	0.00229824	3.9258e-05	0.000285119	0	0	0	0	0.000133305	0.00311179	0.00245021	0.00209445	0	2.77235e-05	0.000342527	0.0219985	0.00160193	0.00175283	4.39072e-05	0.00870592	0.00842031	2.0312e-05	0.00530737	0.000108925	0.0049744	0.00483214	0.00237585	0.000103024
AL-10	198	Alloscardovia_omnicolens	0	0	0	0	0	0	0	0	0	0	0	0	0	0	0	0	0	0	0	0	0	0	0	0	0	0	0	0	0	0	0	0	0	0	0	0	0	0	0	0	0	0	0	0	0	0
AL-11	914	Alloprevotella_sp_oral_taxon_914	0.000728472	0.00317284	0.00029407	0.00038991	0	0	0.000392665	0.00100881	0	1.50444e-05	0.000362986	0.00083021	0.000177962	0.000224764	5.88247e-05	0	0.001149	3.31066e-05	4.06075e-05	0.00098258	0	0.000142559	0.000342837	0.000677153	1.80937e-05	0.000269637	0.000346593	0.000202943	0.000910551	0.000168908	0.000226199	0.000221788	0.000667027	5.04168e-05	0.000725404	5.90842e-05	4.39072e-05	0.000455542	0.00384608	0.00071092	3.51481e-05	0.000780626	0.00314557	0.000398154	1.54276e-05	0.0015797
AN-01	859	Anaerococcus_lactolyticus	0	0	0	0	0	0	0	0	0	0	0	0	0	0	0	0	0	0	0	0	0	0	0	0	0	0	0	0	0	0	0	0	0	0	0	0	0	0	0	0	0	0	0	0	0	0
AN-03	121	Anaeroglobus_geminatus	0	0	0	0	0	0	0	0	0	0	0	0	0	0	0	0	0	0	0	0	0	0	0	0	0	0	0	0	0	0	0	0	0	0	0	0	0	0	0	0	0	0	0	0	0	0
AQ-01	660	Aquamicrobium_lusatiense	0	0	0	0	0	0	0	0	0	0	0	0	0	0	0	0	0	0	0	0	0	0	0	0	0	0	0	0	0	0	0	0	0	0	0	0	0	0	0	0	0	0	0	0	0	0
AR-01	811	Arcanobacterium_haemolyticum	0	0	0	0	0	0	0	0	0	0	0	0	0	2.49738e-05	0	2.63671e-05	0	0	0	0	0	0	0	0	0	0	0	0	0	0	0	0	0	0	0	0	0	0	0	0	0	0	0	0	0	0
AR-02	190	Arsenicicoccus_sp_oral_taxon_190	0	0	0	0	0	0	0	0	0	0	0	0	0	0	0	0	0	0	0	0	0	0	0	0	0	0	0	0	0	0	0	0	0	0	0	0	0	0	0	0	0	0	0	0	0	0
AT-01	674	Atopobium_minutum	0	0	0	0	0	0	0	0	0	0	0	0	0	0	0	0	0	0	0	0	0	0	0	0	0	0	0	0	0	0	0	0	0	0	0	0	0	0	0	0	0	0	0	0	0	0
AT-02	723	Atopobium_parvulum	0.000191703	0	0	0	0	0	1.96333e-05	0	8.3282e-05	0	5.18551e-05	0	0	0	0	5.27343e-05	0	3.31066e-05	0	0	0.000137403	0	1.8044e-05	1.93472e-05	0	0	0.00146635	0	4.96664e-05	6.7563e-05	0	0	0	0	0	0	0.00010245	1.68719e-05	0	6.0936e-05	8.78704e-05	0	0	0	6.17103e-05	0
AT-03	750	Atopobium_rimae	0.000191703	0.000138956	2.9407e-05	0	0	0	0	0	0.000116595	0	7.77827e-05	0	0	2.49738e-05	0	7.91014e-05	0	0	0	0	3.9258e-05	0	1.8044e-05	5.80417e-05	0	0	0.000959795	0	0	0	0	0	0.000126194	6.72224e-05	0	0	0.000263443	0.000168719	3.73406e-05	0.000121872	0.0004745	0	0	3.61958e-05	0	0
AT-04	199	Atopobium_sp_oral_taxon_199	0	0	1.47035e-05	0	0	0	0	0	0	1.50444e-05	0	0	0	0	0	0	0	0	0	0	0	0	0	0	3.61873e-05	0	0	0	0	0	0	0	0	0	0	0	0.00010245	1.68719e-05	0	0	3.51481e-05	0	0	0	1.54276e-05	0
AT-05	416	Atopobium_sp_oral_taxon_416	0	0	0	0	0	0	0	0	0	0	0	0	0	0	0	0	0	0	0	0	0	3.56398e-05	0	0	0	0	0	0	0	0	0	0	0	0	0	0	0	0	0	0	0	0	0	0	0	0
AT-06	810	Atopobium_sp_oral_taxon_810	0	0	0	0	0	0	0	0	0	0	0	0	0	0	0	0	0	0	0	0	0	0	0	0	0	0	0	0	0	0	0	0	0	0	0	0	0	1.68719e-05	0	0	0	0	0	0	0	0
AT-07	814	Atopobium_vaginae	0	0	0	0	0	0	0	0	0	0	0	0	0	0	0	0	0	0	0	0	0	0	0	0	0	0	0	0	0	0	0	0	0	0	0	0	0	0	0	0	0	0	0	0	0	0
AT-08	723	Atopobium_parvulum	0	2.31594e-05	0	0	0	0	0	0	0	0	0	0	0	0	0	0	0	0	0	0	1.9629e-05	0	0	0	0	0	0	0	0	0	0	0	0	0.000100834	0	0	0	0.000286823	0	0	0	0	0	0	4.62827e-05	0
AT-09	750	Atopobium_rimae	0	0	0	0	0	0	0	0	0	0	0	0	0	0	0	0	0	0	0	0	0	0	0	0	0	0	0	0	0	0	0	0	0	0	0	0	0	0	0	0	0	0	0	0	0	0
BA-01	45	Bacillus_clausii	0	0	0	0	0	0	0	0	0	0	0	0	0	0	0	0	0	0	0	0	0	0	0	0	0	0	0	0	0	0	0	0	0	0	0	0	0	0	0	0	0	0	0	0	0	0
BA-02	272	Bacteroidaceae[G-1]_sp_oral_taxon_272	0	0	0	0	0	0	0	0	0	0	0	0	0	0	0	0	0	0	0	0	0	0	0	0	0	0	0	0	0	0	2.51332e-05	0.000568331	5.40833e-05	0	0	7.87789e-05	0.00051225	0.00102919	0.000373406	0	1.75741e-05	0.000108925	0	0.000669623	0	0.000120194
BA-03	274	Bacteroidales[G-2]_sp_oral_taxon_274	0.00233878	0.0070173	0.000132332	0.00311928	0.00881209	0.00608962	0.00204186	0.00642345	0.00223196	0.00705581	0.00370764	0.015296	0.00124574	0.00194795	0.00790212	0.000316406	0.0141296	0.000132426	0.00607082	0.0138227	0.00153106	0.000837536	0.00144352	0.00481746	5.4281e-05	2.07413e-05	0.00959795	0.00564857	0.00435409	0.00067563	0.00557957	0.0669661	0.016243	0.00526015	0.0042013	0.00988676	0.00660071	0.00723806	0.017102	0.00333117	0.00295244	0.016847	0.0316386	0.00468736	0.00507567	0.0305981
BA-04	911	Bacteroidales[G-3]_sp_oral_taxon_911	0	0	0	0	0	0	0	0	0	0	0	0	0	0	0	0	0	0	0	0	0	0	0	0	0	0	0	0	0	0	0	0	0	0	0	0	0	0	0	0	0	0	0	0	0	0
BA-05	630	Bacteroides_heparinolyticus	0	0	0	0	0	0	0	0	0	0	0	0	0	0	0	0	0	0	0	0	0	0	1.8044e-05	0	0	0	0	0	0	0	0	0	0	0	0	0	0	0	0	0	0	0	0	0	3.08552e-05	0.000120194
BA-06	787	Bacteroides_tectus	0	0	0	0	0	0	0	0	0	0	0	0	0	0	0	0	0	0	0	0	0	0	0	0	0	0	0	0	0	0	0	0	0	0	0	0	0	0	0	0	0	0	0	0	0	0
BA-07	465	Bacteroides_zoogleoformans	0	0	0	0	0	0	0	0	0	0	0	0	0	0	0	0	0	0	0	0	0	0	0	0	0	0	0	0	0	0	0	0	0	0	0	0	0	0	0	0	0	0	0	0	0	0
BA-08	280	Bacteroidetes[G-3]_sp_oral_taxon_280	0	0	0	0	0	0	0	0	0	0	0	0	0	0	0	0	0	0	0	0	0	0	0	0	0	0	0	0	0	0	0	0.000180203	0	1.68056e-05	0	0.000118168	0	0.000489286	0	0	0	0	0	0.000760112	4.62827e-05	0.000171706
BA-09	281	Bacteroidetes[G-3]_sp_oral_taxon_281	0	0	0	0	0	0	0	0	0	0	0	0	0	0	0	0	0	0	0	0	0	0	0	0	0	0	0	0	0	0	0	0	0	0	0	0	0	0	0	0	0	0	0	0	0	0
BA-10	365	Bacteroidetes[G-3]_sp_oral_taxon_365	0	0	0	0	0	0	0	0	0	0	0	0	0	0	0	0	0	0	0	0	0	0	0	0	0	0	0	0	0	0	0	0	0	0	0	0	0	0	0	0	0	1.81541e-05	0	0	4.62827e-05	0
BA-11	436	Bacteroidetes[G-3]_sp_oral_taxon_436	0	0	0	0	0	0	0	0	0	0	0	0	0	0	0	0	0	0	0	0	0	0	0	0	0	0	0	0	0	0	0	0	0	0	0	0	0	0	0	0	0	0	0	0	0	0
BA-12	503	Bacteroidetes[G-3]_sp_oral_taxon_503	0	0	0	0	0	0	0	0	0	0	0	0	0	0	0	0	0	0	0	0	0	0	0	0	0	0	0	0	0	0	0	0	0	0	0.000241801	0	0	5.06158e-05	0	0	0	0	0	0	0	0
BA-13	899	Bacteroidetes[G-3]_sp_oral_taxon_899	0	0	0	0	0	0	0	0	0	0	0	0	0	0	0	0	0	0	0	0	0	0	0	0	0	0	0	0	0	0	0	0	0	0	0	0	0	0	0	0	0	0	0	0	0	0
BA-14	509	Bacteroidetes[G-4]_sp_oral_taxon_509	0	0	0	0	0	0	0	0	0	0	0	0	0	0	0	0	0	0	0	0	0	0	0	0	0	0	0	0	0	0	0	0	0	0	0	0	0	0	0	0	0	0	0	0	0	0
BA-15	505	Bacteroidetes[G-5]_sp_oral_taxon_505	0	0	0	0	0	0.0001232	0	0.00107058	0	0	0	0	0	0	0.000823546	0	0	0	0	0	0	0	0.00140743	1.93472e-05	0	0	0	6.76476e-05	0	0	0	0	0.000811249	0	0.000120901	0.000177253	0	3.37439e-05	0.000242714	0	0	0	0.000292612	0	9.25655e-05	0.000154536
BA-16	507	Bacteroidetes[G-5]_sp_oral_taxon_507	0	0	0	0	0	0	0	0	0	0	0	0	0	0	0	0	0	0	0	0	0	0	0	0	0	0	0	0	0	0	0	0	0	0	0	0	0	0	0	0	0	0	0	0.000108587	0	0
BA-17	511	Bacteroidetes[G-5]_sp_oral_taxon_511	0	0	0	0	0	0.000158401	0.00166883	0	0	0	0.000285203	0	0	0	0	0	0	0	0	0.000749425	0	0.00199583	0	0.000715847	0	0	0	3.38238e-05	0	0.00067563	0	4.15852e-05	0	0.000117639	0	0.00198917	0.000219536	0.00291885	0	0.000528112	0	9.07705e-05	0.000182882	0.000669623	0	0
BA-18	516	Bacteroidetes[G-6]_sp_oral_taxon_516	0	0	0	0	0	0	0	0	0	0	0	0	0	0	0	0	0	0	0	0	0	0	0	0	0	0	0	0	0	0	0	0	0	0	0	0	0	0	0	0	0	0	0	0	0	3.43412e-05
BA-19	511	Bacteroidetes[G-5]_sp_oral_taxon_511	0	0	0	0	0	0	1.96333e-05	0	0	0	0	0	0	0	0	0	0	0	0	0	0	0	0	0	0	0	0	0	0	0	0	0	0	0	0	3.93895e-05	0	0	0	0	0	0	0	0	0	0
BD-01	39	Bdellovibrio_sp_oral_taxon_039	0	0	0	0	0	0	0	0	0	0	0	0	0	0	0	0	0	0	0	0	0	0	0	0	0	0	0	0	0	0	0	0	0	0	0	0	0	0	0	0	0	0	0	0	0	0
BE-01	319	Bergeyella_sp_oral_taxon_319	0	0	0	0	0	0	0	0	0	0	0	0	0	0	0	0	0	0	0	0	0	0	0	0	0	0	0	0	0	0	0	0	0	0	0	0	0	0	0	0	0	0	0	0	0	0
BE-02	322	Bergeyella_sp_oral_taxon_322	0.019247	0.00685518	0.00214671	0.0168261	0.00547228	0.00176001	0.00282719	0.00516759	0.00721222	0.00037611	0.00863388	0.00606305	0.00504227	0.00359622	0.00750995	0.00508886	0.00676977	0.00327755	0.00998944	0.00251474	0.00119737	0.00162161	0.0108445	0.00932536	0.00146559	0.0134611	0.00501226	0.0109589	0.00230121	0.00351328	0.00510204	0.00605758	0.00331711	0.00586515	0.0177422	0.00163466	0.00121476	0.00283449	0.00210974	0.00501706	0.000825982	0.00853242	0.00658376	0.00763732	0.000539965	0.0167242
BE-03	900	Bergeyella_sp_oral_taxon_900	0.000766812	0.00078742	0	0	0.00243038	0.0001408	0.000157066	0.00020588	1.66564e-05	0.000601775	0.00145194	0	0.000504227	0	0	0.000131836	9.31619e-05	3.31066e-05	0.000223341	0.000216501	3.9258e-05	0.000801896	0	0.000541722	0.000615184	0	5.3322e-05	0.00027059	0.000480109	0	0	1.38617e-05	0.000234361	0.000403334	0.000936981	0.00279665	0	0.000573646	1.86703e-05	0.000589048	0.00138835	0	3.65764e-05	0.000760112	1.54276e-05	5.15119e-05
BE-04	907	Bergeyella_sp_oral_taxon_907	0.00157197	0.00155168	0.00172031	0.00245943	0.00299486	0.00642402	0.000922763	0.00349996	0.000383097	0	0.00396692	0.0025661	0.00080083	0.00127366	0.00384321	0.000500976	0.000403702	0.00514807	0.000426379	0.00119908	0.00420061	0.00108701	0.00747023	0.00228297	0.000361873	0	0.000373254	0.000879418	0.00188732	0.00216202	0.000779129	0.00212085	0.00113575	0.00134445	0.000725404	0.0029936	0.00237099	0.000556774	0.00298725	0.00121872	0	0.00223295	0.00226774	0.00195457	0.00205187	0.0017514
BI-01	407	Bifidobacteriaceae[G-2]_sp_oral_taxon_407	0	0	0	0	0	0	0	0	0	0	0	0	0	0	0	0	0	0	0	0	0	0	0	0	0	0	0	0	0	0	0	0	0	0	0	0	0	0	0	0	0	0	0	0	0	0
BI-02	895	Bifidobacterium_animalis_subsp_animalis	0	0	0	0	0	0	0	0	0	0	0	0	0	0	0	0	0	0	0	0	0	0	0	0	0	0	0	0	0	0	0	0	0	0	0	0	0	0	0	0	0	0	0	0	0	0
BI-03	895	Bifidobacterium_animalis_subsp_lactis	0	0	0	0	0	0	0	0	0	0	0	0	0	0	0	0	0	0	0	0	0	0	0	0	0	0	0	0	0	0	0	0	0	0	0	0	0	0	0	0	0	0	0	0	0	0
BI-04	889	Bifidobacterium_breve	0	0	0	0	0	0	0	0	0	0	0	0	0	0	0	0	0	0	0	0	0	0	0	0	0	0	0	0	0	0	0	0	0	0	0	0	0	0	0	0	0	0	0	0	0	0
BI-05	588	Bifidobacterium_dentium	0	0	0	0	0	0	1.96333e-05	0	0	0	0	0	0	0	0	0	0	0	0	0	0	1.78199e-05	0	0	0	0	0	0	0	0	0	0	0	0	0	0	0	6.74878e-05	0	6.0936e-05	0	0	0	0	4.62827e-05	0
BI-06	862	Bifidobacterium_longum	0	0	0	0	0	0	0	0	0	0	0	0	0	0	0	0	0	0	0	0	0	0	0	0	0	0	0	0	0	0	0	0	0	0	0	0	0	0	0	0	0	0	0	0	0	0
BI-07	891	Bifidobacterium_scardovii	0	0	0	0	0	0	0	0	0	0	0	0	0	0	0	0	0	0	0	0	0	0	0	0	0	0	0	0	0	0	0	0	0	0	0	0	0	0	0	0	0	0	0	0	0	0
BR-01	590	Brevundimonas_diminuta	0	0	0	0	0	0	0	0	0	0	0	0	0	0	0	0	0	0	0	0	0	0	0	0	0	0	0	0	0	0	0	0	0	0	0	0	0	0	0	0	0	0	0	0	0	0
BU-01	603	Bulleidia_extructa	0	0	0	0	0	0	0	0	0	0	0	0	0	0	0	0	0	0	0	0	0	0	0	0	0	0	0	0	0	0	0	0	0	0	0	3.93895e-05	0	1.68719e-05	0	0	0	0	0	3.61958e-05	4.62827e-05	3.43412e-05
BU-02	94	Butyrivibrio_sp_oral_taxon_094	0	0	0	0	0	0	0	0	0	0	0	0	0	0	0	0	0	0	0	0	0	0	0	0	0	0	0	0	0	0	0	0	0	0	0	0	0	1.68719e-05	0	0	0	0	0	0	0	8.58531e-05
CA-01	575	Campylobacter_concisus	0.00111188	9.26376e-05	0.00242608	0.00137968	0.000329277	0.001232	0.000922763	0.00172939	0.000899445	0.00177524	0.00140009	0.00299379	0.000504227	0.00139853	3.92165e-05	0.000632811	0.00319856	0.000529705	0.000223341	0.00289778	7.8516e-05	0.00119393	0.00104655	0.00294078	0.000977057	0.0107025	0.000506559	0.00098089	0.00139066	6.7563e-05	0.000804263	0.000110894	0.00728322	0.000537779	0.00181351	0.0022452	0.00196119	0.000320567	0.00283789	0.000385928	0.000509648	0.000326774	0.00128018	0.00179169	0.000632531	0.000652484
CA-02	575	Campylobacter_concisus	0.000345066	0.00076426	0.00176442	5.99862e-05	6.27195e-05	7.04002e-05	0.00107983	0.00168822	0.000299815	0.00061682	0.000311131	0.000176105	0.00177962	0.000574397	0.000843154	5.27343e-05	0.00217378	0.000430385	6.09112e-05	0.000199847	0.00019629	0.00117611	0.00613497	0.000735195	0.000922776	0.000767428	0.000426576	0.000947066	0.00150655	0.00662117	0.0171408	6.93087e-05	0.000829277	0.00455432	0.000906755	5.90842e-05	0.000131721	0.000151847	0.00136293	0.00174683	0.00179256	0.000217849	0.000292612	0.000524839	0.000431972	0.0021635
CA-03	580	Campylobacter_curvus	0.000920175	0	0.000455809	0	0	0	0.000569364	2.0588e-05	0	0	0	0	0	0	0.000705896	5.27343e-05	0	0	0	0	0	0.000730616	0.000342837	0	0	0	0	0	0	6.7563e-05	0.000251332	0.00275849	0	0.000285695	0.000332477	0.000413589	0	0.000371183	9.33515e-05	0	0	0	0	0	0.000123421	0
CA-04	623	Campylobacter_gracilis	0.00337397	0.00182959	0.00451398	0.00794817	0.00636603	0.0249041	0.0120352	0.00872931	0.0159901	0.0327817	0.00318909	0.00976125	0.00459736	0.0115629	0.0148434	0.00332226	0.00254643	0.00243333	0.0032689	0.00839356	0.00963784	0.0147192	0.0105197	0.00326968	0.0155967	0.000933358	0.0145036	0.00652799	0.00726785	0.00543882	0.00824369	0.0119765	0.0139174	0.00717599	0.00565211	0.00705071	0.0226268	0.00428547	0.0152163	0.00489519	0.020632	0.00176095	0.00841258	0.0060447	0.0151962	0.000669654
CA-06	44	Campylobacter_sp_oral_taxon_044	0	0	0	0	0	0	0	0	0	0	0	0	0	0	0	0	0	0	0	0	0	0	0	0	0	0	0	0	0	0	0	0	0	0.00015125	0	0	0	0	1.86703e-05	0	3.51481e-05	0	3.65764e-05	0	0	3.43412e-05
CA-07	776	Campylobacter_sputorum	0	0	0	0	0	0	0	0	0	0	0	0	0	0	0	0	0	0	0	0	0	0	0	0	0	0	0	0	0	0	0	0	0	0	0	0	0	0	0	0	0	0	0	0	0	0
CA-08	842	Campylobacter_ureolyticus	0	0	0	0	0	0	0	0	0	0	0	0	0	0	0	0	0	0	0	0	0	0	0	0	0	0	0	0	0	0	0	0	0	0	0	0	0	0	0	0	0	0	0	0	0	0
CA-09	337	Capnocytophaga_gingivalis	0.00126524	0.00196855	0.00110276	0.0114874	0.00170911	0.0001408	0.00612557	0.0020588	0.0451388	0.000947796	0.00645596	0.0192709	0.000415245	0.00322162	0.00792172	0.0016084	0.00419229	0.00104286	0.00166491	0.00103254	0.000745902	0.00342142	0.00564778	0.0118405	0.00293117	0.0191027	0.0162365	0.0195501	0.000231777	0.00287143	0.00346838	0.00899627	0.00347936	0.00129403	0.0084026	0.000846873	0.00130258	0.00685001	0.000373406	0.00337179	0.00140593	0.0168107	0.00332846	0.00159262	0.000555393	0.0101822
CA-10	325	Capnocytophaga_granulosa	0.00563607	0.003196	0.000411698	0.0170961	0.00583292	0.00322081	0.00206149	0.014391	0.012892	0.000902663	0.00640411	0.0306423	0.0092837	0.00776684	0.00915704	0.00350683	0.00291907	0.00665442	0.00479168	0.00254805	0.0096771	0.00616569	0.00977986	0.0104668	0.00217124	0.00520606	0.012424	0.0098089	0.00258265	0.00824269	0.00424751	0.00643185	0.00266811	0.00105875	0.01342	0.0107927	0.00242953	0.0098026	0.000858834	0.00779981	0.00748656	0.0132888	0.0118142	0.00392725	0.00401117	0.00592387
CA-11	627	Capnocytophaga_haemolytica	0	0	0	5.99862e-05	0	0	0.000667531	0	0.00023319	0.000571686	0	5.03157e-05	0	0	0	0	0	0	2.03037e-05	1.66539e-05	0	0	0	0.00199276	0.000995151	0	2.6661e-05	3.38238e-05	0	0	0	0	0	0	0.00414085	0	0	0	0	0	0.00288215	0	0	0	0	0
CA-12	329	Capnocytophaga_leadbetteri	0.0049076	0.00539614	0.0037641	0.0026094	0.00252446	0.0011616	0.00231672	0.00413819	0.0129254	0.00258763	0.0163603	0.0363028	0.0091354	0.00554418	0.00847075	0.00210937	0.00307434	0.0119184	0.000548201	0.00529594	0.000706644	0.00484702	0.00710935	0.0252094	0.00287689	0.0336839	0.0143169	0.00950448	0.00203632	0.00564151	0.00361918	0.00643185	0.00257797	0.00388209	0.00547076	0.00254062	0.000790329	0.00588831	0.00201639	0.00515925	0.00233735	0.0215126	0.0189466	0.00662383	0.00271525	0.00760659
CA-13	700	Capnocytophaga_ochracea	3.83406e-05	0	0	0	0	1.76001e-05	0.000451565	0	0	0	2.59276e-05	0	0	0.00019979	0	0	0	0	2.03037e-05	1.66539e-05	0	1.78199e-05	0	0	0	0	0.000106644	3.38238e-05	0	0.000101345	0	0	0	0	6.04504e-05	3.93895e-05	0	5.06158e-05	3.73406e-05	0	0	0.000980321	0.000256035	0	0	1.71706e-05
CA-14	323	Capnocytophaga_sp_oral_taxon_323	0	2.31594e-05	1.47035e-05	0	0	0	0	0	1.66564e-05	0.000767263	2.59276e-05	0.000125789	0	2.49738e-05	1.96082e-05	0	3.1054e-05	0	0	0	0	1.78199e-05	0	1.93472e-05	0.000633278	0	2.6661e-05	3.38238e-05	0	0	0	0.000138617	3.60555e-05	0	3.02252e-05	0	0	0	0	4.0624e-05	0.000843556	0	0	0	0.000169703	0
CA-15	324	Capnocytophaga_sp_oral_taxon_324	0	0	0	0	0	0	0	0	0	0	0	0	0	0	0	0	0	0	0	0	0	0	0	0	0	0	0	0	0	0	0	0	0	0	0	0	0	0	0	0	0	0	0	0	0	0
CA-17	332	Capnocytophaga_sp_oral_taxon_332	0.000996856	0.000486348	0.000176442	0.000959779	0.0028067	8.80003e-05	0.000274866	0.0114881	4.99692e-05	0	0.00010371	0.0315983	0.000622868	0.000899056	0.00182357	0.000263671	0.000124216	0.00294648	4.06075e-05	0.000532925	0.000314064	0.000997915	0.00236377	0.00342446	0	8.29652e-05	0.0113842	0.00399121	0.000115888	0.000540504	0.000653463	0.000388129	7.21111e-05	0.000470557	0.00148103	0.000649926	2.92714e-05	0.000894213	3.73406e-05	0.00020312	0	0.00030862	0.00742502	0.000561035	0.000647958	0.000343412
CA-18	334	Capnocytophaga_sp_oral_taxon_334	0	0	0	0	0	0	0	0	0	0	0	0	0	0	0	0	0	0	0	0	0	1.78199e-05	0	0	0	0	0	0	0	0	0	0	0	0	0	0	0	0	0	0	0	0	0	0	0	0
CA-19	335	Capnocytophaga_sp_oral_taxon_335	0.000996856	0	0	0	0	0	0	0	0	0	0	0	0	0	9.80411e-05	0.00018457	0	0	0	0	0	0	0	0	0	0	0	0	0	0	0.000201066	0.00102577	0	0.00015125	3.02252e-05	0	0	0	0	0	0	3.63082e-05	0	0	0	5.15119e-05
CA-20	336	Capnocytophaga_sp_oral_taxon_336	0.00107354	0	4.41105e-05	0	1.56799e-05	0.00278081	0.000922763	0	0.00111598	1.50444e-05	0	0.00201263	0.000237283	0.000674292	0.00109806	0.000316406	3.1054e-05	0	0.000609112	3.33078e-05	0.0045343	0	3.60881e-05	0.0010254	1.80937e-05	0.000103706	0.000453237	0.000439709	0	0.00043916	0.00168392	0.00120597	0	0.0014957	3.02252e-05	0.000649926	0.00496151	0.000843597	5.60109e-05	0.0028843	0	3.63082e-05	0.0006218	0.000325762	1.54276e-05	0.000583801
CA-21	338	Capnocytophaga_sp_oral_taxon_338	0.00138026	0	8.8221e-05	0.000119972	0.000282238	7.04002e-05	0.000196333	0.000349996	0.0015657	0.000120355	0.00215199	0.0209062	0.000415245	9.98951e-05	1.96082e-05	0.000527343	0.000434756	6.62131e-05	6.09112e-05	0.000532925	3.9258e-05	0	7.21761e-05	7.73889e-05	3.61873e-05	0.000601498	0.00589208	0.00537798	0.000215221	0.000135126	0.000175932	0.000859428	0.0003245	0.000117639	0.000936981	0.000137863	0.000351257	0.000151847	0.000186703	2.0312e-05	0	0.00179726	0.00245062	0.000922993	0.000215986	0.00188877
CA-22	380	Capnocytophaga_sp_oral_taxon_380	0	0	0	0	0	0	0	0	0	1.50444e-05	0	0	0	0	0	0	0	0	0	0	0	0	0	3.86944e-05	0	0	0	0	0	0	0	1.38617e-05	0	0	0	0	0	0	0	2.0312e-05	0	3.63082e-05	0	0	0	0
CA-23	412	Capnocytophaga_sp_oral_taxon_412	0	0	0.000264663	0	0	0	1.96333e-05	0	0	0	5.18551e-05	0	0	0	0	0	0	0.000380725	0	0	0	3.56398e-05	0	0	0	0	0	0	0	0	5.02664e-05	0	0	0	6.04504e-05	0	0	0.000286823	0	0	0	0	0	0	1.54276e-05	0.000291901
CA-24	863	Capnocytophaga_sp_oral_taxon_863	0.00187869	0	0	0	3.13598e-05	8.80003e-05	7.8533e-05	2.0588e-05	0.000516348	0	0.00176307	0	0	9.98951e-05	3.92165e-05	0.000527343	0	4.96598e-05	2.03037e-05	1.66539e-05	0.000687015	0.000784076	0	0.00739064	0	0	0	0	3.31109e-05	0.000101345	0	4.15852e-05	5.40833e-05	0	0.000362702	0	0	0.000354311	0.000466758	0.00154371	1.75741e-05	0.000326774	0.000219459	0	3.08552e-05	0.000377754
CA-25	864	Capnocytophaga_sp_oral_taxon_864	0	0	0	0	0	1.76001e-05	0.000137433	0	0	0	0.0012186	0	0	0	0	0	3.1054e-05	0	0	0	0	0.000249479	3.60881e-05	0	0	0	0	0	0	0	0	1.38617e-05	0	0	0	0	1.46357e-05	0.000506158	0	2.0312e-05	0	1.81541e-05	0.000109729	0	0	1.71706e-05
CA-26	878	Capnocytophaga_sp_oral_taxon_878	0	0	0	0	0	0	0	0	0	0	0	0	0	0	0	0	0	0	0	0	0	0	0	0	0	0	0	0	0	0	0	0	0	0	0	0	2.92714e-05	0	0	0	0	0	0	0	0	0
CA-27	901	Capnocytophaga_sp_oral_taxon_901	0	0	0	0	0	0	0	0	0	0	0	0	0	0	0	0	0	0	0	0	0	0	0	0	0	0	0	0	0	0	0	0	0	0	0	0	0	0	0	0	0	0	0	0	0	0
CA-28	902	Capnocytophaga_sp_oral_taxon_902	0.000268384	0.000231594	0.00024996	0.0008698	0.00153663	0.000827203	9.81663e-05	0.00109116	9.99384e-05	0.000842485	0.000570406	2.51579e-05	2.96604e-05	0.000524449	9.80411e-05	0	0.000807403	0.000182086	0.000893365	0.00119908	0.00143292	0.000552417	0.000126308	0.000174125	0.000361873	6.22239e-05	0	0	0	0.000574286	2.51332e-05	0.000790119	0.00122589	0.000100834	0.00238779	0.000610537	0.000687879	0.00290197	0.000317395	0	0.000456926	0.000108925	0.000950988	0.000144783	0.000123421	0.000257559
CA-29	903	Capnocytophaga_sp_oral_taxon_903	0	0.000115797	2.9407e-05	0.0013197	0	0	0	0	0.00139914	3.00888e-05	0	2.51579e-05	2.96604e-05	0	0.000588247	0	0	1.65533e-05	0	0	0	0	1.8044e-05	0	0.000108562	0	0	3.38238e-05	1.65555e-05	0.00239849	0.000100533	2.77235e-05	0	0	0	1.96947e-05	1.46357e-05	0	0	0	0	1.81541e-05	0.0020117	1.80979e-05	0.00387232	0.000377754
CA-30	775	Capnocytophaga_sputigena	0.0240012	0.00465504	0.0016909	0.0239645	0.00360637	0.00167201	0.0102682	0.00230586	0.00847811	0.000872574	0.00814125	0.0185665	0.0177073	0.00292193	0.00366674	0.012498	0.0144401	0.00648888	0.00619264	0.00363055	0.0021003	0.0032254	0.00330206	0.00655871	0.00320258	0.017796	0.0120241	0.0139692	0.00337732	0.00395244	0.00899769	0.0049625	0.00755363	0.000941113	0.00822125	0.00131955	0.00396628	0.00496035	0.000690801	0.00483425	0.000667815	0.018735	0.00541331	0.00481404	0.000462827	0.00630162
CA-31	633	Cardiobacterium_hominis	0.000191703	0	0	5.99862e-05	4.70396e-05	5.28002e-05	5.88998e-05	2.0588e-05	1.66564e-05	1.50444e-05	5.18551e-05	5.03157e-05	8.89812e-05	0	9.80411e-05	5.27343e-05	0	4.96598e-05	4.06075e-05	0	1.9629e-05	5.34597e-05	3.60881e-05	0	1.80937e-05	0.000103706	5.3322e-05	6.76476e-05	0	6.7563e-05	5.02664e-05	9.70322e-05	3.60555e-05	1.68056e-05	6.04504e-05	0	1.46357e-05	1.68719e-05	0	0	0	5.44623e-05	0	0	0	1.71706e-05
CA-32	540	Cardiobacterium_valvarum	3.83406e-05	9.26376e-05	0	0	0.000548796	0	1.96333e-05	0.000185292	0.00211536	0	0.00010371	0.000327052	0.000118642	9.98951e-05	0.000392165	7.91014e-05	9.31619e-05	0.000132426	0	0.000582886	0	0	3.60881e-05	1.93472e-05	1.80937e-05	0	5.3322e-05	0.000135295	6.62219e-05	0	2.51332e-05	0.000720811	0.000901388	0.000218473	9.06755e-05	0.000492368	0.000453707	0.000168719	1.86703e-05	2.0312e-05	0.000246037	0.0082238	0.000585223	0.000235273	3.08552e-05	0.000257559
CA-34	451	Catonella_sp_oral_taxon_451	0	0	0	0	0	0	0	0	0	0	0	0	0	0	0	0	0	0	0	0	0	0	0	0	0	0	0	0	0	0	0	0	0	3.36112e-05	0	5.90842e-05	0	0.000236207	0	0	0	0	7.31529e-05	9.04895e-05	0	3.43412e-05
CA-35	2	Caulobacter_sp_oral_taxon_002	0	0	0	0	0	0	0	0	0	0	0	0	0	0	0	0	0	0	0	0	0	0	0	0	0	0	0	0	0	0	0	0	0	0	0	0	0	0	0	0	0	0	0	0	0	0
CE-01	726	Centipeda_periodontii	0	0	0	0	0	0	0	0	0	0	0	0	0	0	0	0	0	0	0	0	0	0	0	0	0	0	0	0	0	0	0	0	0	0	0	0	0	0	0	0	0	0	0	0	0	0
CH-01	733	Chlamydophila_pneumoniae	0	0	0	0	0	0	0	0	0	0	0	0	0	0	0	0	0	0	0	0	0	0	0	0	0	0	0	0	0	0	0	0	0	0	0	0	0	0	0	0	0	0	0	0	0	0
CH-02	439	Chloroflexi[G-1]_sp_oral_taxon_439	0	0	0	0	0	0	0	0	0	0	0	0	0	0	0	0	0	0	0	0	0	0	0	0	0	0	0	0	0	0	0	0.000152479	1.80278e-05	0	0	1.96947e-05	1.46357e-05	0.000101232	0	0	0	7.26164e-05	0	9.04895e-05	0	1.71706e-05
CH-03	439	Chloroflexi[G-1]_sp_oral_taxon_439	0	0	0	0	0	0	0	0	0	0	0	0	0	0	0	0	0	0	0	0	0	0	0	0	0	0	0	0	0	0	0	0	0	0	0	0	0	0	0	0	0	0	0	0	0	0
CL-01	93	Clostridiales[F-1][G-1]_sp_oral_taxon_093	0	0	0	0	0	0	0	0	0	0	0	0	0	0	0	0	0	0	0	0	0	1.78199e-05	0	0	0	0	0	0	0	0	0	0	0	1.68056e-05	0	0	0	1.68719e-05	0	0	0	0	0	0.000108587	3.08552e-05	8.58531e-05
CL-02	402	Clostridiales[F-1][G-2]_sp_oral_taxon_402	0	0	0	0	0	0	0	0	0	0	0	0	0	0	0	0	0	0	0	0	0	0	0	0	0	0	0	0	0	0	0	0	0	0	0	0	0	0	0	0	0	0	0	0	0	0
CL-03	75	Clostridiales[F-2][G-1]_sp_oral_taxon_075	0	0	0	2.99931e-05	0	0	1.96333e-05	0	0	0	0	2.51579e-05	0	0	0	0	0	0	0	1.66539e-05	0	0	3.60881e-05	1.93472e-05	0	0	0	0	0	0	0	0	0	0	0	3.93895e-05	0	0	0	0	0	0	0	0	0	0
CL-04	85	Clostridiales[F-2][G-2]_sp_oral_taxon_085	3.83406e-05	0.00169064	1.47035e-05	8.99793e-05	1.56799e-05	0	0	0	0	0	2.59276e-05	0.000276737	8.89812e-05	2.49738e-05	0.00033334	0	3.1054e-05	4.96598e-05	0.000263949	1.66539e-05	0	1.78199e-05	0	9.67361e-05	0	0	2.6661e-05	0	6.62219e-05	0	5.02664e-05	0	0	0.000134445	0.000302252	0.000492368	0.000146357	0.000185591	0.000522768	0	0.000193315	9.07705e-05	0.000768105	0.000579133	0.000370262	0.000188877
CL-05	366	Clostridiales[F-2][G-3]_sp_oral_taxon_366	0	0	0	0	0	0	0	0	0	0	0	0	0	0	0	0	0	0	0	0	0	0	0	0	0	0	0	0	0	0	0	0	0	0	0	0	0	0	0	0	0	0	0	0	0	0
CL-06	381	Clostridiales[F-2][G-3]_sp_oral_taxon_381	0	4.63188e-05	0	0	0	0	0	0	0	1.50444e-05	0	0	0	0	0	0	0	0	0	0	0	0	0	0	0	0	0	0	0	0	0	0	0	0	0	1.96947e-05	0	0	0	0	0	0	0	0	0	0
CL-07	876	Clostridiales[F-3][G-1]_sp_oral_taxon_876	0	0	0	0	0	0	0	0	0	0	0	0	0	0	0	0	0	0	0	0	0	0	0	0	0	0	0	0	0	0	0	0	0	0	0	0	0	0	0	0	0	0	0	0	0	0
CL-08	75	Clostridiales[F-2][G-1]_sp_oral_taxon_075	0.00345066	0.0014822	0.00991016	0.00398908	0.00360637	0	0.00335729	0.00897636	0.000283159	0.00391154	0.00326687	0.00203779	0.00139404	0.00661805	0.00054903	0.000316406	0.000217378	0.0229428	0.000548201	0.00969257	0	0.00361744	0.0118369	0.0100025	0.00074184	0	0.00154634	0.00517504	0.00321176	0.0071279	2.51332e-05	0.000984184	0.0100415	0.00349556	0.00516851	0.019616	0.00370284	0.00821664	0.0139841	0.00534205	0.00595761	0	0.00376737	0.0116732	0.00299295	0.00388056
CO-01	591	Corynebacterium_diphtheriae	0	0	0	0	0	0	0	0	0	0	0	0	0	0	0	0	0	0	0	0	0	0	0	0	0	0	0	0	0	0	0	0	0	0	0	0	0	0	0	0	0	0	0	0	0	0
CO-02	595	Corynebacterium_durum	0.0195154	0.000277913	0.000338181	0.0209052	0.00108191	0.00531522	0.00932579	0.000473524	0.0345454	0.00783812	0.0161269	0.015623	0.00177962	0.00516957	0.0342752	0.0188261	0.0155891	0.000546258	0.0139893	0.000183193	0.00447541	0.00269081	0.00290509	0.00713913	0.00604328	0.124489	0.0149835	0.0207678	0.00291376	0.00327681	0.0566502	0.00798436	0.00767983	0.00974724	0.0184676	0.00602659	0.00818137	0.00258141	3.73406e-05	0.016148	0.00152894	0.0271585	0.017703	0.0102796	0.00115707	0.016003
CO-03	666	Corynebacterium_matruchotii	0.0888736	0.0732995	0.0956169	0.00161963	0.0311559	0.0922595	0.0879177	0.105555	0.056765	0.113314	0.0480178	0.0448313	0.112265	0.0851606	0.0640601	0.0238095	0.158065	0.0491467	0.00627386	0.0626853	0.0996958	0.114671	0.0887947	0.0818581	0.0976695	0.0134611	0.0251146	0.115373	0.0937371	0.105162	0.128355	0.0485993	0.0734451	0.0313424	0.0341847	0.112654	0.105084	0.0276194	0.0209107	0.0726763	0.0914906	0.051249	0.0801024	0.039743	0.151977	0.0185786
CO-04	835	Corynebacterium_mucifaciens	0	0	0	0	0	0	0	0	0	0	0	0	0	0	0	0	0	0	0	0	0	0	0	0	0	0	0	0	0	0	0	0	0	0	0	0	0	0	0	0	0	0	0	0	0	0
CO-05	184	Corynebacterium_sp_oral_taxon_184	0	0	0	0	0	0	0	0	0	0	0	0	0	0	0	0	0	0	0	0	0	0	0	0	0	0	0	0	0	0	0	0	0	0	0	0	0	0	0	0	0	0	0	0	0	0
CO-06	853	Corynebacterium_urealyticum	0	0	0	0	0	0	0	0	0	0	0	0	0	0	0	0	0	0	0	0	0	0	0	0	0	0	0	0	0	0	0	0	0	0	0	0	0	0	0	0	0	0	0	0	0	0
CO-07	591	Corynebacterium_diphtheriae	0	0	0	0.00107975	0.000909433	0	1.96333e-05	0.00020588	0	1.50444e-05	0	7.54736e-05	2.96604e-05	0	0	0	0	0	0.00176643	6.66156e-05	0	0	3.60881e-05	0	0	0	2.6661e-05	0.000169119	0	0	0	0	0	0.000386529	0.00163216	0.000649926	0	0	0	0	0	0	0	0	0	0
CO-08	591	Corynebacterium_diphtheriae	0	0	0	0	0	0	0	0	0	0	0	0	0	0	0	0	0	0	0	0	0	0	0	0	0	0	0	0	0	0	0	0	0	0	0	0	0	0	0	0	0	0	0	0	0	0
CR-01	579	Cryptobacterium_curtum	0	0	0	0	0	0	0	0	0	0	0	0	0	0	0	0	0	0	0	0	7.8516e-05	0	0	0	0	0	0.000133305	0	0	0	0	0	0	0	0	0	1.46357e-05	1.68719e-05	0	0	0	0	0	0	1.54276e-05	0
DE-01	23	Delftia_acidovorans	0	0	0	0	0	0	0	0	0	0	0	0	0	0	0	0	0	0	0	0	0	0	0	0	0	0	0	0	0	0	0	0	0	0	0	0	0	0	0	0	0	0	0	0	0	0
DE-02	41	Desulfobulbus_sp_oral_taxon_041	0	0	0	0	0	0	0	0	0	0	0	0	0	0	0	0	0	0	0	0	0	0	0	0	0	0	0	0	0	0	0	0	0	0	0	0	0	0	0	0	0	0	0	0	0	0
DE-03	703	Desulfomicrobium_orale	0	0	0	0	0	0	0	0	0	0	0	0	0	0	0	0	0	0	0	0	0	0	0	0	0	0	0	0	0	0	0	0	0	0	0	0	0	0	0	0	0	0	0	0	0	0
DE-04	605	Desulfovibrio_fairfieldensis	0	0	0	0	0	0	0	0	0	0	0	0	0	0	0	0	0	0	0	0	0	0	0	0	0	0	0	0	0	0	0	0	0	0	0	0	0	0	0	0	0	0	0	0	0	0
DE-05	40	Desulfovibrio_sp_oral_taxon_040	0	0	0	0	0	0	0	0	0	0	0	0	0	0	0	0	0	0	0	0	0	0	0	0	0	0	0	0	0	0	0	0	0	0	0	0	0	0	0	0	0	0	0	0	0	0
DI-01	118	Dialister_invisus	0	0	0	0	0	0	0	0	0	0	0	0	0	0	0	0	0	0	0	0	0	0	0	0	0	0	0	0	0	0	0	0	0	0	0	0	0	0	0	0	0	0	0	0	0	0
DI-02	843	Dialister_micraerophilus	0	0	0	0	0	0	0	0	0	0	0	0	0	0	0	0	0	0	0	0	0	0	0	0	0	0	0	0	0	0	0	0	0	0	0	0	0	0	0	0	0	0	0	0	0	0
DI-03	736	Dialister_pneumosintes	0	0	0	0	0	0	0	0	0	0	0	0	0	0	0	0	0	0	0	0	0	0	0	0	0	0	0	0	0	0	0	0	0	0	0	0	0	0	0	0	0	0	0	0	0	0
DI-04	119	Dialister_sp_oral_taxon_119	0	0	0	0	0	0	0	0	0	0	0	0	0	0	0	0	0	0	0	0	0	0	0	0	0	0	0	0	0	0	0	0	0	0	0	0	0	0	0	0	0	0	0	0	0	0
DI-05	502	Dialister_sp_oral_taxon_502	0	0	0	0	0	0	0	0	0	0	0	0	0	0	0	0	0	0	0	0	0	0	0	0	0	0	0	0	0	0	0	0	0	0	0	0	0	0	0	0	0	0	0	0	0	0
DI-06	368	Dietzia_sp_oral_taxon_368	0	0	0	0	0	0	0	0	0	0	0	0	0	0	0	0	0	0	0	0	0	0	0	0	0	0	0	0	0	0	0	0	0	0	0	0	0	0	0	0	0	0	0	0	0	0
DI-07	502	Dialister_sp_oral_taxon_502	0	0	0	0	0	0	0	0	0	0	0	0	0	0	0	0	0	0	0	0	0	0	0	0	0	0	0	0	0	0	0	0	0	0	0	0	0	0	0	0	0	0	0	0	0	0
DI-08	502	Dialister_sp_oral_taxon_502	0	0	0	0	0	0	0	0	0	0	0	0	0	0	0	0	0	0	0	0	0	0	0	0	0	0	0	0	0	0	0	0	0	0	0	0	0	0	0	0	0	0	0	0	0	0
DI-09	502	Dialister_sp_oral_taxon_502	0	0	0	0	0	0	0	0	0	0	0	0	0	0	0	0	0	0	0	0	0	0	0	0	0	0	0	0	0	0	0	0	0	0	0	0	0	0	0	0	0	0	0	0	0	0
DO-01	813	Dolosigranulum_pigrum	0	0	0	0	0	0	0	0	0	0	0	0	0	0	0	0	0	0	0	0	0	0	0	0	0	0	0	0	0	0	0	0	0	0	0	0	0	0	0	0	0	0	0	0	0	0
EG-01	654	Eggerthella_lenta	0	0	0	0	0	0	0	0	0	0	0	0	0	0	0	0	0	0	0	0	0	0	0	0	0	0	0	0	0	0	0	0	0	0	0	0	0	0	0	0	0	0	0	0	0	0
EG-02	569	Eggerthia_catenaformis	0	0	0	0	0	0	0	0	0	0	0	0	0	0	0	0	0	0	0	0	0	0	0	0	0	0	0	0	0	0	0	0	0	0	0	0	0	0	0	0	0	0	0	0	0	0
EI-01	577	Eikenella_corrodens	0	0	0	0	0	0	0	0	1.66564e-05	0	0	2.51579e-05	0	0	0	0	0	0	0	0	0	0	0	0	0	0	0	0	0	0	2.51332e-05	0	0	0	0	0	0	0	0	0	0	0	0	0	0	0
EI-02	11	Eikenella_sp_oral_taxon_011	0	0	0	0	0	0	0	0	0	0	0	0	0	0	0	0	0	0	0	0	0	0	0	0	0	0	0	0	0	0	0	0	0	0	0	0	0	0	0	0	0	0	0	0	0	0
EN-02	604	Enterococcus_faecalis	0	0	0	0	0	0	0	0	0	0	0	0	0	0	0	0	0	0	0	0	0	0	0	0	0	0	0	0	0	0	0	0	0	0	0	0	0	0	0	0	0	0	0	0	0	0
ER-01	904	Erysipelothrichaceae[G-1]_sp_oral_taxon_904	0	0	0	0	0	0	0	0	0	0	0	0	0	0	0	0	0	0	0	0	0	0	0	0	0	0	0	0	0	0	0	0	0	0	0	0	0	3.37439e-05	0	0	1.75741e-05	0	0	0	0	0
ER-02	905	Erysipelothrichaceae[G-1]_sp_oral_taxon_905	0	0	0	0	0	0	0	0	0	0	0	0	0	0	1.96082e-05	0	0	0	0	0	0	0	0	0	0	0	0	0	0	0	0	1.38617e-05	3.60555e-05	0.000184862	0	3.93895e-05	0	0.000455542	0	0	3.51481e-05	0	0	3.61958e-05	1.54276e-05	3.43412e-05
ER-03	484	Erysipelothrix_tonsillarum	0	0	0	0	0	0	0	0	0	0	0	0	0	0	0	0	0	0	0	0	0	0	0	0	0	0	0	0	0	0	0	0	0	0	0	0	0	0	0	0	0	0	0	0	0	0
ER-04	747	Erythromicrobium_ramosum	0	0	0	0	0	0	0	0	0	0	0	0	0	0	0	0	0	0	0	0	0	0	0	0	0	0	0	0	0	0	0	0	0	0	0	0	0	0	0	0	0	0	0	0	0	0
EU-01	655	Eubacterium_limosum	0	0	0	0	0	0	0	0	0	0	0	0	0	0	0	0	0	0	0	0	0	0	0	0	0	0	0	0	0	0	0	0	0	0	0	0	0	0	0	0	0	0	0	0	0	0
EU-02	105	Eubacterium[11][G-1]_infirmum	0	0	0	0	1.56799e-05	0	3.92665e-05	0	0	0.000120355	2.59276e-05	0	0	4.99476e-05	0.000274515	0	0	0	0	0	0	0	0	0	0	0	2.6661e-05	0	1.65555e-05	0	2.51332e-05	0	0.000576888	0.000588196	3.02252e-05	1.96947e-05	5.85429e-05	0.00212586	0.000485428	0	0.000228463	0	7.31529e-05	0.00043435	6.17103e-05	0
EU-03	467	Eubacterium[11][G-1]_sulci	3.83406e-05	0.000277913	0	0	0	0	0	0	3.33128e-05	0	0	0	2.96604e-05	0	0	0	0	0	0	0	1.9629e-05	0	0	0	0	2.07413e-05	5.3322e-05	0	0	0	0	0	1.80278e-05	3.36112e-05	0	0	0	0	0.000224044	0.00010156	0	9.07705e-05	0	0	0	1.71706e-05
EU-04	557	Eubacterium[11][G-3]_brachy	0.000728472	0.000115797	0.000117628	0.000119972	9.40793e-05	0	7.8533e-05	0	0	0.000105311	0	0	2.96604e-05	7.49213e-05	0.000215691	0	3.1054e-05	0	0	4.99617e-05	0	1.78199e-05	0.000198484	0	3.61873e-05	0	0.000106644	0	0.000115888	6.7563e-05	0.000100533	4.15852e-05	0	0	0.000453378	0.000216642	0.00030735	0.000944829	7.46812e-05	8.1248e-05	7.02963e-05	0	3.65764e-05	0.000180979	0.000107993	5.15119e-05
EU-05	759	Eubacterium[11][G-5]_saphenum	0	0	0	0	0	0	0	0	0	0	0	0	0	0	0	0	0	0	0	0	0	0	0	0	0	0	0	0	0	0	0	0	0	0	0	0.000137863	0	3.37439e-05	5.60109e-05	0	0	0	0	0.000253371	0	0
EU-06	673	Eubacterium[11][G-6]_minutum	0	0	0	0	0	0	0	0	0	0	0	0	0	0	0	0	0	0	0	0	0	0	0	0	0	0	0	0	0	0	0	0	0	0	0	0	0	0.000101232	0	0	0	0	3.65764e-05	0	0	0
EU-07	694	Eubacterium[11][G-6]_nodatum	0	0	0	2.99931e-05	0	0	0	0	0	0	0	0	0	0	0	0	0	0	0	1.66539e-05	0	0	0	0	0	0	0	0	0	0	0	4.15852e-05	0	0	0	1.96947e-05	0	0.000303695	0	0	0	0	0	0	0	0.000223218
EU-08	377	Eubacterium[11][G-7]_yurii	0	0	1.47035e-05	0	0	0	0	0	0	0	0	0	0	0	1.96082e-05	0	0	0	0	0	0	0	0	0	0	0	0	0	0	0	0	0	0	0	0	0	0	0	0	0	0	0	0	0	0	0
EU-09	694	Eubacterium[11][G-6]_nodatum	0	0	0	0	0	0	0	0	0	0	0	0	0	0	0	0	0	0	0	0	0	0	0	0	0	0	0	0	0	0	0	0	0	0	0	0	0	0	0	0	0	0	0	0	0	0
EU-10	377	Eubacterium[11][G-7]_yurii	0	0	1.47035e-05	0	0	0	0	2.0588e-05	0	0	0	0	0	0	0	0	3.1054e-05	1.65533e-05	0	0	0	0	0	0	0	0	0	0	0	0	0	0	1.80278e-05	0.00057139	0	0	0	0.000539902	0	0	0	0	0.00106072	0	0	0
EU-11	655	Eubacterium_limosum	0	0	0	0	0	0	0	0	0	0	0	0	0	0	0	0	0	0	0	0	0	0	0	0	0	0	0	0	0	0	0	0	0	0	0	0	0	0	0	0	0	0	0	0	0	0
FI-01	539	Filifactor_alocis	0	0	0	0	0	0	3.92665e-05	0	0	0	2.59276e-05	0	0	0	0	0	0	0	0	0	0	0	0	0	0	0	0	0	0	0	0	0.00144162	0	6.72224e-05	3.02252e-05	0.000787789	0	0.00209212	0.000280055	0	5.27222e-05	0.000127079	0	0.000723916	6.17103e-05	0.000360583
FI-02	662	Finegoldia_magna	0	0	0	0	0	0	0	0	0	0	0	0	0	0	0	0	0	0	0	0	0	0	0	0	0	0	0	0	0	0	0	0	0	0	0	0	0	0	0	0	0	0	0	0	0	0
FL-01	318	Flavobacteriales[G-1]_sp_oral_taxon_318	0	0	0	0	0	0	0	0	0	0	0	0	0	0	0	0	0	0	0	0	0	0	0	0	0	0	0	0	0	0	0	0	0	0	0	0	0	0	0	0	0	0	0	0	0	0
FL-02	321	Flavobacteriales[G-1]_sp_oral_taxon_321	0	0	0	0	0	0	0	0	0	0	0	0	0	0	0	0	0	0	0	0	0	0	0	0	0	0	0	0	0	0	0	0	0	0	0	0	0	0	0	0	0	0	0	0	0	0
FL-03	320	Flavobacteriales[G-2]_sp_oral_taxon_320	0	0	0	0	0	0	0	0	0	0	0	0	0	0	0	0	0	0	0	0	0	0	0	0	0	0	0	0	0	0	0	0	0	0	0	0	0	0	0	0	0	0	0	0	0	0
FR-01	363	Fretibacterium_fastidiosum	0	0	0	0	0	0	0	0	0	0	0	0	0	0	0	0	0	0	0	0	0	0	0	0	0	0	0	0	0	0	0	8.31705e-05	0	1.68056e-05	9.06755e-05	0.000137863	2.92714e-05	0.000101232	0.000261384	0	0	0	0	0.000289567	7.71379e-05	3.43412e-05
FR-04	360	Fretibacterium_sp_oral_taxon_360	0	0	0	0	0	0	0	0	0	0	0	0	0	0	0	0	0	0	0	0	0	0	0	0	0	0	0	0	0	0	0	0.00120597	7.21111e-05	0	9.06755e-05	5.90842e-05	1.46357e-05	0.000168719	0.000242714	0	3.51481e-05	0	0	0.00034386	1.54276e-05	0.000171706
FR-05	361	Fretibacterium_sp_oral_taxon_361	0	0	0	0	0	0	0	0	0	0	0	0	0	0	0	0	0	0	0	0	0	0	0	0	0	0	0	0	0	0	0	0	0	0	0	0	0	0	0	0	0	0	0	0	0	0
FR-06	362	Fretibacterium_sp_oral_taxon_362	0	0	0	0	0	0	0	0	0	0	0	0	0	0	0	0	0	0	0	0	0	0	0	0	0	0	0	0	0	0	0	0	0	0	0	0	0	0	0	0	0	0	0	0	0	0
FU-01	860	Fusobacterium_gonidiaformans	0	0	0	0	0	0	0	0	0	0	0	0	0	0	0	0	0	0	0	0	0	0	0	0	0	0	0	0	0	0	0	0	0	0	0	0	0	0	0	0	0	0	0	0	0	0
FU-02	860	Fusobacterium_gonidiaformans	0	0	0	0	0	0	0	0	0	0	0	0	0	0	0	0	0	0	0	0	0	0	0	0	0	0	0	0	0	0	0	0	0	0	0	0	0	0	0	0	0	0	0	0	0	0
FU-04	690	Fusobacterium_necrophorum	0	0	0	0	0	0	0	0	0	0	0	0	0	0	0	0	0	0	0	0	0	0	0	0	0	0	0	0	0	0	0	0	0	0	0	0	0	0	0	0	0	0	0	0	0	0
FU-05	420	Fusobacterium_nucleatum_subsp_animalis	7.66812e-05	4.63188e-05	0.000117628	2.99931e-05	0.000282238	0.000211201	7.8533e-05	0.000144116	8.3282e-05	0.000150444	0.00010371	0.000176105	8.89812e-05	0.000124869	0.000313732	2.63671e-05	3.1054e-05	0.000115873	0.000121822	0.000149885	0.000117774	0.000124739	0.00018044	1.93472e-05	0.000126656	0.000103706	7.99829e-05	0.000101471	3.31109e-05	0.000135126	0	0.000304958	5.40833e-05	0.000168056	3.02252e-05	0.000196947	7.31786e-05	8.43597e-05	0.000205373	0.000182808	0.000228463	0.000199695	0.000109729	0.000162881	9.25655e-05	0.000154536
FU-06	420	Fusobacterium_nucleatum_subsp_animalis	0.000115022	6.94782e-05	0.000191146	5.99862e-05	0.000282238	0.000158401	0.000274866	0.000144116	8.3282e-05	4.51331e-05	0.000129638	2.51579e-05	2.96604e-05	4.99476e-05	5.88247e-05	0	0.00015527	0.000165533	0.000101519	0.000233155	0.000157032	0.000178199	0.000108264	9.67361e-05	9.04683e-05	4.14826e-05	5.3322e-05	0.000135295	9.93328e-05	0.000202689	7.53996e-05	0.000138617	0.000108167	8.4028e-05	0.000151126	0.000118168	0.000117086	0.000118104	0.000112022	4.0624e-05	7.02963e-05	0.000108925	7.31529e-05	0.000199077	0.000123421	0.000223218
FU-07	698	Fusobacterium_nucleatum_subsp_nucleatum	3.83406e-05	0	0	0	0.000125439	0	0.000235599	0	1.66564e-05	4.51331e-05	0.00010371	0	0	0.000149843	0	0	0	9.93197e-05	0	6.66156e-05	0	0.000124739	5.41321e-05	1.93472e-05	1.80937e-05	0	5.3322e-05	6.76476e-05	6.62219e-05	6.7563e-05	0.000100533	4.15852e-05	3.60555e-05	3.36112e-05	0.00314342	0.000256032	0	0.000219335	0.000317395	8.1248e-05	3.51481e-05	0	0.000256035	7.23916e-05	0	5.15119e-05
FU-08	202	Fusobacterium_nucleatum_subsp_polymorphum	0	0	7.35175e-05	0.000149966	9.40793e-05	0	5.88998e-05	0.000123528	0	0.00779299	0.000881537	0.00171073	2.96604e-05	4.99476e-05	7.84329e-05	5.27343e-05	9.31619e-05	0.000115873	4.06075e-05	4.99617e-05	0	1.78199e-05	3.60881e-05	0.00415965	0.000271405	0.000186672	0.00191959	0.000777947	4.96664e-05	6.7563e-05	2.51332e-05	0.000124756	5.40833e-05	5.04168e-05	0.000272027	3.93895e-05	4.39072e-05	0.000134976	3.73406e-05	0.00259994	0.00588732	0.000217849	0.000658376	0.00159262	4.62827e-05	8.58531e-05
FU-09	200	Fusobacterium_nucleatum_subsp_vincentii	7.66812e-05	0	4.41105e-05	0.000179959	0.000156799	0.0001056	0.0001178	6.1764e-05	4.99692e-05	3.00888e-05	5.18551e-05	0.000125789	2.96604e-05	4.99476e-05	0.000117649	2.63671e-05	3.1054e-05	0.000115873	4.06075e-05	9.99234e-05	5.8887e-05	1.78199e-05	7.21761e-05	5.80417e-05	1.80937e-05	6.22239e-05	5.3322e-05	0.00027059	4.96664e-05	0.000304034	0.000125666	0.000152479	0.000180278	3.36112e-05	3.02252e-05	1.96947e-05	0.00010245	8.43597e-05	0.000130692	0.000142184	8.78704e-05	0.000163387	0.000219459	9.04895e-05	7.71379e-05	0.00697127
FU-10	201	Fusobacterium_periodonticum	0.00130358	0.000440029	0.00122039	0.00320926	0.00769882	0.000281601	0.000922763	0.00594993	0.0106601	0.000120355	0.0131193	0.00462905	0.0029957	0.000249738	0.00176474	0.00018457	0.000590025	0.000264852	0.00138065	0.0112747	5.8887e-05	0.00160379	0.00158787	0.00874495	0.00191793	0.00306971	0.00354591	0.00821918	0.0111584	0.00172286	0.00841962	0.00176044	0.00475933	0.00230237	0.025903	0.00135894	0.000424436	0.00509533	0.00212841	0.0064389	0.00168711	0.0277395	0.0246159	0.00570084	0.000385689	0.00425831
FU-11	205	Fusobacterium_sp_oral_taxon_205	0	4.63188e-05	0.000102925	0.000179959	0.000125439	7.04002e-05	0.000157066	0.000144116	0.000116595	3.00888e-05	0.000155565	0.000125789	0.000118642	9.98951e-05	0.000117649	0.000131836	3.1054e-05	0.000132426	4.06075e-05	0.000166539	0.000176661	0.000124739	0.000144352	5.80417e-05	5.4281e-05	8.29652e-05	2.6661e-05	6.76476e-05	6.62219e-05	0.000101345	0.000226199	0.000263373	0.000126194	6.72224e-05	0.000120901	0	0.000175629	0.000202463	0.000224044	0.00010156	0.000123019	0.000145233	0.000256035	0.000162881	0.000185131	0.000223218
GA-01	829	Gardnerella_vaginalis	0	0	0	0	0	0	0	0	0	0	0	0	0	0	0	0	0	0	0	0	0	0	0	0	0	0	0	0	0	0	0	0	0	0	0	0	0	0	0	0	0	0	0	0	0	0
GE-01	555	Gemella_bergeri	0	0	0	0	0	0	0	0	0	0	0	0	0	0	0	0	0	0	0	0	0	0	0	0	0	0	0	0	0	0	0	0	0	0	0	0	0	0	0	0	0	0	0	0	0	0
GE-02	626	Gemella_haemolysans	0	2.31594e-05	0	0	0	0	0	0	0	0	0	0	0	0	0	0	0	0	0	0	0	0	0	0	0	0	0	0	0	0	0	0	0	0	0	0	0	0	0	0	0	1.81541e-05	0	0	0	0
GE-03	46	Gemella_morbillorum	0	0	0	0	0	0	0	0	0	0	0	0	0	0	0	0	0	0	0	3.33078e-05	0	0	0	0	0	0	0	0	0	0	0	0	0	0	0	0	0	0	0	0	0	0	0	0	0	0
GE-04	757	Gemella_sanguinis	0	0	0	0	0	0	0	0	0	0	0	0	0	0	0	0	0	0	0	0	0	0	0	0	0	0	0	0	0	0	0	0	0	0	0	0	0	0	0	0	0	0	0	0	0	0
GE-05	46	Gemella_morbillorum	0	0	0	0	0	1.76001e-05	0	0	1.66564e-05	0	0	0	0	0	0	0	0	0	0	0	0	0	0	0	0	0	0	0	0	0	0	0	0	0	0	0	0	3.37439e-05	0	0	0	0	0	0	0	0
GN-01	871	GN02[G-1]_sp_oral_taxon_871	0.00218542	0	4.41105e-05	0	0	0	0.00113873	0.000988224	0	0.000270799	0.00158158	0	0	0.000749213	0	0	0	0.000413832	0	0	0	0.00115829	0.00027066	0.00118018	0	0	0	0.000676476	0	0.000506723	0	0	0	0	0	0.000137863	0	0	0.000130692	0.000385928	0.00038663	0	0	0	3.08552e-05	0
GN-02	872	GN02[G-1]_sp_oral_taxon_872	0.000460087	0	4.41105e-05	0	0.00260286	0	0.0001178	0	0	0	0.000362986	0.00291831	8.89812e-05	0	0	0.000395507	0	0	0	0.00038304	0	0	0	0	0.000162843	0	0.000106644	0.000811771	4.96664e-05	0	0	0.00106735	0	5.04168e-05	0.000211576	0.000472674	0	1.68719e-05	3.73406e-05	0	0.000316333	1.81541e-05	0.00204828	0.000723916	0	0
GN-03	873	GN02[G-2]_sp_oral_taxon_873	0	0	0	8.99793e-05	4.70396e-05	0	0	0.000370584	0	0	0.00010371	0.000377368	0	0.000549423	0	0	0	0	0	4.99617e-05	0	0	1.8044e-05	0.00131561	0	0	0	0.00169119	0	0.000270252	0	0.000166341	0	6.72224e-05	0.000241801	0.000905958	0	6.74878e-05	0.000149362	0.00071092	0	0	0.000182882	0.000126685	4.62827e-05	0.000892872
GR-02	596	Granulicatella_elegans	0	0	0	0	1.56799e-05	0	0	0	0	0	0	2.51579e-05	0	0	0	0	0	0	0	0	0	0	0	0	0	0	0	0	0	0	0	0	0	0	0	0	0	0	0	0	0	0	0	0	0	0
HA-02	821	Haemophilus_ducreyi	0	0	0	0	0	0	0	0	0	0	0	0	0	0	0	0	0	0	0	0	0	0	0	0	0	0	0	0	0	0	0	0	0	0	0	0	0	0	0	0	0	0	0	0	0	0
HA-04	*	Haemophilus_parahaemolyticus	0	0	0	0	0	0	0	0	0	0	0	0	0	0	0	0	0	0	0	0	0	0	0	0	0	0	0	0	0	0	0	0	0	0	0	0	0	0	0	0	0	0	0	0	0	0
HA-05	718	Haemophilus_parainfluenzae	7.66812e-05	0	0	0	0	0	0	0	0	0	0	0	0	2.49738e-05	0	0	0	0	4.06075e-05	0	0	0	1.8044e-05	0	0	2.07413e-05	0	0	0	3.37815e-05	0	1.38617e-05	0	0	0	0	0	0	0	0	0	1.81541e-05	0	0	0	0
HA-06	35	Haemophilus_sp_oral_taxon_035	0	0	0	0	0	0	0	0	0	0	0	0	0	0	0	0	0	0	0	0	0	0	0	0	0	0	0	0	0	0	0	0	0	0	0	0	0	0	0	0	0	0	0	0	0	0
HE-01	812	Helicobacter_pylori	0	0	0	0	0	0	0	0	0	0	0	0	0	0	0	0	0	0	0	0	0	0	0	0	0	0	0	0	0	0	0	0	0	0	0	0	0	0	0	0	0	0	0	0	0	0
JO-01	635	Johnsonella_ignava	0	0.000208435	0.000470512	0.00422903	0.00133279	0.001408	0.000628264	0.000885284	0.000682912	0.00130886	0.000985247	0.00140884	0.000296604	0.000649318	0.000705896	0	0.00291907	0.000579365	0	0.00196516	0.000215919	0.000196019	0.000396969	0.0006965	0.000180937	0.00101632	0.00106644	0.000608828	0.000993328	0.000608067	0.00135719	0	0.000144222	0.000201667	0	0.000216642	8.78143e-05	0.000151847	0.000429417	0.000893728	0.000175741	0.00254157	0.000804682	0.000180979	0.000154276	0.000875702
JO-02	166	Johnsonella_sp_oral_taxon_166	0	0	0	0	0	0	0	0	0	0	0	0	0	0	0	0	0	0	0	0	0	0	0	0	0	0	0	0	0	0	2.51332e-05	0.000540608	0.000648999	0.000100834	0	0.000275726	0	0.000371183	0	0	0	0	0	0.000524839	0	0.000206047
JO-03	777	Jonquetella_anthropi	0	0	0	0	0	0	0	0	0	0	0	0	0	0	0	0	0	0	0	0	0	0	0	0	0	0	0	0	0	0	0	0	0	0	0	0	0	0	0	0	0	0	0	0	0	0
KI-02	646	Kingella_kingae	0	0	0	0	0	0	0	0	0	0	0	0	0	0	0	0	0	0	0	0	0	0	0	0	0	0	0	0	0	0	0	0	0	0	0	0	0	0	0	0	0	0	0	0	0	0
KI-03	706	Kingella_oralis	0	0	0	0	0	0	0	0	0	0	0	0	0	0	0	0	0	0	0	0	0	0	0	0	0	0	0	0	0	0	0	0	0	0	0	0	0	0	0	0	0	1.81541e-05	0	0	0	0
KI-04	459	Kingella_sp_oral_taxon_459	0	0	0	0	0	0	1.96333e-05	0	0	0	0	0	0	0	0	0	0	0	0	0	0	0	0	0	0	0	2.6661e-05	0	0	0	0	1.38617e-05	0	0	0	0	0	0	0	0	0	0	0	0	0	0
LA-01	82	Lachnoanaerobaculum_orale	0.000191703	0.000671623	2.9407e-05	0	1.56799e-05	0	7.8533e-05	2.0588e-05	1.66564e-05	0.000707086	0	2.51579e-05	0.00112709	9.98951e-05	0.000215691	2.63671e-05	0.000124216	8.27664e-05	4.06075e-05	4.99617e-05	0.000137403	0	0	0.00123822	0.000217124	0	0.000186627	0	0.000132444	0.000236471	0	4.15852e-05	0.000216333	0.00057139	0.000120901	1.96947e-05	0.000453707	0.000624262	1.86703e-05	0.00158434	0.000685389	0	0	0.000126685	0.000200558	0
LA-02	494	Lachnoanaerobaculum_saburreum	0.00126524	0.00354339	0.0024996	0.00203953	0.000642875	0.00452321	0.00310205	0.00174998	0.00842814	0.0142771	0.00106303	0.000402526	0.00302536	0.00219769	0.00260789	0.000105469	0.00847773	0.00190363	0.00235523	0.00111581	0.00692904	0.00579147	0.00366294	0.00148974	0.0108381	4.14826e-05	0.000693185	0.000101471	0.000761552	0.00175664	0.00158339	0.00163569	0.00423652	0.00225195	0.00235756	0.000669621	0.0130697	0.00560148	0.00272586	0.00300617	0.00808407	9.07705e-05	0.000292612	0.00130305	0.00703497	5.15119e-05
LA-03	83	Lachnoanaerobaculum_sp_oral_taxon_083	3.83406e-05	2.31594e-05	0	0	0	0	0	0.000761756	0	0	0	2.51579e-05	0	0	0.000117649	0	9.31619e-05	0	4.06075e-05	0.000133231	0	0	0.000505233	0	0	4.14826e-05	0	0	0	0	0	8.31705e-05	3.60555e-05	1.68056e-05	9.06755e-05	0.000275726	0.00010245	0.000371183	0.000821493	0	0	7.26164e-05	0	0.000470546	3.08552e-05	0.000223218
LA-04	89	Lachnoanaerobaculum_sp_oral_taxon_089	0	0	0	0	0	0	0	2.0588e-05	0	0	0	0	0	0	0	0	0	0	0	0	0	0	0	0	0	0	0	0	0	0	0	0	0	0	0	0	0	0	0	0	0	0	0	0	0	0
LA-05	496	Lachnoanaerobaculum_sp_oral_taxon_496	0	0	0	0	0	0	0	0	0	0	0	0	0	0	0	0	0	0	0	0	0	0	0	0	0	0	0	3.38238e-05	0	0	0	0	0	1.68056e-05	0	0.000157558	0	0	0	0	0	0	0	0	0	5.15119e-05
LA-06	107	Lachnoanaerobaculum_umeaense	0.00299057	0.0124134	0.0029554	0.00545874	0.0021011	0.0106304	0.000373032	0.00813226	0.00201542	0.000902663	0.00534108	0.00181137	0.0107667	0.00329654	0.0085688	0.00036914	0.00565182	0.00145669	0.00330951	0.00454651	0.00213956	0.000196019	0.00485384	0.0128853	0.000796121	0.00885653	0.000506559	0.0027059	0.00875784	0.00249983	0.00995275	0.00307731	0.00508383	0.00944474	0.00154148	0.00584934	0.00155139	0.0134807	0.00511566	0.00603266	0.000878704	0.0157578	0.00577908	0.00128495	0.00280782	0.00364017
LA-07	88	Lachnospiraceae[G-2]_sp_oral_taxon_088	0	0	0	0	0	0	0	0	0	0	0	0	0	0	0	0	0.00046581	0	0	0	0	0	0	0	0	0	0	0	0	0	0	0	0.00016225	0	0	0	0	0	0	0	0	0	0	0	0	0
LA-08	96	Lachnospiraceae[G-2]_sp_oral_taxon_096	0	6.94782e-05	1.47035e-05	0	0	1.76001e-05	0	0	0	1.50444e-05	0	0	8.89812e-05	2.49738e-05	1.96082e-05	0	0	0	0	8.32695e-05	0	0	0	5.80417e-05	0	0	0	0	3.31109e-05	0	0	0	1.80278e-05	0.000302501	0	0	1.46357e-05	0	5.60109e-05	0	7.02963e-05	0	0	0.000814406	0	0
LA-09	100	Lachnospiraceae[G-3]_sp_oral_taxon_100	0.000460087	0.00354339	0.00120569	8.99793e-05	0.00277534	0	0.0001178	0.00172939	0.00274831	0.000285843	0.000674117	0.000503157	0.000355925	0.000149843	0	0.000131836	0.00108689	0.000215193	0.000121822	0.0066116	0	0	0.000469145	1.93472e-05	0.000217124	0.000601498	0.000133305	6.76476e-05	0.000794663	0.000472941	0	0.00396446	0.00349739	0.001815	0.000453378	0.00250123	0.00159529	0.000320567	0.00151229	2.0312e-05	0.0014235	0.000925859	0.000109729	0.000977287	0	0
LA-10	80	Lachnospiraceae[G-5]_sp_oral_taxon_080	0	0	0	0	0	0	0	0	0	0	0	0	0	0	0	0	0	0	0	0	0	0	0	0	0	0	0	0	0	0	0	0.001303	0	1.68056e-05	0	3.93895e-05	0	0.000404927	5.60109e-05	0	0	0	3.65764e-05	0	9.25655e-05	0.000188877
LA-11	455	Lachnospiraceae[G-5]_sp_oral_taxon_455	0	0	0	0	1.56799e-05	0	0	0	0	0	0	0	0	0	0	0	0	0	0	0	0	0	0	0	0	0	0	0	0	0	0	0	0	0	0	0	0	0	0	0	0	0	0	0	0	0
LA-12	90	Lachnospiraceae[G-6]_sp_oral_taxon_090	0	0	0	0	0	0	0	0	0	0	0	0	0	0	0	0	0	0	0	0	0	0	0	0	0	0	0	0	0	0	0	0	0	0	0	0	0	0	0	0	0	0	0	0	0	0
LA-13	86	Lachnospiraceae[G-7]_sp_oral_taxon_086	0.000153362	0	0	0	0	0	0	2.0588e-05	0	0	0	0	0	0	0	0	0	0	0	0	0	0	0	0	1.80937e-05	0	0	0	0	0	0	0	0	3.36112e-05	0	0	0	5.06158e-05	1.86703e-05	0	0	0	0	0	4.62827e-05	0
LA-14	163	Lachnospiraceae[G-7]_sp_oral_taxon_163	0	0	0	0	0	0	0	0	0	0	0	0	0	0	0	0	0	0	0	0	0	0	0	0	0	0	0	0	0	0	0	0	0	0	0	0	2.92714e-05	0	0	0	0	0	0	0	0	0
LA-15	500	Lachnospiraceae[G-8]_sp_oral_taxon_500	0	0	0	0	0	0	0	0	0	0	0	0	0	0	0	0	0	0	0	0	0	0	0	0	0	0	0	0	0	0	0	0.00120597	0.000468722	5.04168e-05	9.06755e-05	0.000512063	0	0.000927957	0.000429417	0	0	5.44623e-05	0.000146306	0.000542937	1.54276e-05	0.00054946
LA-16	558	Lactobacillus_brevis	0	0	0	0	0	0	0	0	0	0	0	0	0	0	0	0	0	0	0	0	0	0	0	0	0	0	0	0	0	0	0	0	0	0	0	0	0	0	0	0	0	0	0	0	0	0
LA-17	816	Lactobacillus_coleohominis	0	0	0	0	0	0	0	0	0	0	0	0	0	0	0	0	0	0	0	0	0	0	0	0	0	0	0	0	0	0	0	0	0	0	0	0	0	0	0	0	0	0	0	0	0	0
LA-18	608	Lactobacillus_fermentum	0	0	0	0	0	0	0	0	0	0	0	0	0	0	0	0	0	0	0	0	1.9629e-05	0	1.8044e-05	0	0	0	0	0	0	0	0	0	0	0	0	0	0	0	0	0	0	0	0	0	0	0
LA-20	838	Lactobacillus_iners	0	0	0	0	0	0	0	0	0	0	0	0	0	0	0	0	0	0	0	0	0	0	0	0	0	0	0	0	0	0	0	0	0	0	0	0	0	0	0	0	0	0	0	0	0	0
LA-21	839	Lactobacillus_jensenii	0	0	0	0	0	0	0	0	0	0	0	0	0	0	0	0	0	0	0	0	0	0	0	0	0	0	0	0	0	0	0	0	0	0	0	0	0	0	0	0	0	0	0	0	0	0
LA-22	424	Lactobacillus_kisonensis	0	0	0	0	0	0	0	0	0	0	0	0	0	0	0	0	0	0	0	0	0	0	0	0	0	0	0	0	0	0	0	0	0	0	0	0	0	0	0	0	0	0	0	0	0	0
LA-23	418	Lactobacillus_parafarraginis	0	0	0	0	0	0	0	0	0	0	0	0	0	0	0	0	0	0	0	0	0	0	0	0	0	0	0	0	0	0	0	0	0	0	0	0	0	0	0	0	0	0	0	0	0	0
LA-24	818	Lactobacillus_reuteri	0	0	0	0	0	0	0	0	0	0	0	0	0	0	0	0	0	0	0	0	0	0	0	0	0	0	0	0	0	0	0	0	0	0	0	0	0	0	0	0	0	0	0	0	0	0
LA-25	756	Lactobacillus_salivarius	0	0	0	0	0	0	0	0	0	0	0	0	0	0	0	0	0	0	0	0	0	0	0	0	0	0	0	0	0	0	0	0	0	0	0	0	0	0	0	0	0	0	0	0	0	0
LA-26	52	Lactobacillus_sp_oral_taxon_052	0	0	0	0	0	0	0	0	0	0	0	0	0	0	0	0	0	0	0	0	0	0	0	0	0	0	0	0	0	0	0	0	0	0	0	0	0	0	0	0	0	0	0	0	0	0
LA-27	51	Lactobacillus_vaginalis	0	0	0	0	0	0	0	0	0	0	0	0	0	0	0	0	0	0	0	0	5.8887e-05	5.34597e-05	0	0	0	0	0	0	0	0	0	0	0	0	0	0	0	0	0	0	0	0	0	0	0	0
LA-28	804	Lactococcus_lactis	0	0	0	0	0	0	0	0	0	0	0	0	0	0	0	0	0	0	0	0	0	0	0	0	0	0	0	0	0	0	0	0	0	0	0	0	0	0	0	0	0	0	0	0	0	0
LA-29	22	Lautropia_mirabilis	7.66812e-05	0	0	0	0	1.76001e-05	1.96333e-05	0	1.66564e-05	0	2.59276e-05	0	5.93208e-05	0	1.96082e-05	0	3.1054e-05	1.65533e-05	2.03037e-05	1.66539e-05	0	3.56398e-05	0	5.80417e-05	1.80937e-05	4.14826e-05	2.6661e-05	0	1.65555e-05	0.000101345	5.02664e-05	0	0	0	3.02252e-05	0	1.46357e-05	3.37439e-05	0	6.0936e-05	0	3.63082e-05	0.000256035	1.80979e-05	0	3.43412e-05
LA-30	88	Lachnospiraceae[G-2]_sp_oral_taxon_088	0	0	1.47035e-05	0	0	0	0	2.0588e-05	0	0	0	0	0	0	7.84329e-05	0	3.1054e-05	0	0	1.66539e-05	0	0	0	0	0	0	0	0	1.65555e-05	0	2.51332e-05	2.77235e-05	5.40833e-05	0	3.02252e-05	0	1.46357e-05	0	3.73406e-05	0	0	0	0	1.80979e-05	0	3.43412e-05
LA-31	100	Lachnospiraceae[G-3]_sp_oral_taxon_100	0.000268384	0.00301072	8.8221e-05	2.99931e-05	0.00434333	0	0.000314132	0.000844108	0	9.02663e-05	0.00388913	2.51579e-05	0.000355925	0.000574397	0.000941195	0.000290038	0.00031054	0.00192018	6.09112e-05	0.00201512	0.000431838	0.000374218	0.000631541	0.00034825	0	0.000228154	0	0	0.000397331	0.00158773	0	0.000526746	0.000234361	0.000285695	0.000513828	9.84737e-05	0.000117086	0.000759237	0.000130692	0.000284368	0	0.00727979	7.31529e-05	9.04895e-05	0.0010645	0.00509968
LA-32	100	Lachnospiraceae[G-3]_sp_oral_taxon_100	0	0	0	0	0	0	0	4.1176e-05	1.66564e-05	0	0	0	0	0	0	0	3.1054e-05	0	0	0	0	1.78199e-05	0	0	0	0	0	0	1.65555e-05	0	2.51332e-05	1.38617e-05	0	0	0	0.0003742	2.92714e-05	1.68719e-05	1.86703e-05	0	0	0	0	0	0	3.43412e-05
LE-01	24	Leptothrix_sp_oral_taxon_024	0	0	0	0	0	0	0	0	0	0	0	0	0	0	0	0	0	0	0	0	0	0	0	0	0	0	0	0	0	0	0	0	0	0	0	0	0	0	0	0	0	0	0	0	0	0
LE-02	25	Leptothrix_sp_oral_taxon_025	0	0	0	0	0	0	0	0	0	0	0	0	0	0	0	0	0	0	0	0	0	0	0	0	0	0	0	0	0	0	0	0	0	0	0	0	0	0	0	0	0	0	0	0	0	0
LE-04	845	Leptotrichia_goodfellowii	0.00260716	4.63188e-05	0.000676361	0.000209952	0.00228926	0.000193601	0.000628264	0.000144116	0	0.00127877	0	0.00279252	0.00130506	0.00259727	0.000137258	0	0.0027017	0.000695238	2.03037e-05	0.00118243	1.9629e-05	0.000213839	0.000396969	0.000386944	0.00123037	0	0.00210622	0.00290884	0.000529775	0.000810756	0.00155826	0.00406149	0.00373175	0.000470557	0.00139036	0.00108321	0.00174165	0.000185591	0.000205373	0.00123903	0.00056237	0	0.00153621	0.000524839	0.000586248	0
LE-06	213	Leptotrichia_hongkongensis	0.0146845	4.63188e-05	0.00355825	0.0698539	0.00544092	0.00992643	0.0188676	0.00232644	0.0540667	0.021002	0.0763567	0.0283529	0.0198725	0.0215274	0.0021373	0.0839266	0.0138501	0.0173975	0.0323642	0.00572894	0.0407498	0.0255359	0.0291772	0.0115503	0.0616451	0.00603572	0.00322598	0.00591916	0.00276476	0.0190528	0.0270182	0.0593144	0.00708491	0.084801	0.0265982	0.0287543	0.0392823	0.0304707	0.00498497	0.0430817	0.0183649	0.0104204	0.00713241	0.00162881	0.0621268	0.00302203
LE-07	214	Leptotrichia_shahii	0.00498428	0.0632252	0.00899854	0.00251942	0.0103174	0.0692738	0.0307457	0.0115499	0.000466379	0.0767564	0.015038	0.0139878	0.0942607	0.10464	0.00894135	0.000158203	0.0741879	0.0492791	6.09112e-05	0.019535	0.0591618	0.0699075	0.0247744	0.00352119	0.286278	0.000103706	0.0409513	0.0127516	0.106121	0.0653672	0.0102795	0.000540608	0.0534884	0.0115791	0.000362702	0.0003742	0.0227146	0.0236376	0.0227591	0.0286196	0.0675899	0.000163387	0.00285296	0.0229481	0.0762894	6.86825e-05
LE-08	212	Leptotrichia_sp_oral_taxon_212	0.00778315	0.00113481	0.00280837	0.0532977	0.00230494	0.00751522	0.00294499	0.00389113	0.00721222	0.000421243	0.0216236	0.0225414	0.006288	0.000799161	0.009059	0.00493065	0.00223589	0.00208571	0.00621295	0.00338074	0.00429875	0.00436588	0.0116745	0.00495289	0.00267786	0.0201191	0.0227152	0.0136986	0.0111418	0.00331059	0.00713783	0.00609917	0.0125654	0.00099153	0.00199486	0.000216642	0.00452244	0.00069175	0.00199772	0.0133856	0.00107202	0.0356728	0.00801024	0.00380056	0.000431972	0.0519411
LE-09	215	Leptotrichia_sp_oral_taxon_215	0	0	0	0	0	0	0	0	0	0	0	0	0	0	0	0	0	0	0	0	0	0	0	0	0	0	0	0	0	0	0	0	0	0	0	0	0	0	0	0	0	0	0	0	0	0
LE-10	217	Leptotrichia_sp_oral_taxon_217	0	0	0	0	0	0	0	0	0	0	0	0	0	0	0	0	0	0	0	0	0	0	0	0	0	0	0	0	0	0	0	0	0	0	0	0	0	0	0	0	0	0	0	0	0	0
LE-11	218	Leptotrichia_sp_oral_taxon_218	0	6.94782e-05	0	0	0.000235198	0.0001408	3.92665e-05	4.1176e-05	0	7.52219e-05	0	2.51579e-05	0.00258045	4.99476e-05	0.000215691	0.000210937	0	8.27664e-05	0	0.000649502	0.00039258	1.78199e-05	0.000126308	0.000503028	0.000343779	0	5.3322e-05	6.76476e-05	0.00140721	0	5.02664e-05	1.38617e-05	0	0.00015125	3.02252e-05	0	1.46357e-05	0.00173781	3.73406e-05	0.000568736	0.000123019	0	3.65764e-05	0.000217175	9.25655e-05	1.71706e-05
LE-12	219	Leptotrichia_sp_oral_taxon_219	0.00337397	2.31594e-05	0.000558733	0	0.00564476	0	0.00331802	0.000391172	0.00111598	0.000225666	0.00362986	0.00135852	0.00154234	0.000649318	0.00156866	0.00297949	0.000590025	0.0083594	0	0.0019152	0	0.000908816	0.000144352	0.000406292	0.00121227	8.29652e-05	0.000239949	0.00098089	0.000562886	0.00121613	0.000728863	0.00576649	0.00456102	5.04168e-05	0.00607526	0.00425406	0.00321986	0.00826725	0.000522768	0.000121872	0.000509648	0.0272856	0.00226774	0.00369197	0.000555393	0.0315939
LE-13	221	Leptotrichia_sp_oral_taxon_221	0.000651791	0.000555826	0.000441105	0.000299931	6.27195e-05	0.000264001	0.000804963	0.000123528	0	0.00136904	0.000648189	0.000176105	0.00596174	4.99476e-05	0.000274515	0.00018457	0	0.000198639	0.00081215	0.000283116	0.000647757	1.78199e-05	0.000396969	0.00207015	0.00499385	0	0.00178629	0.000101471	0.0128967	0.00864806	0.000251332	0.000138617	0.000144222	0.000857085	0.00386882	0.000196947	0.0006147	0	9.33515e-05	0.00483425	0.00172226	0.000145233	0.000109729	0.00340241	0.000863944	0
LE-14	223	Leptotrichia_sp_oral_taxon_223	0	0	0	0	0	0	0	0	0	0	0	0	0	0	0	0	0	0	0	0	0	0	0	0	0	0	0	0	0	0	0	0	0	0	0	0	0	0	0	0	0	0	0	0	0	0
LE-15	392	Leptotrichia_sp_oral_taxon_392	0.00322061	0.00182959	0.00283778	0.00863801	0.00746362	0.000651202	0.00461381	0.005147	0.00236521	0	2.59276e-05	0.00221389	0.00228385	0.00219769	0.0174513	0	0.000683187	0.0116038	0.00655811	0.00756087	0.000687015	0.00475792	0.00182245	0.00313425	0	0.00263414	0.00663858	0.0041265	0.00233432	0.00469563	0.00831909	0.00388129	0.00667027	0.00146209	0.00471513	0.00663712	0.00319059	0.0180867	0.00315528	0.00174683	0.00342694	0.00771549	0.00438917	0.00340241	0.00205187	0.00221501
LE-16	417	Leptotrichia_sp_oral_taxon_417	0.010582	0.00206119	0.00458749	0.000299931	0.00155231	0.0011264	0.00343582	0.00146175	0.00119926	0.00451331	0.00142602	0.000377368	0.0308468	0.0167075	0.000607855	0.00055371	3.1054e-05	0.000231746	0.00032486	0.00144889	0.00294435	0.000588057	0.0108084	0.00969296	0.00135702	2.07413e-05	0.00237283	0.000439709	0.00354287	0.014222	0.000301598	0.00023565	0.000126194	0.0482825	0.0144174	0.00628262	0.0183386	0.0122828	0.00636657	0.00444833	0.0498401	1.81541e-05	0.00274323	0.120894	0.0052608	8.58531e-05
LE-17	462	Leptotrichia_sp_oral_taxon_462	0	0	0	0	0	0	0	0	0	0	0	0	0	0	0	0	0	0	0	0	0	0	0	0	0	0	0	0	0	0	0	0	0	0	0	0	0	0	0	0	0	0	0	0	0	0
LE-18	463	Leptotrichia_sp_oral_taxon_463	0.000805153	0	0	0	0	0.000316801	3.92665e-05	6.1764e-05	0	1.50444e-05	0	0	0	0	0	0	0	0	0	3.33078e-05	0	1.78199e-05	0.000793937	1.93472e-05	0	2.07413e-05	0	0	0	0	0	0	1.80278e-05	0.000504168	0	0.0611324	1.46357e-05	1.68719e-05	0.00448087	0	1.75741e-05	0	0.000292612	0.0253552	0	0
LE-19	498	Leptotrichia_sp_oral_taxon_498	0.00548271	0.236203	0.00780756	0.000119972	0.0288667	0.0972755	0.0680096	0.0769167	0.00446391	0.0487438	0.0224533	0.0011321	0.0606555	0.060936	0.0835703	0.000105469	0.00956462	0.0561818	2.03037e-05	0.09994	0.113927	0.0377248	0.0455431	0.0171029	0.0274843	2.07413e-05	0.00722513	0.00514121	0.0703276	0.0529356	0.0445612	0.00217629	0.013665	0.0533746	0.0046849	0.028321	0.00651289	0.0137	0.081944	0.0487285	0.0331096	0.000127079	0.00980249	0.0649715	0.0722782	0.000103024
LE-20	847	Leptotrichia_sp_oral_taxon_847	0	0	0	0	0	0	0	0	0	0	0	0	0	0	0	0	0	0	0	0	0	0	0	0	0	0	0	0	0.00115888	0	0	0	0	0	0	0	0	0	0	0	0	0	0	0	0	0
LE-21	879	Leptotrichia_sp_oral_taxon_879	0.000115022	0	0.000779286	8.99793e-05	0.0168402	0.000158401	0.00159029	0.00010294	0.00201542	0	0.00010371	2.51579e-05	8.89812e-05	0	0.00250985	2.63671e-05	6.21079e-05	0.0203936	0	0.00609533	3.9258e-05	0.00253043	1.8044e-05	0.000135431	5.4281e-05	0.000933358	2.6661e-05	3.38238e-05	6.62219e-05	0	0.00203579	0.000277235	0.000234361	0.000134445	0.000362702	0.000610537	1.46357e-05	0.000168719	0	6.0936e-05	7.02963e-05	0.00219665	0.000768105	7.23916e-05	1.54276e-05	0.0134103
LE-22	222	Leptotrichia_wadei	0.00831991	0.000115797	0.17753	0.111874	0.000893753	0.00559682	0.0387364	0.0241909	0.00083282	0.123424	0.013586	0.00646557	0.00323298	0.0182808	0.00370596	0.002083	3.1054e-05	0.012895	0.106879	0.00204843	0.04762	0.0457081	0.00913028	0.00456595	0.0293298	0.000186672	0.0383918	0.00794859	0.000231777	0.0393892	7.53996e-05	0.00762396	0.0288624	0.0231581	0.0129062	0.00126046	0.00698124	0.0112705	0.0107728	0.0201901	0.0675547	5.44623e-05	0.00296269	0.00856031	0.0262423	0.00027473
LE-23	210	Leptotrichiaceae[G-1]_sp_oral_taxon_210	0	0	0	0	0	0	0	0	0	0	0	0	0	0	0	0	0	0	0	0	0	0	0	0	0	0	0	0	0	0	0	1.38617e-05	0	0	0	0	0	0	0	0	0	0	0	0.00504932	0	0
LE-24	220	Leptotrichiaceae[G-1]_sp_oral_taxon_220	0	0	0	0	0	0	0	0	0	0	0	0	0	0	0	0	0	0	0	0	0	0	0	0	0	0	0	0	0	0	0	0	0	0	0	0	0	0	0	0	0	0	0	0	0	0
LE-25	223	Leptotrichia_sp_oral_taxon_223	0	2.31594e-05	8.8221e-05	0.000119972	0.000235198	0.000246401	0.000196333	0.000123528	8.3282e-05	0.000255754	0.000285203	0.000100631	0.00118642	0.000274712	9.80411e-05	0	3.1054e-05	0.000132426	0.000263949	0.00131566	0.00039258	0.000160379	9.02201e-05	0.00123822	0.000235217	2.07413e-05	0.0043724	3.38238e-05	0.000215221	0.00118235	0	0.00142776	0.000180278	0.000168056	0.000181351	0.000512063	0.0002049	0.000843597	9.33515e-05	0.000243744	0.00137078	3.63082e-05	0.000292612	0.00184599	0.00273068	0.000188877
LE-26	215	Leptotrichia_sp_oral_taxon_215	0	0	0.00810163	0.000149966	0.000344957	1.76001e-05	9.81663e-05	6.1764e-05	0.000366441	0	0	0.000125789	0.000711849	7.49213e-05	1.96082e-05	2.63671e-05	0.000217378	0	0.00064972	0.000133231	0	0.000160379	3.60881e-05	0.000174125	0.000434248	0	0.000213288	0.000236766	0.00051322	0.000574286	0.000175932	0.001303	0.000108167	0.00201667	0.000332477	1.96947e-05	0	0.000303695	0.00104554	0.000284368	0.000650241	0	0.000146306	0.000506741	3.08552e-05	0
LY-01	614	Lysinibacillus_fusiformis	0	0	0	0	0	0	0	0	0	0	0	0	0	0	0	0	0	0	0	0	0	0	0	0	0	0	0	0	0	0	0	0	0	0	0	0	0	0	0	0	0	0	0	0	0	0
ME-01	122	Megasphaera_micronuciformis	0	0	0	0	0	0	0	0	0	0	0	0	0	0	0	0	0	0	0	0	0	0	0	0	0	0	0	0	0	0	0	0	0	0	0	0	0	0	0	0	0	0	0	0	0	0
ME-02	123	Megasphaera_sp_oral_taxon_123	0	0	0	0	0	0	0	0	0	0	0	0	0	0	0	0	0	0	0	0	0	0	0	0	0	0	0	0	0	0	0	0	0	0	0	0	0	0	0	0	0	0	0	0	0	0
ME-03	123	Megasphaera_sp_oral_taxon_123	0	0	0	0	0	0	0	0	0	0	0	0	0	0	0	0	0	0	0	0	0	0	0	0	0	0	0	0	0	0	0	0	0	0	0	0	0	0	0	0	0	0	0	0	0	0
ME-04	841	Megasphaera_sp_oral_taxon_841	0	0	0	0	0	0	0	0	0	0	0	0	0	0	0	0	0	0	0	0	0	0	0	0	0	0	0	0	0	0	0	0	0	0	0	0	0	0	0	0	0	0	0	0	0	0
MI-01	185	Microbacterium_sp_oral_taxon_185	0	0	0	0	0	0	0	0	0	0	0	0	0	0	0	0	0	0	0	0	0	0	0	0	0	0	0	0	0	0	0	0	0	0	0	0	0	0	0	0	0	0	0	0	0	0
MI-02	684	Mitsuokella_multacida	0	0	0	0	0	0	0	0	0	0	0	0	0	0	0	0	0	0	0	0	0	0	0	0	0	0	0	0	0	0	0	0	0	0	0	0	0	0	0	0	0	0	0	0	0	0
MI-03	131	Mitsuokella_sp_oral_taxon_131	0	0	0	0	0	0	0	0	0	0	0	0	0	0	0	0	0	0	0	0	0	0	0	0	0	0	0	0	0	0	0	0	0	0	0	0	0	0	0	0	0	0	0	0	0	0
MI-04	521	Mitsuokella_sp_oral_taxon_521	0	0	0	0	0	0	0	0	0	0	0	0	0	0	0	0	0	0	0	0	0	0	0	0	0	0	0	0	0	0	0	0	0	0	0	0	0	0	0	0	0	0	0	0	0	0
MI-05	521	Mitsuokella_sp_oral_taxon_521	0	0	0	0	0	0	0	0	0	0	0	0	0	0	0	0	0	0	0	0	0	0	0	0	0	0	0	0	0	0	0	0	0	0	0	0	0	0	0	0	0	0	0	0	0	0
MI-06	521	Mitsuokella_sp_oral_taxon_521	0	0	0	0	0	0	0	0	0	0	0	0	0	0	0	0	0	0	0	0	0	0	0	0	0	0	0	0	0	0	0	0	0	0	0	0	0	0	0	0	0	0	0	0	0	0
MO-01	830	Mobiluncus_mulieris	0	0	0	0	0	0	0	0	0	0	0	0	0	0	0	0	0	0	0	0	0	0	0	0	0	0	0	0	0	0	0	0	0	0	0	0	0	0	0	0	0	0	0	0	0	0
MO-02	593	Mogibacterium_diversum	0	0	0	0	0	0	0	0	0	0	0	0	0	0	0	0	0	0	0	0	0	0	0	0	0	0	0	0	0	0	0	0	0	0	0	0	0	0	0	0	0	0	0	0	0	0
MO-03	742	Mogibacterium_pumilum	0	0	0	0	0	0	0	0	0	0	0	0	0	0	0	0	0	0	0	0	0	0	0	0	0	0	0	0	0	0	0	0	0	0	0	0	0	0	0	0	0	0	0	0	0	0
MO-04	42	Mogibacterium_timidum	0	0	0	0	0	0	0	0	0	0	0	0	0	0	0	0	0	0	0	0	0	0	0	0	0	0	0	0	0	0	0	0	0	0	3.02252e-05	1.96947e-05	0	0	0	0	0	0	0	0	0	0
MO-05	504	Mollicutes[G-1]_sp_oral_taxon_504	0	0	0	0	0	0	0	0	0	0	0	0	0	0	0	0	0	0	0	0	0	0	0	0	0	0	0	0	0	0	0	0	0	0	0	0	0	0	0	0	0	0	0	0	0	0
MO-06	906	Mollicutes[G-2]_sp_oral_taxon_906	0	0	0	0	0	0	0	0	0	0	0	0	0	0	0	0	0	0	0	0	0	0	0	0	0	0	0	0	0	0	0	0	0	0	0	0	0	0	0	0	0	0	0	0	0	0
MY-01	823	Mycobacterium_leprae	0	0	0	0	0	0	0	0	0	0	0	0	0	0	0	0	0	0	0	0	0	0	0	0	0	0	0	0	0	0	0	0	0	0	0	0	0	0	0	0	0	0	0	0	0	0
MY-02	561	Mycoplasma_buccale	0	0	0	0	0	0	0	0	0	0	0	0	0	0	0	0	0	0	0	0	0	0	0	0	0	0	0	0	0	0	0	0	0	0	0	0	0	0	0	0	0	0	0	0	0	0
MY-03	606	Mycoplasma_faucium	0	0	0	0	0	0	0	0	0	0	0	0	0	0	0	0	0	0	0	0	0	0	0	0	0	0	0	0	0	0	0	0	0	0	0	0	0	0	0	0	0	0	0	0	0	0
MY-04	607	Mycoplasma_fermentans	0	0	0	0	0	0	0	0	0	0	0	0	0	0	0	0	0	0	0	0	0	0	0	0	0	0	0	0	0	0	0	0	0	0	0	0	0	0	0	0	0	0	0	0	0	0
MY-05	616	Mycoplasma_genitalium	0	0	0	0	0	0	0	0	0	0	0	0	0	0	0	0	0	0	0	0	0	0	0	0	0	0	0	0	0	0	0	0	0	0	0	0	0	0	0	0	0	0	0	0	0	0
MY-06	632	Mycoplasma_hominis	0	0	0	0	0	0	0	0	0	0	0	0	0	0	0	0	0	0	0	0	0	0	0	0	0	0	0	0	0	0	0	0	0	0	0	0	0	0	0	0	0	0	0	0	0	0
MY-07	656	Mycoplasma_lipophilum	0	0	0	0	0	0	0	0	0	0	0	0	0	0	0	0	0	0	0	0	0	0	0	0	0	0	0	0	0	0	0	0	0	0	0	0	0	0	0	0	0	0	0	0	0	0
MY-08	704	Mycoplasma_orale	0	0	0	0	0	0	0	0	0	0	0	0	0	0	0	0	0	0	0	0	0	0	0	0	0	0	0	0	0	0	0	0	0	0	0	0	0	0	0	0	0	0	0	0	0	0
MY-09	732	Mycoplasma_pneumoniae	0	0	0	0	0	0	0	0	0	0	0	0	0	0	0	0	0	0	0	0	0	0	0	0	0	0	0	0	0	0	0	0	0	0	0	0	0	0	0	0	0	0	0	0	0	0
MY-10	754	Mycoplasma_salivarium	0	0	0	0	0	0	0	0	0	0	0	0	0	0	0	0	0	0	0	0	0	0	0	0	0	0	0	0	0	0	0	0	0	0	0	0	0	0	0	0	0	0	0	0	0	0
NE-01	13	Neisseria_bacilliformis	0	0	0	0	0	0	0	0	0	0	2.59276e-05	0	0	0	0	0	0	0	0	0	0	0.000338578	0	3.86944e-05	3.61873e-05	0	0	0	1.65555e-05	0	2.51332e-05	0	0	0	0	0	0	3.37439e-05	0	2.0312e-05	3.51481e-05	0	0	0	0	0
NE-02	598	Neisseria_elongata	3.83406e-05	0	0	0	0	0	0	2.0588e-05	0	0	0	0	0	4.99476e-05	0	0	0	0	0	0	0	0	0	3.86944e-05	0	0	2.6661e-05	3.38238e-05	0	0	0	0	0	0	0	0	1.46357e-05	0	0	0	0	0	0	0	0	0
NE-03	610	Neisseria_flavescens	0	0	0	0	0	0	0	0	0	0	0	0	0	2.49738e-05	0	0	6.21079e-05	0	0	1.66539e-05	0	0	0	0	0	0	0	0	0	3.37815e-05	0	0	0	0	0	0	0	0	0	0	0	0	0	0	0	0
NE-04	621	Neisseria_gonorrhoeae	0	0	0	0	0	0	0	0	0	0	0	0	0	0	0	0	0	0	0	0	0	0	0	0	0	0	0	0	0	0	0	0	0	0	0	0	0	0	0	0	0	0	0	0	0	0
NE-05	649	Neisseria_lactamica	0	0	0	0	0	0	0	0	0	0	0	0	0	0	0	0	0	0	0	0	0	0	0	0	0	0	0	0	0	0	0	0	0	0	0	0	0	0	0	0	0	0	0	0	0	0
NE-06	669	Neisseria_meningitidis	0	0	1.47035e-05	0	0	0	0	0	0	0	0	0	0	2.49738e-05	0	2.63671e-05	0	1.65533e-05	0	0	0	0	1.8044e-05	0	0	0	0	0	0	0	0	0	0	0	0	0	0	0	0	0	0	0	3.65764e-05	0	0	3.43412e-05
NE-08	729	Neisseria_pharyngis	0	0	0	0	0	3.52001e-05	0	0	0	0	0	0	0	0	0	0	0	0	0	0	0	0	0	0	0	0	0	0	0	0	2.51332e-05	0	0	0	0	0	0	0	0	0	0	0	0	0	0	0
NE-09	764	Neisseria_sicca	0	0	0	2.99931e-05	0	3.52001e-05	0	0	0	0	2.59276e-05	0.00203779	0	0	0	5.27343e-05	0	0	0.000121822	0	5.8887e-05	1.78199e-05	0	0	0	4.14826e-05	0.00466567	0.00121766	0	0	0	0	0	0	0.00510806	0	0	0	0	0	0	0	0	0	0	0
NE-10	18	Neisseria_sp_oral_taxon_018	0	0	0	0.000119972	0	0	0	0	0	0	0	0	0	0	0	0	0	0	0	0	0	0	0	0	0	0	0	3.38238e-05	0	0	0	0	0	0	0	0	0	0	0	0	0	0	0	0	0	0
NE-11	20	Neisseria_sp_oral_taxon_020	0	0	0	0	0	0	0	0	0	0	0	0	0	0	0	0	0	0	0	0	0	0	0	1.93472e-05	0	0	0	0	0	0	0	0	0	0	0	0	0	0	0	0	0	0	0	0	0	0
NE-12	499	Neisseria_sp_oral_taxon_499	0	0	0	0	0	0	0	0	0	0	0	0	0	0	0	0	0	0	0	0	0	0	0	0	0	0	0	0	0	0	0	0	0	0	0	0	0	0	0	0	0	0	0	0	0	0
NE-13	523	Neisseria_sp_oral_taxon_523	0	0	0	0	0	0	0	0	0	0	0	0	0	0	0	0	0	0	0	0	0	0	0	0	0	0	0	0	0	0	0	0	0	0	0	0	0	0	0	0	0	0	0	0	0	0
NE-14	92	Neisseria_weaveri	0	0	0	0	0	0	0	0	0	0	0	0	0	0	0	0	0	0	0	0	0	0	0	0	0	0	0	0	0	0	0	0	0	0	0	0	0	0	0	0	0	0	0	0	0	0
NE-15	729	Neisseria_pharyngis	0	0	0	0	0	0	0	0	0	0	0	0	0	0	0	0	0	0	0	0	0	0	0	0	0	0	0	0	0	0	0	0	0	0	0	0	0	0	0	0	0	0	0	0	0	0
NE-16	610	Neisseria_flavescens	0	0	0	0	0	0	0	0	0	0	0	0	0	0	0	0	0	0	0	0	0	0	0	0	0	0	0	0	0	0	0	0	0	0	0	0	0	0	0	0	0	0	0	0	0	0
NE-17	476	Neisseria_subflava	0	0	0	0	0	0	0	0	0	0	0	0	0	0	0	0	0	0	0	0	0	0	0	0	0	0	0	0	0	0	0	0	0	0	0	0	0	0	0	0	0	0	0	0	0	0
OL-01	806	Olsenella_profusa	0	0	0	0	0	0	0	0	0	0	0	0	0	0	0	2.63671e-05	0	0	0	0	0.000333693	0	0	0	0	0	0	0	1.65555e-05	0	0	0	0	0	0	0	0	0	0	0	0	0	0	0	0	0
OL-02	807	Olsenella_sp_oral_taxon_807	7.66812e-05	0	7.35175e-05	5.99862e-05	1.56799e-05	0.000352001	0.000176699	2.0588e-05	9.99384e-05	0.000195577	0.00020742	2.51579e-05	2.96604e-05	0.000474502	5.88247e-05	0.000290038	0	4.96598e-05	0.000284252	6.66156e-05	5.8887e-05	0.000285119	7.21761e-05	0	5.4281e-05	0	7.99829e-05	6.76476e-05	3.31109e-05	0.000236471	0	6.93087e-05	0.000180278	0.000436945	9.06755e-05	5.90842e-05	1.46357e-05	6.74878e-05	0.000242714	0	0.000544796	9.07705e-05	0.000109729	3.61958e-05	0.000231414	0
OL-03	809	Olsenella_sp_oral_taxon_809	0	0	0	0	0	0	0	0	0	0	0	0	0	0	0	0	0	0	0	0	0	0	0	0	0	0	0	0	0	0	0	0	0	0	0	0	0	1.68719e-05	0	0	0	0	0	0	0	0
OL-04	38	Olsenella_uli	0	0	0	0	0	0	0	0	0	0	0	0	0	0	0	0	0	0	0	0	0	0	0	0	0	0	0	0	0	0	0	0	0	0	0	0	0	1.68719e-05	0	0	0	0	0	0	0	0
OR-01	457	Oribacterium_sinus	3.83406e-05	4.63188e-05	0.000132332	8.99793e-05	0	0	5.88998e-05	2.0588e-05	0.000149908	1.50444e-05	2.59276e-05	2.51579e-05	2.96604e-05	9.98951e-05	3.92165e-05	2.63671e-05	0.000590025	0	6.09112e-05	1.66539e-05	0	3.56398e-05	0	1.93472e-05	7.23746e-05	2.07413e-05	2.6661e-05	6.76476e-05	9.93328e-05	3.37815e-05	0	1.38617e-05	9.01388e-05	6.72224e-05	0.000151126	0	1.46357e-05	5.06158e-05	0	0.000446864	5.27222e-05	0.000163387	3.65764e-05	0	1.54276e-05	0
OR-03	102	Oribacterium_sp_oral_taxon_102	0	0	0	0	0	0	0	0	0	0	0	0	0	0	0	0	0	0	0	0	0	0	0	0	0	0	0	0	1.65555e-05	0	0	0	0	1.68056e-05	3.02252e-05	0	0	5.06158e-05	0	0	0	0	0	0	0	0
OR-04	108	Oribacterium_sp_oral_taxon_108	0	2.31594e-05	0	0	0	0	0	2.0588e-05	1.66564e-05	0	0	0	0	0	0	0	0	0	0	0	0	0	0	0	1.80937e-05	0	0	0	0	0	0	0	0	0	3.02252e-05	3.93895e-05	1.46357e-05	3.37439e-05	0	0	0	1.81541e-05	0	0	0	0
OR-05	108	Oribacterium_sp_oral_taxon_108	0	0.000115797	0.000102925	0	1.56799e-05	0	0	0	1.66564e-05	0	0	0	0	0	0	0	0	0	0	0	3.9258e-05	0	0	5.80417e-05	0	0	2.6661e-05	0	0	0	0	0	0	0.00272251	6.04504e-05	0.000137863	1.46357e-05	3.37439e-05	0.000242714	2.0312e-05	0.000228463	0	0	1.80979e-05	0	0
OR-06	108	Oribacterium_sp_oral_taxon_108	0	0	0	0	0	0	0	0	0	0	0	0	0	0	0	0	0	0	0	0	0	0	0	0	0	0	0	0	0	0	0	0	0	0	0	0	0	0	0	0	0	0	0	0	0	0
OT-01	894	Ottowia_sp_oral_taxon_894	0	0	0	0	0	0	0	0	0	0	0	0.000125789	0	0	0	0	0	0	0	0	0	0	0	0	0	0	0	0	0	0	0	0	0	0	0	0	0	0	0	0	0	0	0	0	0	0
OT-02	894	Ottowia_sp_oral_taxon_894	0	0	0	0	0	0	0	0	0	0	0	0	0	0	0	0	0	0	0	0	0	0	0	0	0	0	0	0	0	0	0	0	0	0	0	0	0	0	0	0	0	0	0	0	0	0
PA-01	786	Paenibacillus_sp_oral_taxon_786	0	0	0	0	0	0	0	0	0	0	0	0	0	0	0	0	0	0	0	0	0	0	0	0	0	0	0	0	0	0	0	0	0	0	0	0	0	0	0	0	0	0	0	0	0	0
PA-02	586	Parascardovia_denticolens	0	0	0	0	0	0	0	0	0	0	0	0	0	0	0	0	0	0	0	0	0.000726273	0.000178199	0	0	0	0	0	0	1.65555e-05	0	0	0	0	0	0	0	0	0	0	0	0	0	0	0	1.54276e-05	0
PA-03	111	Parvimonas_micra	0.000728472	2.31594e-05	8.8221e-05	2.99931e-05	4.70396e-05	1.76001e-05	0.000569364	2.0588e-05	0	0.00037611	0.000466696	0	0	0	0.000117649	0.00018457	0.000124216	0	0	3.33078e-05	0	3.56398e-05	0	3.86944e-05	3.61873e-05	0	0	6.76476e-05	9.93328e-05	0.000202689	2.51332e-05	0.000124756	1.80278e-05	0.000117639	3.02252e-05	0.000157558	0.000643972	0.000792981	0.000970856	0	8.78704e-05	3.63082e-05	7.31529e-05	0.000470546	0.000262269	8.58531e-05
PA-04	110	Parvimonas_sp_oral_taxon_110	0	0	0	0	0	0	0	0	0.00023319	0.000120355	0	0	0	0	0	0	0	0	0.000101519	0	0	0	0	0	0	0	0	0	0	0	0	0	0	0	0	0	0	0	0	0	0.000140593	0	0	0	0	1.71706e-05
PE-01	167	Peptococcus_sp_oral_taxon_167	0	0	0	0	0	0	0	0	0	0	0	0	0	0	0	0	0	0	0	0	0	0	0	0	0	0	0	0	0	0	0	0	0	0	0	0	0	0	0	0	0	0	0	0	0	0
PE-02	168	Peptococcus_sp_oral_taxon_168	0	0	0	0	0	0	0	0	0	0	0	0	0	0	0	0	0	0	0	0	0	0	0	0	0	0	0	0	0	0	0	0	0	0	0	0	0	0	0	0	0	0	3.65764e-05	0	0	0
PE-03	548	Peptoniphilus_asaccharolyticus	0	0	0	0	0	0	0	0	0	0	0	0	0	0	0	0	0	0	0	0	0	0	0	0	0	0	0	0	0	0	0	0	0	0	0	0	0	0	0	0	0	0	0	0	0	0
PE-04	840	Peptoniphilus_indolicus	0	0	0	0	0	0	0	0	0	0	0	0	0	0	0	0	0	0	0	0	0	0	0	0	0	0	0	0	0	0	0	0	0	0	0	0	0	0	0	0	0	0	0	0	0	0
PE-05	648	Peptoniphilus_lacrimalis	0	0	0	0	0	0	0	0	0	0	0	0	0	0	0	0	0	0	0	0	0	0	0	0	0	0	0	0	0	0	0	0	0	0	0	0	0	0	0	0	0	0	0	0	0	0
PE-06	375	Peptoniphilus_sp_oral_taxon_375	0	0	0	0	0	0	0	0	0	0	0	0	0	0	0	0	0	0	0	0	0	0	0	0	0	0	0	0	0	0	0	0	0	0	0	0	0	0	0	0	0	0	0	0	0	0
PE-07	386	Peptoniphilus_sp_oral_taxon_386	0	0	0	0	0	0	0	0	0	0	0	0	0	0	0	0	0	0	0	0	0	0	0	0	0	0	0	0	0	0	0	0	0	0	0	0	0	0	0	0	0	0	0	0	0	0
PE-08	836	Peptoniphilus_sp_oral_taxon_836	0	0	0	0	0	0	0	0	0	0	0	0	0	0	0	0	0	0	0	0	0	0	1.8044e-05	0	0	0	0	0	0	0	0	0	0	0	0	0	0	0	0	0	0	0	0	0	0	0
PE-09	383	Peptostreptococcaceae[11][G-1]_sp_oral_taxon_383	0	0	0	0	0	0	0	0	0	0	0	0	0	0	0	0	0	0	0	0	0	0	0	0	0	0	0	0	0	0	0	6.93087e-05	0	0	0	1.96947e-05	0	0.000320567	1.86703e-05	0	0	0	0	0	0	5.15119e-05
PE-10	91	Peptostreptococcaceae[11][G-2]_sp_oral_taxon_091	0	0	0	0	0	0	0	0	0	0	0	0	0	0	0	0	0	0	0	0	0	0	0	0	0	0	0	0	0	0	0	0	0	6.72224e-05	0	0	0	0.000202463	9.33515e-05	0	1.75741e-05	1.81541e-05	0	0	4.62827e-05	3.43412e-05
PE-11	382	Peptostreptococcaceae[11][G-3]_sp_oral_taxon_382	0	0	0	0	0	0	0	0	0	0	0	0	0	0	0	0	0	0	0	0	0	0	0	0	0	0	0	0	0	0	0	0	0	0	0	0	0	0	0	0	0	0	0	0	0	0
PE-12	495	Peptostreptococcaceae[11][G-3]_sp_oral_taxon_495	0	0	0	0	0	0	0	0	0	0	0	0	0	0	0	0	0	0	0	0	0	0	0	0	0	0	0	0	0	0	0	0	0	0	0	0	0	1.68719e-05	0	0	0	0	0	0	0	0
PE-13	103	Peptostreptococcaceae[11][G-4]_sp_oral_taxon_103	0	0	0	0	0	0	0	0	0	0	0	0	0	0	0	0	0	0	0	0	0	0	0	0	0	0	0	0	0	0	0	0	0	0	0	0	0	0	0	0	0	0	0	0	0	0
PE-14	369	Peptostreptococcaceae[11][G-4]_sp_oral_taxon_369	0	0	0	2.99931e-05	0	0	0	0	0	0	0	0	0	0	0	0	0	0	0	0	0	3.56398e-05	0	0	0	0	0	3.38238e-05	0	0	0	1.38617e-05	5.40833e-05	3.36112e-05	3.02252e-05	7.87789e-05	1.46357e-05	0.000286823	3.73406e-05	0	3.51481e-05	3.63082e-05	0	7.23916e-05	0	0.000137365
PE-15	493	Peptostreptococcaceae[11][G-5]_sp_oral_taxon_493	0	0	0	0	0	0	0	0	0	0	0	0	0	0	0	0	0	0	0	0	0	0	0	0	0	0	0	0	0	0	0	0	0	0	0	0	0	0	0	0	0	0	0	0	0	0
PE-16	81	Peptostreptococcaceae[11][G-7]_sp_oral_taxon_081	0	0	0	0	0	0	5.88998e-05	0	0	0	5.18551e-05	0	0	0	0	0	0	0	0	1.66539e-05	0	0.000124739	0	0	0	0	0	0	0	0	0	0.000180203	0	0.000218473	3.02252e-05	0.000531758	0	0.000708622	0	0	1.75741e-05	0	3.65764e-05	0.000488644	0	0.000103024
PE-17	106	Peptostreptococcaceae[11][G-7]_sp_oral_taxon_106	0	0	0	0	0	0	0	0	0	0	0	0	0	0	0	0	0	0	0	0	0	0	0	0	0	0	0	0	0	0	0	0	3.60555e-05	0	0	1.96947e-05	0	0	0	0	0	0	0	0	0	0
PE-18	113	Peptostreptococcaceae[13][G-1]_sp_oral_taxon_113	0	0	0	0	0	0	0	0	0	0	0	0	0	0	0	0	0	0	0	0	0	0	0	0	0	0	0	0	0	0	0	0.000249511	0	0	0	0	0	0.000320567	0	0	0	1.81541e-05	0	0	0	0
PE-19	790	Peptostreptococcaceae[13][G-2]_sp_oral_taxon_790	0	0	0	0	0	0	0	0	0	0	0	0	0	0	0	0	0	0	0	0	0	0	0	0	0	0	0	0	0	0	0	0	0	0	0	0	0	0	0	0	0	0	0	0	0	0
PE-20	542	Peptostreptococcus_anaerobius	0	0	0	0	0	0	0	0	0	0	0	0	0	0	0	0	0	0	0	0	0	0	0	0	0	0	0	0	0	0	0	0	0	0	0	0	0	0	0	0	0	0	0	0	0	0
PE-21	112	Peptostreptococcus_stomatis	0.00061345	0.000717942	0	0.000179959	4.70396e-05	0	3.92665e-05	0.000247056	8.3282e-05	3.00888e-05	0	5.03157e-05	0	2.49738e-05	0.000176474	0.000210937	3.1054e-05	0	8.1215e-05	0.000149885	0	7.12796e-05	1.8044e-05	0.000154778	0	4.14826e-05	0.000159966	0.000169119	0.000215221	3.37815e-05	0	0.00023565	0.000360555	0.000436945	6.04504e-05	5.90842e-05	0.000234171	0.000995445	0.000840164	4.0624e-05	5.27222e-05	0	0.000146306	0.000217175	0.000123421	3.43412e-05
PE-22	167	Peptococcus_sp_oral_taxon_167	0	0	0	0	0	0	0	0	0	0	0	0	0	0	0	0	0	0	0	0	0	0	0	0	0	0	0	0	0	0	0	0	0	0	0	0	0	0	0	0	0	0	0	0	0	0
PE-23	91	Peptostreptococcaceae[11][G-2]_sp_oral_taxon_091	0	0	0	0	0	0	0	0	0	0	0	0	0	0	0	0	0	0	0	1.66539e-05	0	0	0	0	0	0	0	0	0	0	0	4.15852e-05	0	8.4028e-05	0	1.96947e-05	0	0.000118104	0	0	0	0	3.65764e-05	0	0	0
PE-24	91	Peptostreptococcaceae[11][G-2]_sp_oral_taxon_091	0	2.31594e-05	0	0	0	0	0	0	0	0	0	0	0	0	0	0	0	0	0	0	0	0	0	0	0	0	0	0	0	0	0	0	0	0	0	0	0	0	0	0	0	0	0	0	0	0
PO-01	547	Porphyromonas_asaccharolytica	0	0	0	0	0	0	0	0	0	0	0	0	0	0	0	0	0	0	0	0	0	0	0	0	0	0	0	0	0	0	0	0	0	0	0	0	0	0	0	0	0	0	0	0	0	0
PO-02	283	Porphyromonas_catoniae	0	0	0	0	0	0	0	0	0	0	0	0	0	0	0	0	0	0	2.03037e-05	0	0	0	0	0	0	0	0	0	0	0	0	1.38617e-05	0	0	0	0	0	0	0	0	0	0	0	0	0	0
PO-03	273	Porphyromonas_endodontalis	0	0	1.47035e-05	0.000119972	0	0	7.8533e-05	0.000349996	0	0	0	0	5.93208e-05	0	0.0011961	0	3.1054e-05	1.65533e-05	6.09112e-05	0	0	1.78199e-05	1.8044e-05	0	3.61873e-05	2.07413e-05	0	0	0.000115888	0	0	0.00163569	0.00137011	0.00124361	0.000362702	0.0014968	0.0036882	0.0010798	0	0	0.000509648	0	0.000548647	0.00267849	0.00140391	0.00293618
PO-05	619	Porphyromonas_gingivalis	0	0	0	2.99931e-05	0	0	0	0	0	0	0	0	0	0	0	0	0	0	0	0	0	0	0	0	0	0	0	0	0	0	0	0.018949	0	3.36112e-05	3.02252e-05	0	0	0.0200439	0.000541439	0	0	0.00030862	0	0.00356529	0	0.0060784
PO-06	275	Porphyromonas_sp_oral_taxon_275	0	2.31594e-05	0	0	0	0	0	0	0	0	0	0	0	0	1.96082e-05	0	3.1054e-05	1.65533e-05	0	0.000366386	0	0	0	0	0	0	0	0	0	0	0.00138233	0	0.000144222	0	0	0.000256032	0	0	0	0	0	0.00461114	3.65764e-05	0	1.54276e-05	3.43412e-05
PO-09	279	Porphyromonas_sp_oral_taxon_279	0.00540603	0.00187591	0.0235844	0.0107975	0.00232062	0.00286881	0.00208112	0.0674463	0.000133251	0.000180533	0.00557443	0.00485547	0.0200504	0.0208781	0.0138434	0.000421874	0.0185082	0.00925328	0.0343945	0.00038304	0.000942193	0.00386692	0.0769217	0.0429702	0.00401679	0.00584904	0.038845	0.113986	0.0174826	0.0233768	0.0072635	0.000831705	0.000126194	0.00589876	0.023757	0.0125258	0.00162456	0.00170407	0.0182409	0.0320726	0.00625637	0.0210406	0.0510607	0.0122161	0.000462827	0.00700561
PO-10	284	Porphyromonas_sp_oral_taxon_284	0	0.000162116	0	0	0	5.28002e-05	0	0	0.000149908	0	2.59276e-05	2.51579e-05	2.96604e-05	0	1.96082e-05	5.27343e-05	6.21079e-05	0	0	4.99617e-05	0	0	1.8044e-05	0.000174125	0	6.22239e-05	0	3.38238e-05	0	0	0	4.15852e-05	0	0	0	1.96947e-05	0	1.68719e-05	3.73406e-05	2.0312e-05	3.51481e-05	9.07705e-05	0.000109729	1.80979e-05	0	0
PO-11	285	Porphyromonas_sp_oral_taxon_285	0	0.000717942	1.47035e-05	0	0	0	0	0	0	0	0	0	0	0	0	0	0	0	0	0	0	0	0	5.80417e-05	0	0	0	0	0	0	0	0	1.80278e-05	0	0	3.93895e-05	0	0	0	0	0	0	3.65764e-05	0	0	0
PO-12	395	Porphyromonas_sp_oral_taxon_395	0	0.000231594	0	0.000179959	0	0	0	0	0	0	0	0	0	0	0	0	0	0	0	1.66539e-05	0	0	0	0	0	2.07413e-05	0	0	0	0	0	0	1.80278e-05	8.4028e-05	0.000120901	0	0	0.000556774	0.00113889	0	0	0	0	0	0	8.58531e-05
PO-13	785	Porphyromonas_uenonis	0	0	0	0	0	0	0	0	0	0	0	0	0	0	0	0	0	0	0	0	0	0	0	0	0	0	0	0	0	0	0	0	0	0	0	0	0	0	0	0	0	0	0	0	0	0
PO-14	283	Porphyromonas_catoniae	0	0	0	0	0	0	0	0	0	0	0	0.000125789	0	2.49738e-05	0.000196082	0	0.000186324	0	2.03037e-05	6.66156e-05	0	0	0	0	0	0	0.000133305	0.000101471	0	0	0.000578064	1.38617e-05	0	0	0	0	1.46357e-05	3.37439e-05	0	0	0	5.44623e-05	7.31529e-05	0.00338431	0	0.000480777
PO-15	283	Porphyromonas_catoniae	0	0	0	0	0	0	0	0	0	0	0	0	0	0	0	0	0	1.65533e-05	0	3.33078e-05	0	1.78199e-05	0	0	0	0	0	0	0	0	0	0	0	0	0	0	1.46357e-05	0	0	0	0	0	0	0	0	0
PO-16	283	Porphyromonas_catoniae	0	0	0	0.0144267	0.00777722	0.0014432	0.0010602	0.00125587	0	0	0	0	2.96604e-05	0	0	0	0.00335383	0.0275447	0.00657841	0.0213836	0.000726273	0.00641517	0.00306748	1.93472e-05	0	0.000456308	0	0	0	0	0	0	0.00109969	0	0.00320387	0.00145741	0.004098	0	0.00209107	0	0	0	3.65764e-05	0	0	0
PO-17	283	Porphyromonas_catoniae	0.00237712	0.00141272	0.00848392	0	0.00318302	0	0.00333765	0.000988224	0	0	0	0	0.0017203	0	0.00162748	0.0123135	0.00242221	0	0	3.33078e-05	0	0	0.00613497	0	0	0.00101632	0	0.000202943	0.000331109	0.00645227	5.02664e-05	0.000499023	0.0114296	0	0	0.00234367	0	0.00580395	0.00309927	0.000771856	0.00133563	1.81541e-05	0.0051207	0.00287757	0.000200558	0
PO-18	283	Porphyromonas_catoniae	0	2.31594e-05	0	0	0	0	1.96333e-05	0	0	0	0	2.51579e-05	0	2.49738e-05	0	0	0.0027017	0	0	0	0	0	0	0	0	0	0	0	0	0	0	0	0.00016225	0	0	0	0	0	0	0	0	0	7.31529e-05	0	0	5.15119e-05
PO-19	275	Porphyromonas_sp_oral_taxon_275	0.00134192	9.26376e-05	0	0	6.27195e-05	0	0.00190443	2.0588e-05	0	9.02663e-05	0	0	2.96604e-05	0.00124869	3.92165e-05	0	0	3.31066e-05	0	0	0	0.00119393	0	0.00851278	3.61873e-05	2.07413e-05	0.00106644	0	4.96664e-05	3.37815e-05	0	0	1.80278e-05	0.000806668	0	1.96947e-05	0	0.00998819	3.73406e-05	0.00597173	0	0	0.000182882	0.000470546	0.000231414	0
PO-20	275	Porphyromonas_sp_oral_taxon_275	0	0	0	0	0	0	0	0	0	0	0	0	0	0	0	0	0	0	0	0	0	0	0	0	0	0	0	3.38238e-05	0	0	0	0	0	0	0	0	0	0	0	0	0	0	7.31529e-05	0	0	3.43412e-05
PO-21	277	Porphyromonas_sp_oral_taxon_277	0	0	1.47035e-05	0	0	0	5.88998e-05	4.1176e-05	0	0	0	2.51579e-05	0	0	0	0	0.000186324	0	2.03037e-05	1.66539e-05	0	0	0	0	0	0	0.000213288	0.000169119	0	0	0	0	0	0	0	0	5.85429e-05	1.68719e-05	0	0	1.75741e-05	0	3.65764e-05	1.80979e-05	0	6.86825e-05
PO-22	277	Porphyromonas_sp_oral_taxon_277	0	2.31594e-05	0.000264663	0	0.00205406	1.76001e-05	0	0.000699992	0	0	0.000285203	0	0	0	0	0	9.31619e-05	0	0	0.000816041	0.000314064	0	0	0	0	0	2.6661e-05	3.38238e-05	0	0	0	0	0	0	0.00175306	0.0063614	0	3.37439e-05	0	0	0	0.000199695	0	0	0	0.0217552
PO-23	278	Porphyromonas_sp_oral_taxon_278	0.000115022	4.63188e-05	1.47035e-05	0	9.40793e-05	0	3.92665e-05	4.1176e-05	0	0	7.77827e-05	0.000176105	0.000266943	2.49738e-05	0	0	0.000558971	0.000165533	6.09112e-05	1.66539e-05	0	0	1.8044e-05	0	0	8.29652e-05	0.000373254	0.000304414	0.000397331	0.000135126	0.000201066	4.15852e-05	0	0	0.000181351	0	0	0	0	0	0	0	0	0.000217175	0	0
PO-24	279	Porphyromonas_sp_oral_taxon_279	0.000153362	6.94782e-05	2.9407e-05	0	0.000188159	0.00220001	0.000883496	0.000144116	0	0	0.00101117	0.000201263	0.000148302	0	1.96082e-05	0	0.000993727	8.27664e-05	0.000101519	0	0.000274806	0.00138995	7.21761e-05	1.93472e-05	1.80937e-05	0.00466679	0.000373254	0.000879418	0.000728441	0.000101345	0.000100533	1.38617e-05	0	0	0.00785855	0	0.000380529	1.68719e-05	1.86703e-05	8.1248e-05	7.02963e-05	3.63082e-05	0.000475494	0.000199077	0	0.000892872
PO-25	279	Porphyromonas_sp_oral_taxon_279	0.000115022	0	4.41105e-05	0.000119972	1.56799e-05	1.76001e-05	0	0.00010294	0	0	2.59276e-05	2.51579e-05	0	0	0	0	0.000434756	0.00266508	0.000203037	3.33078e-05	1.9629e-05	0	0.000126308	0.000154778	1.80937e-05	0	0.000559881	3.38238e-05	3.31109e-05	3.37815e-05	0	0	0	0	0	0	0	0	1.86703e-05	4.0624e-05	0	1.81541e-05	7.31529e-05	0	0	1.71706e-05
PR-01	553	Prevotella_baroniae	0	0	0	0	0	0	0	0	0	0	0	0	0	0	0	0	0	0	0	0	0	0	1.8044e-05	0	0	0	0	0	0	0	0	0	3.60555e-05	0.000268889	9.06755e-05	0.000354505	0	0.000286823	0.00266985	0	0	0	0	0.000922993	0.000215986	1.71706e-05
PR-02	556	Prevotella_bivia	0	0	0	0	0	0	0	0	0	0	0	0	0	0	0	0	0	0	0	0	0	0	0	0	0	0	0	0	0	0	0	0	0	0	0	0	0	0	0	0	0	0	0	0	0	0
PR-03	560	Prevotella_buccae	3.83406e-05	0	0	0	0	0	9.81663e-05	2.0588e-05	0	0	0	0	0	0	1.96082e-05	0	0	0	0	0	0	0	0	0	0	0	0	3.38238e-05	0	0	0	0	7.21111e-05	8.4028e-05	6.04504e-05	1.96947e-05	0.00010245	0.000168719	0.000541439	0.00020312	0.000316333	3.63082e-05	0	0.000108587	0	1.71706e-05
PR-04	562	Prevotella_buccalis	0	0	0	0	0	0	0	0	0	0	0	0	0	0	0	0	0	0	0	0	0	0	0	0	0	0	0	0	0	0	0	0	0	0	0	0	0	0	0	0	0	0	0	0	0	0
PR-05	583	Prevotella_dentalis	0	0	0	0	0	0	0	0	0	0	2.59276e-05	0	0	0	0	0	0	0	0	0	0	0	0	0	0	0	0	0	0	3.37815e-05	0	1.38617e-05	0	0	0	0	0	5.06158e-05	0	0	0	0	0	5.42937e-05	4.62827e-05	0.000103024
PR-06	291	Prevotella_denticola	0.000996856	0	8.8221e-05	0	4.70396e-05	0.0001408	0.000196333	0.00020588	0.00273165	0.000150444	0.000648189	0	5.93208e-05	7.49213e-05	0.000156866	0.000131836	0	3.31066e-05	0	0	0.000157032	0.00169289	0.000433057	0.000870625	0.000651371	0	0.0101312	0.000101471	1.65555e-05	0	0	1.38617e-05	0.00319091	0.00015125	0.000241801	0.000118168	0.00196119	0.00345875	0.00248315	0.00160465	0.00144107	0	7.31529e-05	0.000506741	0.00214443	0
PR-07	600	Prevotella_enoeca	0	0	0	0	0	0	0	0	0	0	0	0	0	0	0	0	0	0	0	0	0	0	0	0	0	0	0	0	0	0	0	0	5.40833e-05	0	0	0	4.39072e-05	5.06158e-05	0	0	0	0	0	0	1.54276e-05	0
PR-08	782	Prevotella_fusca	0	0	0	0	0	0	0	0	0	0	0	0	0	0	0	0	0	0	0	0	0	0	0	0	0	0	0	0	0	0	0	0	0	1.68056e-05	0	0	0	0	0	0	0	0	0	0	0	0
PR-09	298	Prevotella_histicola	0.000153362	4.63188e-05	0.0292894	0	1.56799e-05	0	0.000176699	2.0588e-05	8.3282e-05	0.00157966	2.59276e-05	0	0	0.00734229	0.000313732	0	3.1054e-05	0.0198143	2.03037e-05	0.00258135	0.000353322	0.000302939	0.000126308	0.00433378	0.000470435	0	0.00186627	0.000169119	0.00187077	0.00554017	0	0	0	0.0857085	0.000211576	0.00175283	1.46357e-05	0.0249536	0.0456115	0.0113138	0.014938	0	0.000146306	0.00993575	0.00456656	0.00118477
PR-10	643	Prevotella_intermedia	0	0	0	0	0	0	0	0	0	0	0	2.51579e-05	0	0	0	0	0	0	0	0	0	0	0	0	0	0	0	0	0	0	0	1.38617e-05	0	0	0	0.000236337	0	1.68719e-05	0	0	0	0	0	1.80979e-05	0	0
PR-11	658	Prevotella_loescheii	0	0	0	0	0	0	0	0	0	0	0	0	0	0	0	0	0	0	0	0	0	0	0	0	0	0	0	0	0	0	0	0	0	0	0	0	0	0	0	0	0	0	0	0	0	0
PR-12	289	Prevotella_maculosa	0.00544437	0.00206119	0.000691065	0.00287934	0.000423357	0.00360801	0.00162956	0.000658816	0.000333128	0.00556642	0.000362986	0.00118242	0.00080083	0.00254733	0.000686288	0.000342773	0.00124216	0.000513152	0.000933972	0.00158212	0.00437727	0.00163943	0.000902201	0.000889972	0.00094087	6.22239e-05	0.00269276	0.000676476	0.00170521	0.000810756	0.000301598	0.000942599	0.00382189	0.00292417	0.000634729	0.00122107	0.00496151	0.00236207	0.00283789	0.00164527	0.00117746	0.00116186	0.0013899	0.0017555	0.00279239	0.000240389
PR-13	665	Prevotella_marshii	0	0	0	0	0	0	0	0	0	0	0	0	0	0	0.000137258	0	0	0	0	0	0	0	0	0	0	0	0	0	0	3.37815e-05	0	0	0	0	6.04504e-05	0	0	0.000219335	0	0	0	0	7.31529e-05	0	0	1.71706e-05
PR-14	469	Prevotella_melaninogenica	0.0138026	0.00423817	0.0194233	0.00497885	0.00409245	0.0216129	0.00253269	0.0116322	0.000316472	0.00388145	2.59276e-05	0.000855367	0.0106184	0.00998951	0.00629424	0.00237304	0.00953357	0.0162719	0.00773573	0.00161543	0.0493081	0.0162161	0.0190364	0.00452725	0.0236484	0.000207413	0.0032793	0.00260443	0.0435243	0.00249983	0.00125666	0.000194064	0.00989724	0.00327709	0.00187396	0.00240276	0.00581038	0.01014	0.0544426	0.0239885	0.0162736	0.000254157	0.00051207	0.0140621	0.00114164	0.000703996
PR-15	378	Prevotella_micans	0	0	0.00194086	0.00152965	0.00105055	0.00339681	0	0.000885284	0	0.00654431	0.000751899	0.002868	0.000177962	0	0	0	0	0	0	0.00399694	0.00221808	0	0	0	5.4281e-05	0	0.000799829	0.00175884	0.000960217	0.0018242	0	0	0	0.000134445	3.02252e-05	0.00305268	0.00396628	0	0.00453688	0.00115778	0.00107202	0.00319512	0.00193855	5.42937e-05	0.00314723	0.00168272
PR-16	685	Prevotella_multiformis	0	0	0	0	0	0	0	0	0	0	0	0	0	0	0	0	0	0	0	3.33078e-05	0	0	0	0	0	0	0	0	0	0	0	0	0	0.00495765	0	1.96947e-05	0	0.000826725	0	0	0	0	0	0	0	0
PR-17	794	Prevotella_multisaccharivorax	0	0	0	0	0	0	0	0	0	0	0	0	0	0	0	0	0	0	0	0	0	0	0	0	0	0	0	0	0.000529775	0	0	0	0	0	0	9.84737e-05	0	0	0.000840164	0.000264056	0	0	0	0	0	0
PR-18	693	Prevotella_nigrescens	0.0163331	0.0475463	0.0067195	0.0008698	0.0025715	0.00262241	0.00979699	0.00543523	0.0044306	1.50444e-05	0.00191864	0.00903167	0.000860151	0.00946506	0.003804	0.00493065	0.00372648	0.000612471	0.000304556	0.000915964	0.000471096	0.00260171	0.00413208	0.0108151	0.00162843	2.07413e-05	0.00701184	0.00257061	0.00218532	0.00449294	0.00251332	0.000942599	0.0492338	0.0157468	0.00232734	0.00033481	0.0369698	0.0417581	0.0295364	0.00767793	0.0276616	0	0.00427944	0.00546557	0.0168161	0.000291901
PR-19	705	Prevotella_oralis	0	0	0	0	0	0	1.96333e-05	0	0	0	0	0	0	0	0	0	0	0	0	0	0	0.000659337	1.8044e-05	0	0	0	0	0	0	0	0	9.70322e-05	0	0.000806668	0	5.90842e-05	0.000834236	6.74878e-05	0.000317395	0	0	0	0	0.000144783	0.000354834	1.71706e-05
PR-20	311	Prevotella_oris	0.00617284	0.00229278	0.00521974	0.000239945	0.000611515	0.000668802	0.0124475	0.000349996	0.00399753	0.00410712	0.000492624	0.000779894	0.000889812	0.00144848	0.00101963	0.00350683	0.0124837	0.000695238	0.000365467	0.00266462	0.000255177	0.00532815	0.00184049	0.00526245	0.00224361	0.00118225	0.0021862	0.0012853	0.00173832	0.00195933	5.02664e-05	0.00166341	0.00317289	0.00761293	3.02252e-05	0.00244215	0.00619091	0.00516281	0.00115756	0.00257962	0.00555341	0.000290465	0.000365764	0.00155642	0.00246841	6.86825e-05
PR-21	288	Prevotella_oulorum	0.0026455	0.00669307	0.00810163	0.00470892	0.000235198	0.00688162	0.00323949	0.00107058	0.00174892	0.01864	0.000570406	0.0016101	0.0045677	0.00684282	0.00225495	0.00100195	0.0012111	0.00182086	0.0021522	0.0016987	0.00865639	0.0142737	0.00216528	0.00292143	0.0100782	4.14826e-05	0.00282606	0.00027059	0.00508253	0.00212823	0.000904795	0.000651502	0.00921219	0.00894058	0.00114856	0.00153619	0.00709832	0.00221022	0.0145442	0.00493581	0.0376788	1.81541e-05	0.0012436	0.00159262	0.0188834	8.58531e-05
PR-22	714	Prevotella_pallens	0.000460087	0.000162116	0.000441105	0	0	0	0	0	0	0.000511509	0.00020742	0	8.89812e-05	4.99476e-05	3.92165e-05	0	0.000745295	6.62131e-05	0	0.000199847	0	3.56398e-05	9.02201e-05	0.000154778	0	2.07413e-05	0.000239949	6.76476e-05	0	0.000270252	0	0	0.000288444	0.00334431	3.02252e-05	0.000157558	0	0	0.00449954	0.000284368	1.75741e-05	0	0	0.00103158	1.54276e-05	0
PR-23	303	Prevotella_pleuritidis	0	0	0	2.99931e-05	0.00254014	0.000633602	0.000431932	2.0588e-05	0	0	0	0.000779894	0	0	0	0	0.00031054	0	0	0.000532925	0.00039258	0.000106919	1.8044e-05	0	1.80937e-05	0	0	0.000169119	0	0	0	0	7.21111e-05	0	0.000936981	1.96947e-05	0	0.000708622	3.73406e-05	0	0.000421778	0	0	3.61958e-05	0.00057082	0.000137365
PR-24	781	Prevotella_saccharolytica	0	0	0	0	0	0	0	0	0	0	0	2.51579e-05	0	0	0	0	0	0	0	0	0	0	0	0	0	0	0	0	0	0	0	0	0	0	0	0	1.46357e-05	0	0	0	1.75741e-05	0	0	0	1.54276e-05	0
PR-25	307	Prevotella_salivae	0.000421747	0.00039371	0.00408757	0	0	5.28002e-05	0.00133506	0.000947048	0.000383097	0.00463367	0	0.000125789	0.000711849	0.000949004	0	2.63671e-05	0	0.00205261	0	0.000216501	0.000314064	0.000374218	0.00018044	0.000251514	0.00698415	0	0.00159966	6.76476e-05	0.000529775	0	0	1.38617e-05	0	0.0014957	0.000513828	0.000118168	0.000687879	0	0.00365938	0.000792168	0.00629152	0	3.65764e-05	0	0.00112621	0
PR-26	885	Prevotella_scopos	0	0	4.41105e-05	0	0	0	5.88998e-05	0	0	0	0	0	0	0	0	0	0	0	0	0	0	1.78199e-05	0	0	0	0	0	0	6.62219e-05	0	0	0	0	0	0	1.96947e-05	0	0	0	0.00030468	0	0	0	0	0	0
PR-27	795	Prevotella_shahii	0	0	0	0	0	0	0	0	0	0	0	0	0	0	0	0	6.21079e-05	0	0	0	0	0	0	0	0	0	0	0	0	0	0	0	9.01388e-05	0	0	0.000393895	0	0	1.86703e-05	2.0312e-05	0	0	0	0	0	1.71706e-05
PR-28	292	Prevotella_sp_oral_taxon_292	3.83406e-05	0	0	0	0	0	0	2.0588e-05	0	0	0	0	0	0	0	0.000210937	0	0	0	0.000166539	0	0	7.21761e-05	0	0	0	0	0	0.000198666	0	0	0	0.000198305	0	0	0	0.000248807	0.00128227	5.60109e-05	0	7.02963e-05	0	0	0.00166501	0	0
PR-29	292	Prevotella_sp_oral_taxon_292	0	0	0	0	0	0	0	0	0	0	0	0	0	0	0	0	0	0	0	0	0	0	0	0	0	0	0	0	0	0	0	0	0	0	0	0	0	0	0	0	0	0	0	0	0	0
PR-30	293	Prevotella_sp_oral_taxon_293	0	0	0	0	0	0	0	0	0	0	0	0	0	0	0	0	0	0	0	0	0	0	0	0	0	0	0	0	0	0	0	0	0	0	0	0	0	0	0	0	0	0	0	0	0	0
PR-31	296	Prevotella_sp_oral_taxon_296	0	0	0	0	0	1.76001e-05	1.96333e-05	0	0	0	0	0	0	0	0	0	0	0	0	0	0	0	0	0	0	0	0	0	0	0	0	0	0	0	0	0	0	0	0	0	1.75741e-05	0	0	0	0	0
PR-33	300	Prevotella_sp_oral_taxon_300	0	0	0.000367588	0	0	0	0.000215966	0	0.000616287	0	5.18551e-05	2.51579e-05	0	0.00159832	0.000411773	2.63671e-05	0	3.31066e-05	0	0	0	1.78199e-05	0	9.67361e-05	0	0	0.00138637	0.000135295	0	0	0	4.15852e-05	0.000703083	0.000857085	0.000241801	0.000354505	0.000117086	0.000168719	0.000149362	0.000243744	0.000281185	0	7.31529e-05	3.61958e-05	0.00188216	0
PR-34	300	Prevotella_sp_oral_taxon_300	0	6.94782e-05	0	0	0	1.76001e-05	0	0	0.000982727	0	0	0	0	0	0	0	0	0	0	0	0	0	0	0	0	0	0	0	0	0	0	0	0	0	0	0	0	1.68719e-05	0	0	0.000456926	0	0	0	0	0
PR-35	301	Prevotella_sp_oral_taxon_301	0	0.000856898	0	0	0.000156799	0	0	0	0	0	2.59276e-05	0	0	0	0	0	0	0	0	0.000249808	0	5.34597e-05	0	0.000425639	0	0	0	0	1.65555e-05	0.000101345	0	0.000110894	0.00142419	0.000924308	0.000151126	0.000196947	0.000263443	0.000911085	0.000933515	0	0.000404204	0	0.00051207	0.000542937	0.000385689	5.15119e-05
PR-36	304	Prevotella_sp_oral_taxon_304	0	0	0	0	0	0	0	0	0	0	0	0	0	0	0	0	0	0	0	0	0	0	0	0	0	0	0	0	0	0	0	0	0	6.72224e-05	0	0	0	0	0	0	0	0	0	0.000416252	0	0.000566631
PR-37	305	Prevotella_sp_oral_taxon_305	0	0	0	0	0	0	0	0	0	0	0	2.51579e-05	2.96604e-05	0	0	0	0	0	0	0	0	0	0	0	0	0	7.99829e-05	0	0	0	0	0	0	0	0	0	0	0	0	0	0.000263611	0	0	0	0	0
PR-38	306	Prevotella_sp_oral_taxon_306	0	0	0	0	0	0	0	0	0	0	0	0	0	0	0	0	0	0	0	0	0	0	0	0	0	0	0	0	0	0	0	0	0	1.68056e-05	0	0	0	1.68719e-05	0	0	0	0	0	0	0	0
PR-39	309	Prevotella_sp_oral_taxon_309	0	2.31594e-05	2.9407e-05	0	0	0	1.96333e-05	2.0588e-05	0	3.00888e-05	0	0	0.000177962	0	0	0	3.1054e-05	1.65533e-05	0	0	1.9629e-05	0	3.60881e-05	1.93472e-05	7.23746e-05	0	2.6661e-05	0	0.000132444	0	0	0	1.80278e-05	1.68056e-05	0	0	8.78143e-05	0	0	8.1248e-05	1.75741e-05	0	0	0	7.71379e-05	0
PR-40	310	Prevotella_sp_oral_taxon_310	0	0	0	0	0	0	0	0	0	0	0	0	0	0	0	0	0	0	0	0	0	0	0	0	0	0	0	0	0	0	0	0	0	0	0	0	0	0	0	0	0	0	0	0	0	0
PR-41	315	Prevotella_sp_oral_taxon_315	0	9.26376e-05	0	0	0	0	0	0	0	0	2.59276e-05	0	0	0	0	0	0	1.65533e-05	0	0	0	0	0	0	0	0	0	0	0	0	0	0	0.000216333	0.000285695	0	0.000118168	0	3.37439e-05	0.000485428	0	3.51481e-05	0	3.65764e-05	0.000126685	0	0
PR-42	317	Prevotella_sp_oral_taxon_317	0.000498428	0.0162347	0.000617547	0	0.000188159	0.0154528	0.00115836	8.2352e-05	0.000732881	0.0183541	0.000259276	0.00563536	0.00263977	0.000324659	0.00792172	0	0.00242221	0.000264852	0	0.000965926	0.00730199	0.000196019	0.0180079	0.00164451	0.00723746	0.000829652	0.00767836	0	0.000976773	0	0.00967628	0.000332682	0.0122228	0.00307542	0	0.00070901	0.0043029	0.000421799	0.00158698	0.000954664	0.0212295	0.000236003	0.00329188	0.000796308	0.00143476	0.0094095
PR-43	376	Prevotella_sp_oral_taxon_376	0	0	0	0	0	0	0	0	0	0	0	0	0	0	0	0	0	0	0	0	0	0	0	0	0	0	0	0	0	0	0	0	0	1.68056e-05	0	0	0	0	0	0	0	0	0	0	0	0
PR-44	396	Prevotella_sp_oral_taxon_396	0	2.31594e-05	0	2.99931e-05	0	0	0	0	0	0	0	0	0	0	0	0	0	0	0	0	0	0	1.8044e-05	0	0	0	7.99829e-05	0	0	0	0	0	3.60555e-05	1.68056e-05	0	0	0	0	0.00063479	2.0312e-05	0	0	0	0	0	0
PR-45	443	Prevotella_sp_oral_taxon_443	0	0	2.9407e-05	2.99931e-05	0	0	1.96333e-05	2.0588e-05	1.66564e-05	7.52219e-05	0	0	0	0	0	0	0	3.31066e-05	0	0	0	0	0	0	0	0	0	0	0	0	0	2.77235e-05	0.00016225	1.68056e-05	0	0	0	1.68719e-05	0	0	8.78704e-05	0	0	0	4.62827e-05	0
PR-46	472	Prevotella_sp_oral_taxon_472	0.000651791	0.00289493	0.00120569	0.00500885	0.000580156	0.00278081	0.00115836	0	0.000849476	4.51331e-05	0.00111489	0.0157991	0.00133472	0.00169822	0.0016667	0	0.00735979	0.00221814	0.000182734	0.00116577	0.000294435	0.000890996	1.8044e-05	0.00280535	5.4281e-05	0.00323564	0.00399915	0.00277355	0.00261576	0.000371597	0.000854529	0.00284166	0.00699477	0.000336112	0.00111833	0.00291482	0.00459562	0.0010798	0.000877504	0.00327023	0.000123019	0.000290465	0.0101317	0.000832504	7.71379e-05	0.00228369
PR-47	475	Prevotella_sp_oral_taxon_475	0	0	0	0.000809814	0	0.0001056	0	0	0	0	0	0.000679262	0	0.000549423	0	0	0	0	0	0.000116577	0	0	0	9.67361e-05	5.4281e-05	0	0.000319932	0.000676476	0	0.000202689	0	0	0.000991527	0.000117639	0	0	0	1.68719e-05	0.00160565	8.1248e-05	0	7.26164e-05	0	3.61958e-05	0	0
PR-48	515	Prevotella_sp_oral_taxon_515	0	0	0	0	0	0	0	0	0	0	0	0	0	0	0	0	0	0	0	0	0	0	0	0	0	0	0	0	0	0	0	0	0	0	0	0	5.85429e-05	0	0	0	0	0	0	0	1.54276e-05	0
PR-49	526	Prevotella_sp_oral_taxon_526	0	0	0	0	0	0	0	0	0	0	0	0	0	0	0	0	0	0	0	0	0	0	0	0	0	0	0	0	0	0	0	9.70322e-05	0	0.000168056	0	0.000275726	0	0.000489286	3.73406e-05	0	0	0	0	0.00141164	0	0
PR-50	820	Prevotella_sp_oral_taxon_820	0	0	0	0	0	0	0	0	0	0	0	0	0	0	0	0	0	0	0	0	0	0	0	0	0	0	0	0	0	0	0	0	0	0	0	0	0	0	0	0	0	0	0	0	0	0
PR-51	572	Prevotella_veroralis	0.000230044	0	0.00322007	0	0	7.04002e-05	0	0	0	0.000150444	0.000129638	5.03157e-05	0	0.000374607	0	0.000290038	0	0.000215193	0	3.33078e-05	1.9629e-05	0	0	1.93472e-05	0	2.07413e-05	0.0132238	0.000135295	0	6.7563e-05	0	0	7.21111e-05	5.04168e-05	0	1.96947e-05	0.000336621	3.37439e-05	0.000317395	2.0312e-05	0.0018277	0	0	1.80979e-05	3.08552e-05	0.00027473
PR-52	191	Propionibacterium_acidifaciens	0	0	0	0	0	0	0	0	0	0	0	0	0	0	0	0	0	0	0	0	0	1.78199e-05	0	0	0	0	0	0	0	0	0	0	0	0	0	0	0	0	0	0	0	0	0	0	0	0
PR-53	530	Propionibacterium_acnes	0	0	0	0	0	0	0	0	0	0	0	0	0	0	0	0	0	0	0	0	0	0	0	0	0	0	0	0	0	0	0	0	0	0	0	0	0	0	0	0	0	0	0	0	0	0
PR-54	552	Propionibacterium_avidum	0	0	0	0	0	0	0	0	0	0	0	0	0	0	0	0	0	0	0	0	0	0	0	0	0	0	0	0	0	0	0	0	0	0	0	0	0	0	0	0	0	0	0	0	0	0
PR-55	739	Propionibacterium_propionicum	0	2.31594e-05	0	0.000149966	1.56799e-05	0.0001232	3.92665e-05	0	0	3.00888e-05	5.18551e-05	0	0	2.49738e-05	0.000117649	0	0.000496864	1.65533e-05	0	0	7.8516e-05	3.56398e-05	0	1.93472e-05	0	8.29652e-05	0	3.38238e-05	1.65555e-05	0	0.000175932	0	1.80278e-05	0	3.02252e-05	1.96947e-05	4.39072e-05	3.37439e-05	0	2.0312e-05	1.75741e-05	0.000108925	7.31529e-05	1.80979e-05	0	3.43412e-05
PR-56	192	Propionibacterium_sp_oral_taxon_192	0	0	0	0	0	0	0	0	0	0	0	0	0	0	0	0	0	0	0	0	0	0	0	0	0	0	0	0	0	0	0	0	0	0	0	0	0	0	0	0	0	0	0	0	0	0
PR-57	193	Propionibacterium_sp_oral_taxon_193	0	0	0	0	0	0	0	0	0	0	0	0	0	0	0	0	0	0	0	0	0	0	0	0	0	0	0	0	0	0	0	0	0	0	0	0	0	0	0	0	0	0	0	0	0	0
PR-58	194	Propionibacterium_sp_oral_taxon_194	0	0	0	2.99931e-05	0	3.52001e-05	0	0	3.33128e-05	0	0	0	0	0	0	0.000316406	0	0	2.03037e-05	0	3.9258e-05	1.78199e-05	0	0	0	0	0	0	0	3.37815e-05	0	0	0	0	0	0	0	0	0	4.0624e-05	0	0	0	0	0	3.43412e-05
PR-59	915	Propionibacterium_sp_oral_taxon_915	0	0	0	0	0	0	0	0	0	0	0	0	0	0	0	0	0	0	0	0	0	0	0	0	0	0	0	0	0	0	0	0	0	0	0	0	0	0	0	0	0	0	0	0	0	0
PR-60	676	Proteus_mirabilis	0	0	0	0	0	0	0	0	0	0	0	0	0	0	0	0	0	0	0	0	0	0	0	0	0	0	0	0	0	0	0	0	0	0	0	0	0	0	0	0	0	0	0	0	0	0
PR-61	600	Prevotella_enoeca	0	0	0	0	0	0	0	0	0	0	0	0	0	0	0.000176474	0	0	0	0	0	0	0	0	0	0	0	0	0	0	0	0	0	0	0	0	1.96947e-05	0	0	0	0	0	0	0	0	0	0
PR-62	782	Prevotella_fusca	0	0	0	0	0	0	0	0	0	0	0	0	0	0	0	0	0	0	0	0	0	0	0	0	0	0	0	0	0	0	0	0	0	0	0	0	0	0	0	0	0	0	0	0	0	0
PR-63	782	Prevotella_fusca	0	0	0	0	0	0	0	0	0	0	0	0	0	0	0	0	0	0	0	0	0	0	0	0	0	0	0	0	0	0	0	0	0	0	0	0	0	0	0	0	0	0	0	0	0	0
PR-64	643	Prevotella_intermedia	0	0	0	0	0	0	0	0	0	0	0	0	0	0	0	0	0	0	0	0	0	0	0	0	0	0	0	0	0	0	0	0	0	0	0	0	0	0	0	0	0	0	0	0	0	0
PR-65	643	Prevotella_intermedia	0	2.31594e-05	0	0	0.000344957	0	1.96333e-05	0	0	0	0	0.00706936	0	0	0.00219612	0	0	0	0	3.33078e-05	0	0	0	0	0	0.000788169	0.0108777	0.00260443	0.00158933	0	0	0.0297473	9.01388e-05	0.000756252	0.000120901	0.000630231	0	0.00435296	0	0	0	0.000272311	7.31529e-05	0.0174645	0.000740524	0.000772678
PR-66	658	Prevotella_loescheii	0	0	0	0	0	0	0	0	0	0	2.59276e-05	0	0	0	0	0	0	0	0	0	0	0	0	0	0	0	0	0	0	0	0	0	0	0	0	0	1.46357e-05	0	0	0	0	0	0	0	0	0
PR-67	658	Prevotella_loescheii	0	0	0	0.000149966	0	3.52001e-05	0.000176699	0	0	1.50444e-05	0	2.51579e-05	0	0	0	0	0	1.65533e-05	0.00048729	0	0	1.78199e-05	1.8044e-05	0	0	0	0	0	0	0	0	0	1.80278e-05	0	0.000211576	0	0	0.00317193	0	0	1.75741e-05	0	0	0	0	0
PR-68	665	Prevotella_marshii	0.000115022	0.000416869	0.000102925	0	1.56799e-05	0	0	0	0	0	5.18551e-05	0	0	0	3.92165e-05	0	3.1054e-05	0	0	3.33078e-05	0	0	0	0	0	0	0	3.38238e-05	0	6.7563e-05	0	0	7.21111e-05	0.000453751	0	0.000630231	0	3.37439e-05	0	0	0.000316333	0	0	0.000253371	0.000169703	0
PR-69	378	Prevotella_micans	0.00318227	0.00259385	0.000264663	0	0	1.76001e-05	0	2.0588e-05	0	0	0	0	0	0.00092403	0.00139218	0	0.000527918	0.00377415	0	0	0	0	0	0.000406292	0	0	0	0	0	0.000202689	0.000552931	0.000304958	0.00605733	0.000655418	0.000634729	0	0	0.000168719	0	0.00040624	0	0	0	0.00224414	0.000138848	0
PR-70	714	Prevotella_pallens	0	6.94782e-05	1.47035e-05	0	0	1.76001e-05	1.96333e-05	0	0	0	0	0	0	0	0	0	0	0	0	0	0	0	0	1.93472e-05	0	0	0.000106644	3.38238e-05	3.31109e-05	0	2.51332e-05	0	0	8.4028e-05	0	0	0	0	0.000149362	0	0	1.81541e-05	0	0	0	0
PR-71	781	Prevotella_saccharolytica	0.00210873	0.00435397	0.00242608	0.00464893	0.00172479	0.00864163	0.001178	0.00549699	0.00234855	0.00257259	0.00158158	0.00613852	0.00183894	0.00357125	0.00290202	0.000131836	0.00167691	0.00360861	0.00105579	0.0033974	0.00508391	0.00117611	0.0010646	0.00234101	0.000560903	0.000103706	0.00149301	0.00375444	0.00188732	0.00179042	0.000779129	0.00644571	0.00638183	0.00243681	0.00184374	0.00996553	0.0151333	0.000168719	0.00106421	0.00282337	0.00632667	0.00194249	0.00607169	0.00209936	0.00411916	0.0044987
PR-72	781	Prevotella_saccharolytica	0	0	0	0	0.00246174	0	0.0010013	0.00271762	0	0.0022717	0.000259276	0	0	0.000274712	0.000450989	0.00055371	0	0	0	0.0046964	0	0.000481138	0.00220137	0	0.000379967	0	0.00149301	0	0.00117544	0.000101345	0.00251332	0.000194064	0.000685055	6.72224e-05	0.00108811	5.90842e-05	0	0.00158596	0.00918579	0	0.000949	0.000217849	3.65764e-05	0.00166501	0.000138848	0.000910043
PR-73	317	Prevotella_sp_oral_taxon_317	0.00448585	0.00944904	0.0254224	0.000449897	1.56799e-05	8.80003e-05	0.00535988	0.00623816	0.00131586	4.51331e-05	0	0.00581147	0	0.000349633	0.000529422	0	0.011521	3.31066e-05	0.00249736	3.33078e-05	0	0.00609441	3.60881e-05	0.00158647	1.80937e-05	0	0.00114642	0.000845594	0.000645663	0.000168908	0.000175932	0.000346544	0.00805841	0	0.00323409	0.00173314	0	0.00175468	0.00196038	0.0033921	0	0	0.003109	0.00447018	0.000107993	0
PR-74	317	Prevotella_sp_oral_taxon_317	0	2.31594e-05	0	0	1.56799e-05	0	0	0	0	0	0	0	0	0	0	0	0	0	0	0	0	0.0147727	0	0	0	0	0	3.38238e-05	0	0	0	0	0	0	0	0.000925652	0	0	0	0	0	0	0.000109729	0	0	0
PR-75	552	Propionibacterium_avidum	0	0	0	0	0	0	0	0	0	0	0	0	0	0	0	0	0	0	0	0	0	0	0	0	0	0	0	0	0	0	0	0	0	0	0	0	0	0	0	0	0	0	0	0	0	0
PS-01	536	Pseudomonas_aeruginosa	0	0	0	0	0	0	0	0	0	0	0	0	0	0	0	0	0	0	0	0	0	0	0	0	0	0	0	0	0	0	0	0	0	0	0	0	0	0	0	0	0	0	0	0	0	0
PS-02	612	Pseudomonas_fluorescens	0	0	0	0	0	0	0	0	0	0	0	0	0	0	0	0	0	0	0	0	0	0	0	0	0	0	0	0	0	0	0	0	0	0	0	0	0	0	0	0	0	0	0	0	0	0
PS-03	834	Pseudomonas_otitidis	0	0	0	0	0	0	0	0	0	0	0	0	0	0	0	0	0	0	0	0	0	0	0	0	0	0	0	0	0	0	0	0	0	0	0	0	0	0	0	0	0	0	0	0	0	0
PS-04	32	Pseudomonas_sp_oral_taxon_032	0	0	0	0	0	0	0	0	0	0	0	0	0	0	0	0	0	0	0	0	0	0	0	0	0	0	0	0	0	0	0	0	0	0	0	0	0	0	0	0	0	0	0	0	0	0
PS-06	538	Pseudoramibacter_alactolyticus	0	0	0	0	0	0	0	0	0	0	0	0	0	0	0	0	0	0	0	0	0	0	0	0	0	0	0	0	0	0	0	5.5447e-05	0	0	0	0	0	6.74878e-05	7.46812e-05	0	0	0	0	0	0	0
PY-01	357	Pyramidobacter_piscolens	0	0	0	0	0	0	0	0	0	0	0	0	0	0	0	0	0	0	0	0	0	0	0	0	0	0	0	0	0	0	0	0	0	0	0	0	0	8.43597e-05	0	0	0	0	0	0	0	0
RH-01	28	Rhodocyclus_sp_oral_taxon_028	0	0	0	0	0	0	0	0	0	0	0	0	0	0	0	0	0	0	0	0	0	0	0	0	0	0	0	0	0	0	0	0	0	0	0	0	0	0	0	0	0	0	0	0	0	0
RO-01	188	Rothia_aeria	0.0491143	0.00125061	0.000735175	0.00716835	0.0106153	0.00220001	0.0146268	0.00232644	0.0507687	0.00257259	0.0158158	0.0030441	0.00169064	0.0166325	0.056805	0.112851	0.0128253	0.00327755	0.014436	0.00146554	0.00249288	0.00277991	0.00496211	0.00499158	0.00595281	0.0346794	0.00711848	0.00334855	0.00173832	0.0371259	0.013396	0.00510112	0.00234361	0.00164695	0.0142663	0.0104973	0.00229781	0.00622575	0.000242714	0.0131622	0.00145865	0.0206775	0.0142648	0.0034748	0.00303923	0.027679
RO-02	587	Rothia_dentocariosa	7.66812e-05	4.63188e-05	0.00247019	0.00254941	0.00354365	0.000932803	0.0075588	0.00061764	0.0418908	0.00743192	0.00596334	0.000578631	0.000830491	0.0118376	0.00252946	0.0719823	0.00170797	0.00753174	0.0054008	0.000482963	0.000451467	0.00381346	0.000757849	0.000580417	0.00834117	4.14826e-05	0.00183961	0.00419415	0.00246676	0.00445916	0.00185986	0.00264759	0.000144222	0.000235278	0.00541031	0.00472674	0.00339549	0.000185591	9.33515e-05	0.00176714	0.00223191	0.000726164	0.000219459	0.0017736	0.00407288	0.000686825
RO-03	681	Rothia_mucilaginosa	7.66812e-05	2.31594e-05	0.000132332	5.99862e-05	6.27195e-05	1.76001e-05	0.000137433	2.0588e-05	0.000383097	4.51331e-05	0	0.000301894	0	0.000149843	0.000156866	0.000421874	0.000341594	0.000165533	0.000121822	1.66539e-05	0.000157032	0.000106919	0.000108264	1.93472e-05	9.04683e-05	4.14826e-05	0.000559881	0.000135295	0.00018211	0.000168908	2.51332e-05	0.000138617	0.000126194	5.04168e-05	0.00275049	0.000137863	0.00010245	0.000185591	0	0.000243744	5.27222e-05	0.000526469	0.000402341	0.000108587	9.25655e-05	8.58531e-05
SC-01	642	Scardovia_inopinata	0	0	0	0	0	0	0	0	0	0	0	0	0	0	0	0	0	0	0	0	0	0	0	0	0	0	0	0	0	0	0	0	0	0	0	0	0	0	3.73406e-05	0.000142184	0	0	0	0	6.17103e-05	0
SC-02	195	Scardovia_wiggsiae	0	0	0	0	0	1.76001e-05	0	0	0	9.02663e-05	0	0	0	0	0	2.63671e-05	0	0	2.03037e-05	0	0.000117774	0.000801896	5.41321e-05	1.93472e-05	1.80937e-05	0	0.000293271	0	0	0	0	0	0	6.72224e-05	0	0	0	6.74878e-05	0	0	3.51481e-05	0	0	0	0.000185131	0
SE-01	124	Selenomonas_artemidis	0	0	0	0	0	0	0	0	0	0	0	0	0	0	0	0	0	0	0	0	0	0	0	0	0	0	0	0	0	0	0	0	0	0	0	0	0	0	0	0	0	0	0	0	0	0
SE-02	139	Selenomonas_dianae	0	0	0	0	0	0	1.96333e-05	0	0	6.01775e-05	0	0	0	9.98951e-05	0	0	0	3.31066e-05	0	0	0	0	3.60881e-05	0	0	0	0	0	0	0	0	0	0	1.68056e-05	0	7.87789e-05	0	1.68719e-05	0	4.0624e-05	0	0	0	1.80979e-05	0	1.71706e-05
SE-03	125	Selenomonas_flueggei	0	0	0	0	0	0	0	0	0	0	0	0	0	0	0	0	0	0	0	0	0	0	0	0	0	0	0	0	0	0	0	0	0	0	0	0	0	0	0	0	0	0	0	0	0	0
SE-04	130	Selenomonas_noxia	0	0	0	0	0	0	0	0	0	0	0	0	0	0	0	0	0	0	0	0	0	0	0	0	0	0	0	0	0	0	0	0	0	0	0	0	0	0	0	0	0	0	0	0	0	0
SE-05	130	Selenomonas_noxia	0	0	0	0	0	0	0	0	0	0	0	0	0	0	0	0	0	0	0	0	0	0	0	0	0	0	0	0	0	0	0	0	0	0	0	0	0	0	0	0	0	0	0	0	0	0
SE-06	133	Selenomonas_sp_oral_taxon_133	0	0	0	0	0	0	0	0	0	0	0	0	0	0	0	0	0	0	0	0	0	0	0	0	0	0	0	0	0	0	0	0	0	0	0	0	0	0	0	0	0	0	0	0	0	0
SE-07	134	Selenomonas_sp_oral_taxon_134	0	0	0	0	0	0	0	0	0	0	0	0	0	0	0	0	0	0	0	0	0	0	0	0	0	0	0	0	0	0	0	0	0	0	0	0	0	0	0	0	0	0	0	0	0	0
SE-08	136	Selenomonas_sp_oral_taxon_136	0	0	0	0	0	0	0	0	0	0	0	0	0	0	0	0	0	0	0	0	0	0	0	0	0	0	0	0	0	0	0	0	0	0	0	0	0	0	0	0	0	0	0	0	0	0
SE-09	137	Selenomonas_sp_oral_taxon_137	0	0	0	0	0	0	0	0	0	0	0	0	0	0	0	0	0	0	0	0	0	0	0	0	0	0	0	0	0	0	0	0	0	0	0	0	0	0	0	0	0	0	0	0	0	0
SE-10	138	Selenomonas_sp_oral_taxon_138	0	0	0	0	0	0	0	0	0	0	0	0	0	0	0	0	0	0	0	0	0	0	0	0	0	0	0	0	0	0	0	0	0	0	0	0	0	0	0	0	0	0	0	0	0	0
SE-11	143	Selenomonas_sp_oral_taxon_143	0	0	0	0	0	0	0	0	0	0	0	0	0	0	0	0	0	0	0	0	0	0	0	0	0	0	0	0	0	0	0	0	0	0	0	0	0	0	0	0	0	0	0	0	0	0
SE-12	146	Selenomonas_sp_oral_taxon_146	0	0	0	0	0	0	0	0	0	0	0	0	0	0	0	0	0	0	0	0	0	0	0	0	0	0	0	0	0	0	0	0	0	0	0	0	0	0	0	0	0	0	0	0	0	0
SE-13	149	Selenomonas_sp_oral_taxon_149	0	0	0	0	0	0	0	0	0	0	0	0	0	0	0	0	0	0	0	0	0	0	0	0	0	0	0	0	0	0	0	0	0	0	0	0	0	0	0	0	0	0	0	0	0	0
SE-14	388	Selenomonas_sp_oral_taxon_388	0	0	0	0	0	0	0	0	0	0	0	0	0	0	0	0	0	0	0	0	0	0	0	0	0	0	0	0	0	0	0	0	0	0	0	0	0	0	0	0	0	0	0	0	0	0
SE-15	442	Selenomonas_sp_oral_taxon_442	0	0	0	0	0	0	0	0	0	0	0	0	0	0	0	0	0	0	0	0	0	0	0	0	0	0	0	0	0	0	0	0	0	0	0	0	0	0	0	0	0	0	0	0	0	0
SE-16	478	Selenomonas_sp_oral_taxon_478	0	0	0	0	0	0	0	0	0	0	0	0	0	0	0	0	0	0	0	0	0	0	0	0	0	0	0	0	0	0	0	0	0	0	0	0	0	0	0	0	0	0	0	0	0	0
SE-17	501	Selenomonas_sp_oral_taxon_501	0	0	0	0	0	0	0	0	0	0	0	0	0	0	0	0	0	0	0	0	0	0	0	0	0	0	0	0	0	0	0	0	0	0	0	0	0	0	0	0	0	0	0	0	0	0
SE-18	151	Selenomonas_sputigena	0	0	0	0	0	0	0	0	0	0	0	0	0	0	0	0	0	0	0	0	0	0	0	0	0	0	0	0	0	0	0	0	0	0	0	0	0	0	0	0	0	0	0	0	0	0
SE-19	151	Selenomonas_sputigena	0	0	0	0	0	0	0	0	0	0	0	0	0	0	0	0	0	0	0	0	0	0	0	0	0	0	0	0	0	0	0	0	0	0	0	0	0	0	0	0	0	0	0	0	0	0
SE-21	124	Selenomonas_artemidis	0	0	1.47035e-05	0	0	0	0	0	0	0	0	0	0	0	0	0	0	0	0	0	0	0	0	0	0	0	0	0	0	0	0	0	0	0	0	0	0	0	0	0	0	0	0	0	0	0
SE-22	139	Selenomonas_dianae	0	0	1.47035e-05	5.99862e-05	4.70396e-05	0	7.8533e-05	0	0.00023319	0.000120355	5.18551e-05	0.000100631	0	0	1.96082e-05	2.63671e-05	6.21079e-05	0.000115873	0.000101519	4.99617e-05	5.8887e-05	3.56398e-05	3.60881e-05	5.80417e-05	0	2.07413e-05	2.6661e-05	0	1.65555e-05	0	0	6.93087e-05	0.00016225	0	9.06755e-05	0	0	1.68719e-05	0.000112022	4.0624e-05	0	0	0	1.80979e-05	3.08552e-05	0
SE-24	133	Selenomonas_sp_oral_taxon_133	0	0	0	0	0	0	0	0	0	0	0	0	0	0	0	0	0	0	0	0	0	0	0	0	0	0	0	0	0	0	0	0	0	0	0	0	0	0	0	0	0	0	0	0	0	0
SE-25	134	Selenomonas_sp_oral_taxon_134	0	0	0	0	0	0	0	0	0	0	0	0	0	0	0	0	0	0	0	0	0	0	0	0	0	0	0	0	0	0	0	0	0	0	0	0	0	0	0	0	0	0	0	0	0	0
SE-26	134	Selenomonas_sp_oral_taxon_134	0	0	0	0	0	0	1.96333e-05	0	0	0	0	0	0	0	0	0	0	0	0	0	0	0	0	0	0	0	0	0	0	0	0	0	0	0	0	0	0	0	0	0	0	0	0	0	0	0
SE-27	136	Selenomonas_sp_oral_taxon_136	0	0	0	0	0	0	0	0	0	0	0	0	0	0	0	0	0	0	0	0	0	0	0	0	0	0	0	0	0	0	0	0	0	0	0	0	0	0	0	0	0	0	0	0	0	0
SE-28	137	Selenomonas_sp_oral_taxon_137	0	0	0	0	0	0	0	0	0	0	0	0	0	0	0	0	0	0	0	0	0	0	0	0	0	0	0	0	0	0	0	0	0	0	0	0	0	0	0	0	0	0	0	0	0	0
SE-29	137	Selenomonas_sp_oral_taxon_137	0	0	0	0	0	0	0	0	0	0	0	0	0	0	0	0	0	0	0	0	0	0	0	0	0	0	0	0	0	0	0	0	0	0	0	0	0	0	0	0	0	0	0	0	0	0
SE-30	478	Selenomonas_sp_oral_taxon_478	0	0	0	0	0	0	0	0	0	0	0	0	0	0	0	0	0	0	0	0	0	0	0	0	0	0	0	0	0	0	0	0	0	0	0	0	0	0	0	0	0	0	0	0	0	0
SE-31	151	Selenomonas_sputigena	0	0	0	0	0	0	0	0	0	0	0	0	0	0	0	0	0	0	0	0	0	0	0	0	0	0	0	0	0	0	0	0	0	0	0	0	0	0	0	0	0	0	0	0	0	0
SE-32	151	Selenomonas_sputigena	0	0	0	0	0	0	0	0	0	0	0	0	0	0	0	0	0	0	0	0	0	0	0	0	0	0	0	0	0	0	0	0	0	0	0	0	0	0	0	0	0	0	0	0	0	0
SE-33	151	Selenomonas_sputigena	0	0	0	0	0	0	0	0	0	0	0	0	0	0	0	0	0	0	0	0	0	0	0	0	0	0	0	0	0	0	0	0	0	0	0	0	0	0	0	0	0	0	0	0	0	0
SH-01	95	Shuttleworthia_satelles	0	0	0	0	0	0	5.88998e-05	0	0.00023319	1.50444e-05	7.77827e-05	0	0	0	1.96082e-05	0.000210937	0	1.65533e-05	0	0	1.9629e-05	5.34597e-05	0	1.93472e-05	0	0	0.00501226	3.38238e-05	0	0	0	0	3.60555e-05	3.36112e-05	0	7.87789e-05	4.39072e-05	0.000472414	0.000354736	0.000162496	0.000263611	0	0	0	1.54276e-05	0
SI-01	683	Simonsiella_muelleri	0	0	0	0	0	0	0	0	0	0	0	0	0	0	0	0	0	0	0	0	0	0	0	0	0	0	0	0	0	0	0	0	0	0	0	0	0	0	0	0	0	0	0	0	0	0
SL-01	602	Slackia_exigua	3.83406e-05	0	1.47035e-05	0	0	0	0	2.0588e-05	0	0	0	0	0	0	1.96082e-05	0	0	0	0	0	0	0	0	0	0	0	0	0	0	0	0	5.5447e-05	3.60555e-05	1.68056e-05	0	1.96947e-05	4.39072e-05	0	0	0	0	1.81541e-05	0	0	0	0
SN-01	844	Sneathia_amnionii	0	0	0	0	0	0	0	0	0	0	0	0	0	0	0	0	0	0	0	0	0	0	0	0	0	0	0	0	0	0	0	0	0	0	0	0	0	0	0	0	0	0	0	0	0	0
SN-02	837	Sneathia_sanguinegens	0	0	0	0	0	0	0	0	0	0	0	0	0	0	0	0	0	0	0	0	0	0	0	0	0	0	0	0	0	0	0	0	0	0	0	0	0	0	0	0	0	0	0	0	0	0
SO-01	678	Solobacterium_moorei	0.000115022	0.000856898	7.35175e-05	0	1.56799e-05	0	1.96333e-05	8.2352e-05	0.000149908	9.02663e-05	7.77827e-05	7.54736e-05	2.96604e-05	0.000224764	3.92165e-05	0.000474608	6.21079e-05	1.65533e-05	0	9.99234e-05	3.9258e-05	1.78199e-05	0.000126308	1.93472e-05	1.80937e-05	0	0.000159966	6.76476e-05	1.65555e-05	6.7563e-05	0	0.000194064	0.000450694	0.000537779	3.02252e-05	9.84737e-05	0.000980593	0.00163658	0.000989526	0.000121872	0.00056237	1.81541e-05	0.000146306	0.000289567	0.000493682	3.43412e-05
SR-01	345	SR1[G-1]_sp_oral_taxon_345	0.000306725	0.00539614	0	0	0.000250878	1.76001e-05	0.000157066	0.00228527	0	0	2.59276e-05	0.000251579	0	0.00019979	0.000843154	0	6.21079e-05	0.000513152	0	0.00138227	0	0	5.41321e-05	3.86944e-05	0	0	7.99829e-05	0.000304414	4.96664e-05	0.000135126	0	0.000457438	0.00261403	0.000235278	6.04504e-05	0.00100443	0	0.000303695	0.000914845	0	0.000140593	0	0.000402341	0.000380056	4.62827e-05	0.000995896
SR-02	874	SR1[G-1]_sp_oral_taxon_874	0.00126524	0.00488663	8.8221e-05	0	0.000893753	0.0001232	0.00162956	0.00545582	0	0	0.000259276	0.00488063	0.000177962	7.49213e-05	0.000745113	0.000263671	9.31619e-05	0.000645578	0.000142126	0.00128235	0	0.000356398	0.000306748	0.00595895	0.000162843	0	0.000773168	0.00561475	0.000380776	0.000202689	0.000427265	0.000304958	0.000396611	0.000235278	0.00193441	0.00133924	0.000131721	3.37439e-05	0.000448087	0.000345304	0.000210889	0	0.000365764	0.000289567	0.000169703	0.0012878
SR-03	875	SR1[G-1]_sp_oral_taxon_875	0	0	0	0	0	0	0	0.000658816	0	0	0.000933392	0	0	0	0	0	0	0	4.06075e-05	1.66539e-05	0	1.78199e-05	0	0	0	0	0	0.000135295	9.93328e-05	0	0	0	0	1.68056e-05	0.00105788	0	0	0	0.00280055	0	0	0	0	0.000380056	0	0.0030392
ST-03	663	Stenotrophomonas_maltophilia	0	0	0	0	0	0	0	0	0	0	0	0	0	0	0	0	0	0	0	0	0	0	0	0	0	0	0	0	0	0	0	0	0	0	0	0	0	0	0	0	0	0	0	0	0	0
ST-04	419	Stomatobaculum_longum	0	0.00176011	0.00177912	2.99931e-05	4.70396e-05	0	0.000628264	0.00020588	0.000949415	0.00395667	0.000181493	2.51579e-05	0.00077117	0.000949004	0	0	0.00167691	0.000231746	2.03037e-05	0.000183193	0	0.000267299	0.000415013	0.000212819	0.00130274	2.07413e-05	0.000986456	0	0.00054633	0.000168908	0	1.38617e-05	0.000450694	0.000957919	0	1.96947e-05	1.46357e-05	0.000371183	0.000130692	0.00091404	0.00275913	0	7.31529e-05	0.000199077	0.000740524	0
ST-05	97	Stomatobaculum_sp_oral_taxon_097	0	0.000301072	0	8.99793e-05	4.70396e-05	1.76001e-05	1.96333e-05	0	0.00104935	1.50444e-05	0	5.03157e-05	0	0	7.84329e-05	0	0	0	6.09112e-05	0.000149885	0	0	0	0.000193472	1.80937e-05	0	0.000186627	0	0	0	0	1.38617e-05	5.40833e-05	0	0.000181351	0	0	0	0	0.000771856	1.75741e-05	0.000272311	0	0.000253371	0	0
ST-06	373	Stomatobaculum_sp_oral_taxon_373	0	0	0	0	0	0	0	0	0	0	0	0	0	0	0	0	0	0	0	0	0	0	0	0	0	0	0	0	0	0	0	0	0	0	0	0	0	8.43597e-05	0	0	0	0	0	0	0	1.71706e-05
ST-07	910	Stomatobaculum_sp_oral_taxon_910	0	0	1.47035e-05	2.99931e-05	1.56799e-05	0	1.96333e-05	0	1.66564e-05	0	0	0	0	2.49738e-05	0	0	0	0	0	1.66539e-05	0	0	0	5.80417e-05	0	0	2.6661e-05	0	0	0	0	0	0	0	0	0	0	6.74878e-05	0	0.00040624	1.75741e-05	0	0	0	0	0
ST-08	537	Streptococcus_agalactiae	0	0	0	0	0	0	0	0	0	0	0	0	0	0	0	0	0	0	0	0	0	0	0	0	0	0	0	0	0	0	0	0	0	0	0	0	0	0	0	0	0	0	0	0	0	0
ST-09	543	Streptococcus_anginosus	0	0	0	0	0	0	0	0	0	0	0	0	0	0	0	0	0	0	0	0	0	5.34597e-05	0	0	0	2.07413e-05	0	0	0	0	0	0	0	1.68056e-05	3.02252e-05	0	0	3.37439e-05	1.86703e-05	2.0312e-05	0.000175741	0	0	1.80979e-05	0	0
ST-10	576	Streptococcus_constellatus	0	0	0	0	0	0	0	0	0	0	0	0	0	0	0	0	0	0	0	0	0	0	0	0	0	0	0	0	0	0	0	0	0	0	0	0	0	0	0	0	0	0	0	0	0	0
ST-11	578	Streptococcus_cristatus	0	0	0	0	0	0	0	0	0	0	0	0	0	0	0	0	0	0	0	0	0	0	0	0	0	0	0	0	0	0	0	0	0	0	0	0	0	0	0	0	0	0	0	0	0	0
ST-12	594	Streptococcus_downei	0	0	0	0	0	0	0	0	0	0	0	0	0	0	0	0	0	0	0	0	0	0	0	0	0	0	0	0	0	0	0	0	0	0	0	0	0	0	0	0	0	0	0	0	0	0
ST-14	644	Streptococcus_intermedius	0	4.63188e-05	5.8814e-05	0	0	0	0	0	6.66256e-05	0.000120355	0.00020742	0	0	9.98951e-05	0.000117649	0.000290038	6.21079e-05	0	0	1.66539e-05	5.8887e-05	0	1.8044e-05	5.80417e-05	3.61873e-05	2.07413e-05	0	0	0	0	5.02664e-05	0	0	0	0	0	4.39072e-05	1.68719e-05	0	0	0	0	0	0	0	1.71706e-05
ST-15	686	Streptococcus_mutans	0	0	0	0	0	0	0	0	0	0	0	0	0	0	0	0	0	0	0	0	0	0	0	0	1.80937e-05	0	0	0	0	0	0	0	0	0	0	0	0	0	0	0	0	0	0	0	0	0
ST-16	411	Streptococcus_parasanguinis_II	0	0	0	0	3.13598e-05	0	0	0	1.66564e-05	0	0	0	0	0	0	0	0	0	0	0	0	0	0	0	1.80937e-05	0	5.3322e-05	0	0	0	0	0	0	0	0	0	0	1.68719e-05	0	0	0	1.81541e-05	0	0	0	0
ST-18	745	Streptococcus_pyogenes	0	0	0	0	0	0	0	0	0	0	0	0	0	0	0	0	0	0	0	0	0	0	0	0	0	0	0	0	0	0	0	0	0	0	0	0	0	0	0	0	0	0	0	0	0	0
ST-20	758	Streptococcus_sanguinis	0.00341232	0.000254753	0.000176442	0.00224948	0.000407677	0.000246401	0.000687164	0.00010294	0.000483035	0.000346021	0.00176307	0.000176105	0.000355925	0.00159832	0.000705896	0.00651268	0.00108689	0.000463492	0.00227402	0.000199847	0.000255177	0.000498958	0.000108264	0.000367597	0.00186365	0.00149337	0.000506559	6.76476e-05	0.000446998	0.00118235	0.00135719	0.00055447	0.000252389	0.000537779	0.00132991	9.84737e-05	0.000365893	0.000624262	3.73406e-05	0.00071092	0.000140593	0.00132525	0.000585223	0.000253371	0.000323979	0.000618142
ST-21	768	Streptococcus_sobrinus	0	0	0	0	0	0	0	0	0	0	0	0	0	0	0	0	0	0	0	0	0	0	0	0	0	0	0	0	0	0	0	0	0	0	0	0	0	0	0	0	0	0	0	0	0	0
ST-22	64	Streptococcus_sp_oral_taxon_064	0	0	0	0	0	0	0	0	0	0	0	0	0	0	0	0	0	0	0	0	0	0	0	0	0	0	0	0	0	0	2.51332e-05	0	0	0	0	0	0	0	0	0	0	0	0	0	0	0
ST-23	66	Streptococcus_sp_oral_taxon_066	0	0	1.47035e-05	0	0	0	0	0	1.66564e-05	0	0	0	0	0	0	0	0	1.65533e-05	2.03037e-05	0	0	0	0	0	1.80937e-05	0	2.6661e-05	0	0	0	0	0	1.80278e-05	0	0	0	0	0	1.86703e-05	0	0	0	0	0	0	0
ST-24	68	Streptococcus_sp_oral_taxon_068	0	0	0	0	0	0	0	0	0	0	0	0	0	0	0	0	0	0	0	0	0	0	0	0	0	0	0	0	0	0	0	0	0	0	0	0	0	0	0	0	0	0	0	0	0	0
ST-25	69	Streptococcus_sp_oral_taxon_069	0	0	0	0	0	0	0	0	0	0	0	0	0	0	0	0	0	0	0	0	0	0	0	0	0	0	0	0	0	0	0	0	0	0	0	0	0	0	0	0	0	0	0	0	0	0
ST-26	431	Streptococcus_sp_oral_taxon_431	0	0	0	0	0	0	0	0	0	0	0	0	0	0	0	0	0	1.65533e-05	0	0	0	0	0	0	0	0	2.6661e-05	0	0	6.7563e-05	0	0	1.80278e-05	0	0	0	0	0	0	2.0312e-05	0	1.81541e-05	0	0	0	1.71706e-05
ST-27	486	Streptococcus_sp_oral_taxon_486	0	0	0	0	0	0	0	0	1.66564e-05	0	2.59276e-05	2.51579e-05	2.96604e-05	0	0	0	0	1.65533e-05	0	0	0	0	0	1.93472e-05	0	0	0	0	0	3.37815e-05	2.51332e-05	0	0	0	0	0	0	0	1.86703e-05	2.0312e-05	0	5.44623e-05	0	0	3.08552e-05	1.71706e-05
ST-28	487	Streptococcus_sp_oral_taxon_487	0	0	0	0	0	0	0	0	0	0	0	0	0	0	0	0	0	0	0	0	0	0	0	0	0	0	0	0	0	0	0	0	0	0	0	0	0	0	0	0	0	0	0	0	0	0
ST-29	663	Stenotrophomonas_maltophilia	0	0	0	0	0	0	0	0	0	0	0	0	0	0	0	0	0	0	0	0	0	0	0	0	0	0	0	0	0	0	0	0	0	0	0	0	0	0	0	0	0	0	0	0	0	0
SY-01	435	Syntrophomonadaceae[8][G-1]_sp_oral_taxon_435	0	0	0	0	0	0	0	0	0	0	0	0	0	0	0	0	0	0	0	0	0	0	0	0	0	0	0	0	0	0	0	0	0	0	0	0	0	0	0	0	0	0	0	0	0	0
TA-01	613	Tannerella_forsythia	0	0	0	0	3.13598e-05	0	0	4.1176e-05	0	0	0	0	0	0	0.000137258	0	0	0	0	1.66539e-05	0	0	0	0	0	0	0	0.000338238	0	0	0	0.00386743	0.000144222	3.36112e-05	9.06755e-05	0.0003742	0	0.00178843	0.000112022	0	1.75741e-05	0.000236003	0.000109729	0.000922993	0.000262269	0.00027473
TA-02	286	Tannerella_sp_oral_taxon_286	0.00364236	0.0094722	0.00814574	0.00833808	0.0028851	0.0107888	0.00276829	0.0117146	0.00901111	0.00750715	0.00471882	0.00314473	0.00548717	0.00302183	0.010961	0.000975584	0.00229799	0.00542947	0.00180703	0.00766079	0.0089312	0.00684285	0.00644172	0.0048755	0.00372729	0.000684463	0.00693185	0.00453239	0.00490042	0.00385109	0.00211119	0.00602986	0.00493961	0.00497446	0.00794922	0.00766125	0.00970348	0.00732242	0.0228524	0.00513893	0.00857615	0.0130528	0.0134236	0.00912135	0.00314723	0.011676
TA-03	808	Tannerella_sp_oral_taxon_808	0	2.31594e-05	0	0	0	0	0	0	1.66564e-05	0	0	0	0	0.000124869	0.000196082	0	0	0.000198639	0	0	0	0	0	0.000232167	0	0	0	0	0	3.37815e-05	0	0	0	0	0	0	1.46357e-05	0	0	0.00091404	0	0.000363082	7.31529e-05	0	6.17103e-05	0
TA-04	916	Tannerella_sp_oral_taxon_916	0	0	1.47035e-05	0	0	0	0	2.0588e-05	0	0	0	0	0	0	0	0	0	0	0	0	0	0	0	0	0	0	0	0	0	0	0	0.000194064	0	3.36112e-05	6.04504e-05	0.00193008	0	6.74878e-05	0	0	0	0	0.000146306	0.00123066	0	0.000240389
TA-05	916	Tannerella_sp_oral_taxon_916	0	0	0	0	0	0	0	0	0	0	0	0	0	0	0	0	6.21079e-05	0	0	0	0	0	0	0	0	0	0	0	0	0	0	0	0.0003245	0	0	0	0	0	0	0	0	0	0	0	0	0
TA-06	916	Tannerella_sp_oral_taxon_916	0	0	0	0	0	0	0.000471198	0	0	0	0	0	0	0	0	0	0	0	0	0	0	0.000801896	0	0	0	0	0	0	0	0.000101345	0	0.000499023	0	0	0	0	0	3.37439e-05	0	0	0	0	0	0	1.54276e-05	0
TA-07	916	Tannerella_sp_oral_taxon_916	0	0.000138956	2.9407e-05	0	0	7.04002e-05	0	0	0.000333128	7.52219e-05	0.00010371	2.51579e-05	0	0.000124869	0.000235299	0	0.000931619	0	0	0.000183193	0	0	0	0.000212819	0	0	0	0	4.96664e-05	0.000506723	0	0.000263373	0.000504777	0.000134445	0.000362702	0.000315116	7.31786e-05	0.000185591	7.46812e-05	0.0005078	0.000210889	5.44623e-05	0	0.000579133	0.000185131	3.43412e-05
TM-01	346	TM7[G-1]_sp_oral_taxon_346	0.000881834	9.26376e-05	0.000441105	0	0.00130143	0	0.00196333	0.00374701	0.00104935	0.00183541	0.000181493	0.000779894	0.000237283	0	0.00203926	0	0	0.000364172	0	0.00196516	0	0	0.00115482	0.00135431	1.80937e-05	0	0.0010931	0.00324708	0.000446998	0.000844538	0	0.00178816	0.0203533	0.00398293	3.02252e-05	0	0.0134941	0.00212586	0.00141894	0.00223432	0.00321606	0	0.00252377	0.00146593	0.000910227	0.000600972
TM-02	347	TM7[G-1]_sp_oral_taxon_347	0	0.0024549	4.41105e-05	5.99862e-05	0.000517436	0.0011088	0.000392665	0.000267644	0.00274831	1.50444e-05	0.000414841	0.00875494	0.00100845	0.0016233	0.00398047	0	0.00118005	0.000198639	4.06075e-05	0.000816041	0.000215919	1.78199e-05	0.000721761	0.000619111	0.000108562	0.0841889	0.00213288	0.000304414	0	0.000979664	0.00464964	1.38617e-05	0.0037678	3.36112e-05	0.000453378	0.00171344	0.00556157	0.000371183	5.60109e-05	0.00788105	0	1.81541e-05	7.31529e-05	0.000760112	0.000493682	0.00221501
TM-03	348	TM7[G-1]_sp_oral_taxon_348	0	0.011765	0.00332299	0	1.56799e-05	0.0001056	1.96333e-05	0.0117969	0	4.51331e-05	0.00347429	0	0	0.00129864	3.92165e-05	0	0.000496864	0	0	0.000549579	3.9258e-05	3.56398e-05	0.00328401	0	0	2.07413e-05	2.6661e-05	0	3.31109e-05	0.00432403	0	0.00106735	0.0157743	0.000184862	0	0.00248154	8.78143e-05	3.37439e-05	1.86703e-05	0.00264056	0	0	3.65764e-05	0.000796308	0.00152733	0.00133931
TM-04	349	TM7[G-1]_sp_oral_taxon_349	0	0	0	0	0	0	0	0	0	0	0	0	0	0	0	0	0	0	0	0	0	0	0	0	0	0	0	0	0	0.000101345	0	0.00115052	7.21111e-05	0.00099153	3.02252e-05	0.000768095	0.00112695	0.00431922	0.0011949	0	7.02963e-05	0	0.000219459	0	0.00050911	0.0027473
TM-05	352	TM7[G-1]_sp_oral_taxon_352	0	0	0	0	0	0	0	0	0	0	0	2.51579e-05	0	2.49738e-05	0	0	0	0	0	0	0	0	0	0	0	0	0	3.38238e-05	0	0	0	0	0	0	3.02252e-05	1.96947e-05	0	3.37439e-05	1.86703e-05	2.0312e-05	0	0	0	1.80979e-05	0	1.71706e-05
TM-06	353	TM7[G-1]_sp_oral_taxon_353	0.00126524	0.00132009	0	0	0.00315166	0.000246401	1.96333e-05	0.000247056	0.000899445	0	0.00111489	0.00148431	0.000326264	0.000174816	0	0	0	0	2.03037e-05	0.00131566	7.8516e-05	0.00197801	0.00250812	7.73889e-05	0	0.00396159	0.000159966	0.000473533	0.00051322	6.7563e-05	2.51332e-05	0.00529519	0.00308275	0	0.000423152	0.00445101	0.00406873	0.00517969	0.00552641	8.1248e-05	0.00038663	0.00562777	0.00245062	0.00242512	1.54276e-05	0.000978726
TM-07	488	TM7[G-1]_sp_oral_taxon_488	0	0	0	0	0	0	0	0	0	0	0	0	0	0	0	0	0	0	0	0	0	0	0	0	0	0	0	6.76476e-05	0	0	0	0	0	0	0	0	0	0	0	0	0	0	0	0	0	0
TM-08	350	TM7[G-2]_sp_oral_taxon_350	0	0	0	0	0.000360637	0	0	0	0	0	0	0	0	0	0	0	0	0	0	0	0	0	0	0	0	0	0	0	0	0	0	0	0	8.4028e-05	0	0.00033481	0	0	0	0	0	0	7.31529e-05	0	0	6.86825e-05
TM-09	351	TM7[G-3]_sp_oral_taxon_351	7.66812e-05	0.000810579	0.000191146	0	0	0.0001056	3.92665e-05	2.0588e-05	0	7.52219e-05	0.00010371	0.000150947	2.96604e-05	0.000124869	0.000117649	0	3.1054e-05	0.000148979	0	3.33078e-05	0	0	0.000108264	7.73889e-05	0	0.000186672	0	0.000101471	0.000264888	0	5.02664e-05	5.5447e-05	0.000342527	6.72224e-05	6.04504e-05	0.000196947	0.0002049	0.000269951	0.00063479	8.1248e-05	0.000123019	7.26164e-05	0.000256035	7.23916e-05	1.54276e-05	0
TM-10	355	TM7[G-4]_sp_oral_taxon_355	0	0	0	0	0	1.76001e-05	0	0	0	0	0	0	0	0	0	0	0	0	0	0	0	0	3.60881e-05	0	0	0	0	3.38238e-05	0	0	0	0	0	1.68056e-05	3.02252e-05	0	1.46357e-05	1.68719e-05	0	0	0	1.81541e-05	3.65764e-05	0	1.54276e-05	3.43412e-05
TM-11	356	TM7[G-5]_sp_oral_taxon_356	0	0	0	0	0	0	0	0	0	0	0	0	0	0	0	0	0	0	0	0	0	0	0	0	0	2.07413e-05	0	0	0	0	0	0	0	0	0	0	0	1.68719e-05	0	0	0	0	0	0	0	0
TM-12	437	TM7[G-5]_sp_oral_taxon_437	0	0	0.00024996	0	0.000235198	1.76001e-05	0	0.00092646	0	0.00209117	0.000570406	0	0	0	0.00066668	0	0.000186324	0	2.03037e-05	0.00269793	0	0	0.000288704	0	0	0	0.000613203	0	0	0	0	0.00115052	0.00641788	0.00430223	0.000272027	0.00368291	0	0.0110174	0.00591849	0	0.00572915	0.000671701	0.000402341	0.000850602	0.00203644	8.58531e-05
TM-13	348	TM7[G-1]_sp_oral_taxon_348	0.00440917	0.000115797	0	0.00935785	0.00123871	0.0273505	0.00206149	0.00261468	0	0.00157966	7.77827e-05	0.00460389	0.00433042	4.99476e-05	0.00935312	0	0	0	6.09112e-05	0.00351397	0.00808715	0.00550635	0.0101768	0.00118018	0.000271405	0.0136478	0.000453237	0.00443091	0.00807907	0.000405378	0.00562984	0.000110894	0.00048675	1.68056e-05	0.00332477	0.00232398	0.0371894	0.00283449	0.0137974	0	0.00353239	0.00468376	0.00833943	0.00159262	0.00111079	0.00758942
TR-01	541	Treponema_amylovorum	0	0	0	0	0	0	0	0	0	0	0	0	0	0	0	0	0	0	0	0	0	0	0	0	0	0	0	0	0	0	0	0	0	1.68056e-05	0	0	0	0	0	0	0	0	0	0	0	0
TR-02	584	Treponema_denticola	0	0	0	0	0	0	0	0	0	0	0	0	0	0	0	0	0	0	0	0	0	0	0	0	0	0	0	0	0	0	0	0	0	0	0	0	0	0	0	0	0	0	0	0	0	0
TR-03	584	Treponema_denticola	0	0	0	0	0	0	0	0	0	0	0	0	0	0	0	0	0	0	0	0	0	0	0	0	0	0	0	0	0	0	0	0	0	0	0	0	0	0	0	0	0	0	0	0	0	0
TR-04	653	Treponema_lecithinolyticum	0	0	0	0	0	0	0	0	0	0	0	0	0	0	0	0	0	0	0	0	0	0	0	0	0	0	0	0	0	0	0	0	0	0	0	0	0	0	0	0	0	0	0	0	0	0
TR-05	664	Treponema_maltophilum	0	0	0	0	0	0	0	0	0	0	0	0	0	0	0	0	0	0	0	0	0	0	0	0	0	0	0	0	0	0	0	0	0	0	0	0	0	0	0	0	0	0	0	0	0	0
TR-06	805	Treponema_pallidum	0	0	0	0	0	0	0	0	0	0	0	0	0	0	0	0	0	0	0	0	0	0	0	0	0	0	0	0	0	0	0	0	0	0	0	0	0	0	0	0	0	0	0	0	0	0
TR-07	724	Treponema_parvum	0	0	0	0	0	0	0	0	0	0	0	0	0	0	0	0	0	0	0	0	0	0	0	0	0	0	0	0	0	0	0	0	0	0	0	0	0	0	0	0	0	0	0	0	0	0
TR-08	725	Treponema_pectinovorum	0	0	0	0	0	0	0	0	0	0	0	0	0	0	0	0	0	0	0	0	0	0	0	0	0	0	0	0	0	0	0	0	0	0	0	0	0	0	0	0	0	0	0	0	0	0
TR-09	743	Treponema_putidum	0	0	0	0	0	0	0	0	0	0	0	0	0	0	0	0	0	0	0	0	0	0	0	0	0	0	0	0	0	0	0	0	0	0	0	0	0	0	0	0	0	0	0	0	0	0
TR-10	769	Treponema_socranskii	0	0	0	0	0	0	0	0	0	0	0	0	0	0	0	0	0	0	0	0	0	0	0	0	0	0	0	0	0	0	0	0	0	0	0	0	0	0	0	0	0	0	0	0	0	0
TR-11	769	Treponema_socranskii	0	0	0	0	0	0	0	0	0	0	0	0	0	0	0	0	0	0	0	0	0	0	0	0	0	0	0	0	0	0	0	0	0	0	0	0	0	0	0	0	0	0	0	0	0	0
TR-12	226	Treponema_sp_oral_taxon_226	0	0	0	0	0	0	0	0	0	0	0	0	0	0	0	0	0	0	0	0	0	0	0	0	0	0	0	0	0	0	0	0	0	0	0	0	0	0	0	0	0	0	0	1.80979e-05	0	0
TR-13	227	Treponema_sp_oral_taxon_227	0	0	0	0	0	0	0	0	0	0	0	0	0	0	0	0	0	0	0	0	0	0	0	0	0	0	0	0	0	0	0	0	0	0	0	0	0	0	0	0	0	0	0	0	0	0
TR-14	228	Treponema_sp_oral_taxon_228	0	0	0	0	0	0	0	0	0	0	0	0	0	0	0	0	0	0	0	0	0	0	0	0	0	0	0	0	0	0	0	0	0	0	0	0	0	0	0	0	0	0	0	0	0	0
TR-15	230	Treponema_sp_oral_taxon_230	0	0	0	0	0	0	0	0	0	0	0	0	0	0	0	0	0	0	0	0	0	0	0	0	0	0	0	0	0	0	0	0	0	0	0	0	0	0	0	0	0	0	0	0	0	0
TR-17	232	Treponema_sp_oral_taxon_232	0	0	0	0	0	0	0	0	0	0	0	0	0	0	0	0	0	0	0	0	0	0	0	0	0	0	0	0	0	0	0	0	0	0	0	0	0	0	0	0	0	0	0	0	0	0
TR-18	234	Treponema_sp_oral_taxon_234	0	0	0	0	0	0	0	0	0	0	0	0	0	0	0	0	0	0	0	0	0	0	0	0	0	0	0	0	0	0	0	0	0	0	0	0	0	0	0	0	0	0	0	0	0	0
TR-19	235	Treponema_sp_oral_taxon_235	0	0	0	0	0	0	0	0	0	0	0	0	0	0	0	0	0	0	0	0	0	0	0	0	0	0	0	0	0	0	0	0	0	0	0	0	0	0	0	0	0	0	0	0	0	0
TR-20	236	Treponema_sp_oral_taxon_236	0	0	0	0	0	0	0	0	0	0	0	0	0	0	0	0	0	0	0	0	0	0	0	0	0	0	0	0	0	0	0	0	0	0	0	0	0	0	0	0	0	0	0	0	0	0
TR-21	238	Treponema_sp_oral_taxon_238	0	0	0	0	0	0	0	0	0	0	0	0	0	0	0	0	0	0	0	0	0	0	0	0	0	0	0	0	0	0	0	0	0	0	0	1.96947e-05	0	0	0	0	0	0	0	0	0	1.71706e-05
TR-22	239	Treponema_sp_oral_taxon_239	0	0	0	0	0	0	0	0	0	0	0	0	0	0	0	0	0	0	0	0	0	0	0	0	0	0	0	0	0	0	0	0	0	0	0	0	0	0	0	0	0	0	0	0	0	0
TR-23	242	Treponema_sp_oral_taxon_242	0	0	0	0	0	0	0	0	0	0	0	0	0	0	0	0	0	0	0	0	0	0	0	0	0	0	0	0	0	0	0	0	0	0	0	0	0	0	0	0	0	0	0	0	0	0
TR-24	246	Treponema_sp_oral_taxon_246	0	0	0	0	0	0	0	0	0	0	0	0	0	0	0	0	0	0	0	0	0	0	0	0	0	0	0	0	0	0	0	0	0	0	0	0	0	0	0	0	0	0	0	0	0	0
TR-25	247	Treponema_sp_oral_taxon_247	0	0	0	0	0	0	0	0	0	0	0	0	0	0	0	0	0	0	0	0	0	0	0	0	0	0	0	0	0	0	0	0	0	0	0	0	0	0	0	0	0	0	0	0	0	0
TR-26	249	Treponema_sp_oral_taxon_249	0	0	0	0	0	0	0	0	0	0	0	0	0	0	0	0	0	0	0	0	0	0	0	0	0	0	0	0	0	0	0	0	0	0	0	0	0	0	0	0	0	0	0	0	0	0
TR-27	250	Treponema_sp_oral_taxon_250	0	0	0	0	0	0	0	0	0	0	0	0	0	0	0	0	0	0	0	0	0	0	0	0	0	0	0	0	0	0	0	0	0	0	0	0	0	0	0	0	0	0	0	0	0	0
TR-28	252	Treponema_sp_oral_taxon_252	0	0	0	0	0	0	0	0	0	0	0	0	0	0	0	0	0	0	0	0	0	0	0	0	0	0	0	0	0	0	0	0	0	0	0	0	0	0	0	0	0	0	0	0	0	0
TR-29	253	Treponema_sp_oral_taxon_253	0	0	0	0	0	0	0	0	0	0	0	0	0	0	0	0	0	0	0	0	0	0	0	0	0	0	0	0	0	0	0	0	0	0	0	0	0	0	0	0	0	0	0	0	0	0
TR-30	254	Treponema_sp_oral_taxon_254	0	0	0	0	0	0	0	0	0	0	0	0	0	0	0	0	0	0	0	0	0	0	0	0	0	0	0	0	0	0	0	0	0	0	0	0	0	0	0	0	0	0	0	0	0	0
TR-31	255	Treponema_sp_oral_taxon_255	0	0	0	0	0	0	0	0	0	0	0	0	0	0	0	0	0	0	0	0	0	0	0	0	0	0	0	0	0	0	0	0	0	0	0	0	0	0	0	0	0	0	0	0	0	0
TR-32	256	Treponema_sp_oral_taxon_256	0	0	0	0	0	0	0	0	0	0	0	0	0	0	0	0	0	0	0	0	0	0	0	0	0	0	0	0	0	0	0	0	0	0	0	0	0	1.68719e-05	0	0	0	0	0	0	0	0
TR-33	257	Treponema_sp_oral_taxon_257	0	0	0	0	0	0	0	0	0	0	0	0	0	0	0	0	0	0	0	0	0	0	0	0	0	0	0	0	0	0	0	0	0	0	0	0	0	0	0	0	0	0	0	0	0	0
TR-34	258	Treponema_sp_oral_taxon_258	0	0	0	0	0	0	0	0	0	0	0	0	0	0	0	0	0	0	0	0	0	0	0	0	0	0	0	0	0	0	0	0	0	0	0	0	0	0	0	0	0	0	0	0	0	0
TR-35	260	Treponema_sp_oral_taxon_260	0	0	0	0	0	0	0	0	0	0	0	0	0	0	0	0	0	0	0	0	0	0	0	0	0	0	0	0	0	0	0	0	0	0	0	0	0	0	0	0	0	0	0	0	0	0
TR-36	262	Treponema_sp_oral_taxon_262	0	0	0	0	0	0	0	0	0	0	0	0	0	0	0	0	0	0	0	0	0	0	0	0	0	0	0	0	0	0	0	0	0	0	0	0	0	0	0	0	0	0	0	0	0	0
TR-37	263	Treponema_sp_oral_taxon_263	0	0	0	0	0	0	0	0	0	0	0	0	0	0	0	0	0	0	0	0	0	0	0	0	0	0	0	0	0	0	0	0	0	0	0	0	0	0	0	0	0	0	0	0	0	0
TR-38	264	Treponema_sp_oral_taxon_264	0	0	0	0	0	0	0	0	0	0	0	0	0	0	0	0	0	0	0	0	0	0	0	0	0	0	0	0	0	0	0	0	0	0	0	0	0	0	0	0	0	0	0	0	0	0
TR-39	265	Treponema_sp_oral_taxon_265	0	0	0	0	0	0	0	0	0	0	0	0	0	0	0	0	0	0	0	0	0	0	0	0	0	0	0	0	0	0	0	0	0	0	0	0	0	0	0	0	0	0	0	0	0	0
TR-40	268	Treponema_sp_oral_taxon_268	0	0	0	0	0	0	0	0	0	0	0	0	0	0	0	0	0	0	0	0	0	0	0	0	0	0	0	0	0	0	0	0	0	0	0	0	0	0	0	0	0	0	0	0	0	0
TR-41	268	Treponema_sp_oral_taxon_268	0	0	0	0	0	0	0	0	0	0	0	0	0	0	0	0	0	0	0	0	0	0	0	0	0	0	0	0	0	0	0	0	0	0	0	0	0	0	0	0	0	0	0	0	0	0
TR-42	269	Treponema_sp_oral_taxon_269	0	0	0	0	0	0	0	0	0	0	0	0	0	0	0	0	0	0	0	0	0	0	0	0	0	0	0	0	0	0	0	0	0	0	0	0	0	0	0	0	0	0	0	0	0	0
TR-43	270	Treponema_sp_oral_taxon_270	0	0	0	0	0	0	0	0	0	0	0	0	0	0	0	0	0	0	0	0	0	0	0	0	0	0	0	0	0	0	0	0	0	0	0	0	0	0	0	0	0	0	0	0	0	0
TR-44	271	Treponema_sp_oral_taxon_271	0	0	0	0	0	0	0	0	0	0	0	0	0	0	0	0	0	0	0	0	0	0	0	0	0	0	0	0	0	0	0	0	0	0	0	0	0	0	0	0	0	0	0	0	0	0
TR-45	490	Treponema_sp_oral_taxon_490	0	0	0	0	0	0	0	0	0	0	0	0	0	0	0	0	0	0	0	0	0	0	0	0	0	0	0	0	0	0	0	0	0	0	0	0	0	0	0	0	0	0	0	0	0	0
TR-46	508	Treponema_sp_oral_taxon_508	0	0	0	0	0	0	0	0	0	0	0	0	0	0	0	0	0	0	0	0	0	0	0	0	0	0	0	0	0	0	0	0	0	0	0	0	0	0	0	0	0	0	0	0	0	0
TR-47	517	Treponema_sp_oral_taxon_517	0	0	0	0	0	0	0	0	0	0	0	0	0	0	0	0	0	0	0	0	0	0	0	0	0	0	0	0	0	0	0	0	0	0	0	0	0	0	0	0	0	0	0	0	0	0
TR-48	518	Treponema_sp_oral_taxon_518	0	0	0	0	0	0	0	0	0	0	0	0	0	0	0	0	0	0	0	0	0	0	0	0	0	0	0	0	0	0	0	0	0	0	0	0	0	0	0	0	0	0	0	0	0	0
TR-49	29	Treponema_vincentii	0	2.31594e-05	0	0	0	0	0	0	0	1.50444e-05	0	0	0	0	0	0	0	0	0	1.66539e-05	0	0	0	0	0	0	0	0	0	0	0	0	3.60555e-05	0	0	0	0	3.37439e-05	3.73406e-05	0	0	0	0	1.80979e-05	0	0
TR-50	769	Treponema_socranskii	0	0	0	0	0	0	0	0	0	0	0	0	0	0	0	0	0	0	0	0	0	0	0	0	0	0	0	0	0	0	0	0	0	0	0	0	0	0	0	0	0	0	0	0	0	0
TR-51	769	Treponema_socranskii	0	0	0	0	0	0	0	0	0	0	0	0	0	0	0	0	0	0	0	0	0	0	0	0	0	0	0	0	0	0	0	0	0	0	0	0	0	0	0	0	0	0	0	0	0	0
TR-52	228	Treponema_sp_oral_taxon_228	0	0	0	0	0	0	0	0	0	0	0	0	0	0	0	0	0	0	0	0	0	0	0	0	0	0	0	0	0	0	0	0	0	0	0	0	0	0	0	0	0	0	0	0	0	0
TR-53	262	Treponema_sp_oral_taxon_262	0	0	0	0	0	0	0	0	0	0	0	0	0	0	0	0	0	0	0	0	0	0	0	0	0	0	0	0	0	0	0	0	0	0	0	0	0	0	0	0	0	0	0	0	0	0
TR-54	508	Treponema_sp_oral_taxon_508	0	0	0	0	0	0	0	0	0	0	0	0	0	0	0	0	0	0	0	0	0	0	0	0	0	0	0	0	0	0	0	0	0	0	0	0	0	0	0	0	0	0	0	0	0	0
TU-01	832	Turicella_otitidis	0	0	0	0	0	0	0	0	0	0	0	0	0	0	0	0	0	0	0	0	0	0	0	0	0	0	0	0	0	0	0	0	0	0	0	0	0	0	0	0	0	0	0	0	0	0
VA-01	717	Variovorax_paradoxus	0	0	0	0	0	0	0	0	0	0	0	0	0	0	0	0	0	0	0	0	0	0	0	0	0	0	0	0	0	0	0	0	0	0	0	0	0	0	0	0	0	0	0	0	0	0
VE-02	887	Veillonella_denticariosi	0	0	0	0	0	0	0	0	0	0	0	0	0	0	0	0	0	0	0	0	0	0	0	0	0	0	0	0	0	0	0	0	0	0	0	0	0	0	0	0	0	0	0	0	0	0
VE-03	160	Veillonella_dispar	0	0.00157484	0.000485216	0.00038991	0.000642875	0.000492802	0.00113873	4.1176e-05	0.000366441	0.000315932	0.000362986	0.000402526	0.00109743	0.00139853	0.000176474	0.000527343	0.00335383	0.000314512	0.000629416	0.000216501	0.00125626	0.000730616	0.000378925	0.000735195	0.00101324	0.00172153	0.000746507	0.000101471	0.000446998	0.00124992	0.000753996	0.000304958	0.000576888	0.000436945	0.000362702	3.93895e-05	0.000175629	0.000253079	0.000653461	0.00257962	0.000579944	7.26164e-05	0.000256035	0.000162881	0.00236042	0
VE-05	161	Veillonella_parvula	0	0	0	0	0	0	0	0	0	0	0	0	0	0	0	0	0	0	0	0	0	0	0	0	0	0	0	0	0	0	0	0	0	0	0	0	0	0	0	0	0	0	0	0	0	0
VE-06	161	Veillonella_parvula	0	0	0	0	0	0	0	0	0	0	0	0	0	0	0	0	0	0	0	0	0	0	0	0	0	0	5.3322e-05	0	0	0	0	0	0	0	0	0	0	0	0	0	0	0	0	0	0	0
VE-07	158	Veillonella_rogosae	0	0	0	0	0	0	0	0	0	0	0	0	0	0	0	0	0	0	0	0	0	0	0	0	0	0	0	0	0	0	0	0	0	0	0	0	0	0	0	0	0	0	0	0	0	0
VE-08	780	Veillonella_sp_oral_taxon_780	0	0	0	0	0	0	1.96333e-05	0	0	0	0	0	0	0	0	0	0	0	0	0	0	0	0	0	0	0	0	0	0	0	0	0	0	0	0	0	0	0	0	0	0	0	0	0	0	0
VE-09	917	Veillonella_sp_oral_taxon_917	0	0	0	0	0	0	0	0	0	0	0	0	0	0	0	0	0	0	0	0	0	0	0	0	0	0	0	0	0	0	0	0	0	0	0	0	0	0	0	0	0	0	0	0	0	0
VE-10	129	Veillonellaceae[G-1]_sp_oral_taxon_129	0	0	0	0	0	0	0	0	0	0	0	0	0	0	0	0	0	0	0	0	0	0	0	0	0	0	0	0	0	0	0	0	0	0	0	0	0	0	0	0	0	0	0	0	0	0
VE-12	135	Veillonellaceae[G-1]_sp_oral_taxon_135	0	0	0	0	0	0	0	0	0	0	0	0	0	0	0	0	0	0	0	0	0	0	0	0	0	0	0	0	0	0	0	0	0	0	0	0	0	0	0	0	0	0	0	0	0	0
VE-13	145	Veillonellaceae[G-1]_sp_oral_taxon_145	0	0	0	0	0	0	0	0	0	0	0	0	0	0	0	0	0	0	0	0	0	0	0	0	0	0	0	0	0	0	0	0	0	0	0	0	0	0	0	0	0	0	0	0	0	0
VE-14	148	Veillonellaceae[G-1]_sp_oral_taxon_148	0	0	0	0	0	0	0	0	0	0	0	0	0	0	0	0	0	0	0	0	0	0	0	0	0	0	0	0	0	0	0	0	0	0	0	0	0	0	0	0	0	0	0	0	0	0
VE-15	155	Veillonellaceae[G-1]_sp_oral_taxon_155	0	0	0	0	1.56799e-05	0	0	0	8.3282e-05	0.000135399	0	0	0	0	0	0	0	0	0	0	1.9629e-05	0	0	0	0	0	0	3.38238e-05	0	0	0	6.93087e-05	0	0.000100834	0	1.96947e-05	1.46357e-05	0	3.73406e-05	2.0312e-05	3.51481e-05	0	0	3.61958e-05	4.62827e-05	0
VE-16	483	Veillonellaceae[G-1]_sp_oral_taxon_483	0	0	0	0	0	0	0	0	0	0	0	0	0	0	0	0	0	0	0	0	0	0	0	0	0	0	0	0	0	0	0	0	0	0	0	0	0	0	0	0	0	0	0	0	0	0
VE-17	918	Veillonellaceae[G-1]_sp_oral_taxon_918	0	0	0	0	0	0	0	0	0	0	0	0	0	0	0	0	0	0	0	0	0	0	0	0	0	0	0	0	0	0	0	0	0	0	0	0	0	0	0	0	0	0	0	0	0	0
VE-18	887	Veillonella_denticariosi	0	0	0	0	0	0	0	0	0	0	0	0	0	0	0	0	0	0	0	0	0	0	0	0	0	0	0	0	0	0	0	0	0	0	0	0	0	0	0	0	0	0	0	0	0	0
VE-19	155	Veillonellaceae[G-1]_sp_oral_taxon_155	0	0	0	0	0	0	0	0	0	0	0	0	0	0	0	0	0	0	0	0	0	0	0	0	0	0	0	0	0	0	0	0	0	0	0	0	0	0	0	0	0	0	0	0	0	0
VE-20	524	Veillonella_atypica	0	0	0	0	0	0	0	0	0	0	0	0	0	0	0	0	0	0	0	0	0	0	0	0	0	0	0	0	0	0	0	0	0	0	0	0	0	0	0	0	0	0	0	0	0	0
VE-21	524	Veillonella_atypica	0	0	0	0	0	0	0	0	0	0	0	0	0	0	0	0	0	0	0	0	0	0	0	0	0	0	0	0	0	0	0	0	0	0	0	0	0	0	0	0	1.75741e-05	0	0	0	0	0
GP-001		Achromobacter_Genus_probe	0	0	0	0	0	0	0	0	0	0	0	0	0	0	0	0	0	0	0	0	0	0	0	0	0	0	0	0	0	0	0	0	0	0	0	0	0	0	0	0	0	0	0	0	0	0
GP-002		Acinetobacter_Genus_probe	0	0	0	0	0	0	0	0	0	0	0	0	0	0	0	0	0	0	0	0	0	0	0	0	0	0	0	0	0	0	0	0	0	0	0	0	0	0	0	0	0	0	0	0	0	0
GP-097		Actinomyces_Genus_probe_1	0	0	0	0	1.56799e-05	1.76001e-05	0	0	0	0	0	0	0	0	1.96082e-05	0	0	0	2.03037e-05	1.66539e-05	0	1.78199e-05	0	0	0	0	2.6661e-05	0	0	0	0	0	0	3.36112e-05	0	0	0	0	0	0	0	0	0	0	1.54276e-05	0
GP-098		Actinomyces_Genus_probe_2	0.000690131	0	0	0.00047989	0.000172479	0.000176001	9.81663e-05	6.1764e-05	0	0.000195577	0.00020742	5.03157e-05	0	2.49738e-05	0.000196082	0.000448241	0	1.65533e-05	0.000588809	0	5.8887e-05	0	0	0.000154778	7.23746e-05	0	0	0.000473533	0	0.000135126	0.000150799	0	0	1.68056e-05	0	0	0	0	0	0.000162496	0	0.000544623	0.000146306	0	0	5.15119e-05
GP-003		Actinomyces_Genus_probe_3	0.0132275	0.00664675	0.010116	0.012957	0.0102233	0.00255201	0.0220874	0.00868813	0.0104935	0.00678502	0.0445176	0.0131576	0.0270206	0.0170571	0.0235299	0.0390761	0.00726663	0.0133585	0.0333997	0.00381374	0.0100893	0.0302048	0.0140743	0.00499158	0.0120323	0.0777384	0.0285806	0.0151869	0.00932073	0.0129721	0.0480798	0.00388129	0.00142419	0.00683988	0.0042013	0.00766125	0.0129672	0.00102919	0.000560109	0.0202511	0.00351481	0.0152676	0.00972933	0.0166501	0.00759037	0.00171706
GP-004		Actinomyces_Genus_probe_4	0.000690131	0.000486348	0.00573437	0.000329924	0.000125439	5.28002e-05	0.000353399	0.00139998	3.33128e-05	0.000195577	0.000233348	0.000855367	0.000830491	0.000649318	0.00054903	0.00147656	0.000279486	0.000264852	0.000243645	0.000166539	5.8887e-05	0.000730616	0.000577409	0.000251514	0.000416154	4.14826e-05	0.00146635	0.00186031	0.0033442	0.000608067	0.000753996	0.000124756	0.0003245	0.00519293	0.00108811	0.000177253	0.000365893	0.000455542	0.00123224	0.00184839	0.00216161	0.00143417	0.00362107	0.0017012	7.71379e-05	5.15119e-05
GP-099		Aggregatibacter_Genus_probe_1	0	0	0	0	0	0	0	0	0	0	0	0	0	0	0	0	0	0	0	0	0	0	0	3.86944e-05	0	0	0	0	0	0	0	0	0	0	0	3.93895e-05	0	0	0	0	3.51481e-05	0	0	0	0	0
GP-100		Aggregatibacter_Genus_probe_2	0	0	0	0	0	1.76001e-05	0	0	0	0	2.59276e-05	0	0	0	0	0	0	0	0	0	0	0	0	0	1.80937e-05	0	0	0	0	0	0	0	0	0	0	0	0	0	0	0	0	0	0	0	0	0
GP-005		Alloprevotella_Genus_probe	0.00398742	0.000532666	0.00029407	0.00038991	4.70396e-05	0	0.000235599	0.000267644	0	0.000135399	0.000155565	0.00314473	5.93208e-05	7.49213e-05	0.00241181	0	0.00118005	3.31066e-05	4.06075e-05	4.99617e-05	1.9629e-05	0.000605877	0	3.86944e-05	0	0	0.00082649	0.0192457	0.000413887	0.000101345	2.51332e-05	0.0047823	0.00358752	0.00109236	0.000936981	1.96947e-05	0.000117086	0.00052303	0.00151229	0.000223432	0.000246037	0	0.000548647	0.00146593	7.71379e-05	0.00412095
GP-101		Anaerococcus_Genus_probe_1	0	0	0	0	0	0	0	0	0	0	0	0	0	0	0	0	0	0	0	0	0	0	0	0	0	0	0	0	0	0	0	0	0	0	0	0	0	0	0	0	0	0	0	0	0	0
GP-006		Anaerococcus_Genus_probe_2	0	0	0	0	0	0	0	0	0	0	0	0	0	0	0	0	0	0	0	0	0	0	0	0	0	0	0	0	0	0	0	0	0	0	0	0	0	0	0	0	0	0	0	0	0	0
GP-007		Aquamicrobium_Genus_probe	0	0	0	0	0	0	0	0	0	0	0	0	0	0	0	0	0	0	0	0	0	0	0	0	0	0	0	0	0	0	0	0	0	0	0	0	0	0	0	0	0	0	0	0	0	0
GP-008		Arcanobacterium_Genus_probe	0	0	0	0	0	0	0	0	0	0	0	0	0	0	0	0	0	0	0	0	0	0	0	0	0	0	0	0	0	0	0	0	0	0	0	0	0	0	0	0	0	0	0	0	0	0
GP-009		Atopobium_Genus_probe	3.83406e-05	2.31594e-05	0	0	0	0	1.96333e-05	0	4.99692e-05	0	5.18551e-05	0	0	2.49738e-05	0	0	0	0	0	1.66539e-05	3.9258e-05	0	1.8044e-05	0	0	2.07413e-05	0.000159966	0	0	0	0	0	1.80278e-05	6.72224e-05	0	1.96947e-05	1.46357e-05	0.000118104	0.000168033	2.0312e-05	7.02963e-05	0	0	0	0	0
GP-010		Bacteroides_Genus_probe	0	0	0	0	0	0	0	0	0	0	0	0	0	0	0	0	0	0	0	0	0	0	0	0	0	0	0	0	0	0	0	5.5447e-05	0	0	0	0	0	0	0	0	0	0	0	0	0	0
GP-011		Bacteroidetes[G-3]_Genus_probe	0	0	0	0	0	0	0	0	0	0	0	0	0	0	0	0	0	0	0	0	0	0	0	0	0	0	0	0	0	0	0	1.38617e-05	0	0	3.02252e-05	0	0	0.000236207	0	0	0	0	0	5.42937e-05	0	1.71706e-05
GP-012		Bacteroidetes[G-5]_Genus_probe	0	0	0	0	0	0	0.000176699	2.0588e-05	0	0	7.77827e-05	0	0	2.49738e-05	3.92165e-05	0	0	0	2.03037e-05	0.000449655	0	0.000196019	7.21761e-05	0	0	0	0	0	0	3.37815e-05	0	0	0	0.000100834	0	0.00169375	0.000219536	0.000101232	0	2.0312e-05	0	1.81541e-05	0	0	7.71379e-05	0
GP-013		Bartonella_Genus_probe	0	0	0	0	0	0	0	0	0	0	0	0	0	0	0	0	0	0	0	0	0	0	0	0	0	0	0	0	0	0	0	0	0	0	0	0	0	0	0	0	0	0	0	0	0	0
GP-014		Bifidobacterium_Genus_probe_1	0	0	0	0	0	0	0	0	0	0	0	0	0	0	0	0	0	0	0	0	0	0	0	0	0	0	0	0	0	0	0	0	0	0	0	0	0	0	0	0	0	0	0	0	0	0
GP-015		Bifidobacterium_Genus_probe_2	0	0	0	0	0	0	0	0	0	0	0	0	0	0	0	0	0	0	0	0	0	0	0	0	0	0	0	0	0	0	0	0	0	0	0	0	0	0	0	0	0	0	0	0	0	0
GP-016		Bordetella_Genus_probe	0	0	0	0	0	0	0	0	0	0	0	0	0	0	0	0	0	0	0	0	0	0	0	0	0	0	0	0	0	0	0	0	0	0	0	0	0	0	0	0	0	0	0	0	0	0
GP-017		Brevundimonas_Genus_probe	0	0	0	0	0	0	0	0	0	0	0	0	0	0	0	0	0	0	0	0	0	0	0	0	0	0	0	0	0	0	0	0	0	0	0	0	0	0	0	0	0	0	0	0	0	0
GP-018		Burkholderia_Genus_probe	0	0	0	0	0	0	0	0	0	0	0	0	0	0	0	0	0	0	0	0	0	0	0	0	0	0	0	0	0	0	0	0	0	0	0	0	0	0	0	0	0	0	0	0	0	0
GP-102		Campylobacter_Genus_probe_1	0.000115022	9.26376e-05	8.8221e-05	2.99931e-05	0.000360637	0.000281601	0.000137433	0.000247056	0	4.51331e-05	5.18551e-05	0.000402526	5.93208e-05	7.49213e-05	0.000137258	7.91014e-05	6.21079e-05	0.000148979	2.03037e-05	0.000216501	0	1.78199e-05	0.000234572	1.93472e-05	5.4281e-05	0.000124448	7.99829e-05	0.000101471	0.00018211	6.7563e-05	7.53996e-05	0.000388129	0.000144222	8.4028e-05	0.000120901	0.000551452	0.000321986	0.000101232	0.000261384	0.00010156	0.000123019	0.000254157	0.000219459	0.000162881	3.08552e-05	5.15119e-05
GP-019		Campylobacter_Genus_probe_2	0.00268384	0.0119734	0.00304363	0.00365916	0.00324574	0.00758562	0.00667531	0.00384995	0.00366441	0.00738679	0.00194457	0.00596241	0.00349993	0.00449528	0.00445107	0.00158203	0.00335383	0.00435351	0.00158369	0.00472971	0.00292472	0.00563109	0.00532299	0.00359858	0.00441485	0.00410678	0.00490562	0.00321326	0.00337732	0.00425647	0.00824369	0.00539222	0.00767983	0.00425182	0.00299229	0.00423437	0.00740567	0.00145099	0.00642258	0.00402177	0.00578187	0.00107109	0.00420629	0.0026061	0.00472084	0.00176857
GP-103		Capnocytophaga_Genus_probe_1	0.000268384	0	4.41105e-05	5.99862e-05	0.000627195	0.0001056	0.000471198	0.00207939	1.66564e-05	0.000150444	7.77827e-05	0.000150947	0.000296604	0.000149843	0.000352948	0.00018457	0.000683187	3.31066e-05	6.09112e-05	0.000116577	3.9258e-05	0.000320758	0.00351859	1.93472e-05	0.000108562	0	0.000399915	0.000135295	0.000893995	0.000236471	0.000125666	0.000623778	1.80278e-05	0.000218473	9.06755e-05	0.0011029	5.85429e-05	6.74878e-05	0.000672131	6.0936e-05	1.75741e-05	1.81541e-05	0.000182882	0.000361958	1.54276e-05	0.000171706
GP-020		Capnocytophaga_Genus_probe_2	0.00253048	0.00361287	0.00185264	0.00536877	0.00548796	0.00417121	0.00320022	0.00419995	0.00552992	0.00460358	0.00453732	0.0129563	0.0106777	0.0115129	0.00539226	0.00129199	0.00571393	0.00345963	0.00241615	0.00333078	0.00296398	0.00356398	0.00579213	0.00924797	0.00269595	0.00647128	0.00733177	0.00649417	0.00413887	0.00442538	0.00691163	0.0070279	0.00712097	0.00273931	0.00580323	0.00517971	0.00436144	0.00376244	0.00250182	0.0130809	0.00523707	0.00922228	0.0101683	0.00564655	0.00453571	0.00276447
GP-021		Capnocytophaga_Genus_probe_3	0.00195537	0.00101901	0.000720472	0.00446897	0.00109759	0.000915203	0.00392665	0.00362349	0.0409248	0.000556642	0.00399284	0.0242522	0.00287706	0.00894061	0.00396086	0.000949217	0.00111794	0.0012415	0.00105579	0.000732772	0.00155069	0.00178199	0.00389751	0.0312651	0.000832308	0.00454234	0.0076517	0.00923389	0.000711885	0.00864806	0.00196039	0.00329909	0.00122589	0.000890696	0.00755629	0.00301329	0.00100986	0.00337439	0.000709471	0.0185042	0.00397174	0.00602716	0.0155816	0.00209936	0.0219072	0.0054946
GP-022		Cardiobacterium_Genus_probe	0.000575109	0	0.000205849	0.00137968	0.000486076	0.000686402	0.000981663	0.00072058	0.00108267	0.000782308	0.00101117	0.000427684	0.000355925	0.00072424	0.000960803	0.000580077	0.000186324	0.00122494	0.000710631	0.000449655	0.001217	0.000677157	0.000415013	0.000212819	0.000506622	0.000746687	0.000106644	0.000507357	0.000148999	0.000337815	0.000929929	0.00124756	0.000396611	0.000302501	0.00081608	0.00100443	0.000658607	0.000506158	0.000280055	0.00020312	0.000351481	0.00147048	0.000548647	0.000217175	0.000277696	0.000772678
GP-023		Catonella_Genus_probe	0.000268384	0.000949536	0.00054403	0.0008698	0.00105055	3.52001e-05	0.000706797	0.00187351	0.000932758	0.000346021	0.000907465	0.00150947	5.93208e-05	0.000249738	0.00141179	0.00018457	0.00139743	0.000529705	0.00016243	0.00146554	3.9258e-05	0.000873176	0.000306748	0.000793236	5.4281e-05	0.00147263	0.00125307	0.000913242	0.000380776	0.000506723	0.00105559	0.00219016	0.00127997	0.000655418	0.000604504	0.000905958	0.000395164	0.00259828	0.00212841	0.000974976	0.00038663	0.000780626	0.00149963	0.00142973	0.000385689	0.00248974
GP-024		Chlamydophila_Genus_probe	0	0	0	0	0	0	0	0	0	0	0	0	0	0	0	0	0	0	0	0	0	0	0	0	0	0	0	0	0	0	0	0	0	0	0	0	0	0	0	0	0	0	0	0	0	0
GP-025		Corynebacterium_Genus_probe	0.00874166	0.00345075	0.00836629	0.00896794	0.020964	0.00376641	0.0134095	0.00599111	0.0404084	0.005762	0.0138453	0.00480515	0.00625834	0.00968983	0.00907861	0.0111006	0.00515496	0.0100147	0.0054211	0.00589548	0.0057513	0.00709232	0.00759654	0.00615242	0.00524716	0.0112003	0.00253279	0.00490445	0.00490042	0.0116208	0.0110083	0.00342385	0.00400216	0.00347876	0.00541031	0.0139439	0.0120159	0.0031888	0.00128825	0.00580923	0.00490317	0.0218575	0.0185077	0.00392725	0.00677271	0.00712581
GP-026		Desulfobulbus_Genus_probe	0	0	0	0	0	0	0	0	0	0	0	0	0	0	0	0	0	0	0	0	0	0	0	0	0	0	0	0	0	0	0	0	0	0	0	0	0	0	0	0	0	0	0	0	0	0
GP-093		Dialister_Genus_probe_1	0	0	0	0	0	0	0	0	0	0	0	0	0	0	0	0	0	0	0	0	0	0	0	0	0	0	0	0	0	0	0	0	0	0	0	0	0	0	0	0	0	0	0	0	0	0
GP-094		Dialister_Genus_probe_2	0	0	0	0	0	0	0	0	0	0	0	0	0	0	0	0	0	0	0	0	0	0	0	0	0	0	0	0	0	0	0	0	0	0	0	0	0	0	0	0	0	0	0	0	0	0
GP-028		Dietzia_Genus_probe	0	0	0	0	0	0	0	0	0	0	0	0	0	0	0	0	0	0	0	0	0	0	0	0	0	0	0	0	0	0	0	0	0	0	0	0	0	0	0	0	0	0	0	0	0	0
GP-029		Eggerthella_Genus_probe	0	0	0	0	0	0	0	0	0	0	0	0	0	0	0	0	0	0	0	0	0	0	0	0	0	0	0	0	0	0	0	0	0	0	0	0	0	0	0	0	0	0	0	0	0	0
GP-105		Enterococcus_Genus_probe_1	0	0	0	0	0	0	0	0	0	0	0	0	0	0	0	0	0	0	0	0	0	0	0	0	0	0	0	0	0	0	0	0	0	0	0	0	0	0	0	0	0	0	0	0	0	0
GP-106		Enterococcus_Genus_probe_2	0	0	0	0	0	0	0	0	0	0	0	0	0	0	0	0	0	0	0	0	0	0	0	0	0	0	0	0	0	0	0	0	0	0	0	0	0	0	0	0	0	0	0	0	0	0
GP-030		Enterococcus_Genus_probe_3	0	0	0	0	0	0	0	0	0	0	0	0	0	0	0	0	0	0	0	0	0	0	0	0	0	0	0	0	0	0	0	0	0	0	0	0	0	0	0	0	0	0	0	0	0	0
GP-031		Erysipelothrichaceae_Genus_probe	0	0	0	0	0	0	0	0	0	0	0	0	0	0	0	0	0	0	0	0	0	0	0	0	0	0	0	0	0	0	0	0	0	0	0	0	0	0	0	0	0	0	0	0	0	0
GP-032		Erysipelothrix_Genus_probe	0	0	0	0	0	0	0	0	0	0	0	0	0	0	0	0	0	0	0	0	0	0	0	0	0	0	0	0	0	0	0	0	0	0	0	0	0	0	0	0	0	0	0	0	0	0
GP-033		Escherichia_Genus_probe	0	0	0	0	0	0	0	0	0	0	0	0	0	0	0	0	0	0	0	0	0	0	0	0	0	0	0	0	0	0	0	0	0	0	0	0	0	0	0	0	0	0	0	0	0	0
GP-034		Eubacterium_Genus_probe_1	0.000153362	0	0	0	0	0	0	0	0	3.00888e-05	0	0	0	0	3.92165e-05	0	0	0	0	0	0	0	5.41321e-05	0	0	0	0	0	1.65555e-05	0	0	0	3.60555e-05	8.4028e-05	0	0	0	6.74878e-05	3.73406e-05	0	1.75741e-05	0	0	3.61958e-05	0	0
GP-035		Eubacterium_Genus_probe_2	0	0	0	0	0	0	0	0	0	0	0	0	0	0	0	0	0	0	0	0	0	0	0	0	0	0	0	0	0	0	0	0	0	0	0	0	0	0	0	0	0	0	0	0	0	0
GP-036		Filifactor_Genus_probe	0	0	0	0	0	0	1.96333e-05	0	0	0	0	0	0	0	0	0	0	0	0	0	0	0	0	0	0	0	0	0	0	0	0	0.000124756	0	1.68056e-05	0	9.84737e-05	0	0.000134976	7.46812e-05	0	0	3.63082e-05	0	3.61958e-05	0	1.71706e-05
GP-107		Fretibacterium_Genus_probe_1	0	0	0	0	0	0	0	0	0	0	0	0	0	0	0	0	0	0	0	0	0	0	0	0	0	0	0	0	0	0	0	0	0	0	0	0	0	0	0	0	0	0	0	0	0	0
GP-108		Fretibacterium_Genus_probe_2	0	0	0	0	0	0	0	0	0	0	0	0	0	0	0	0	0	0	0	0	0	0	0	0	0	0	0	0	0	0	0	0	0	0	0	0	0	0	0	0	0	0	0	0	0	0
GP-037		Fretibacterium_Genus_probe_3	0	0	0	0	1.56799e-05	0	0	0	0	0	0	0	0	0	0	0	0	0	0	0	0	0	0	0	0	0	0	0	0	0	0	0.000124756	0	0	0.000151126	0.000137863	0	3.37439e-05	1.86703e-05	0	0	0	0	0.000217175	0.000107993	8.58531e-05
GP-109		Fusobacterium_Genus_probe_1	3.83406e-05	0	1.47035e-05	0	0	0	0	0	0	0	0	0	0	0	0	0	0	0	0	1.66539e-05	0	0	0	0	0	0	5.3322e-05	0	0	0	0	0	0	0	0	0	0	0	3.73406e-05	0	1.75741e-05	0	0	0	0	0
GP-095		Fusobacterium_Genus_probe_2	0.00548271	0	0.00291129	0.00038991	0.00688347	0.0014256	0.00339655	0.00212056	0.000116595	0.00866556	0.00176307	0.00196231	0.00163132	0.00269717	0.00343144	0.000791014	0.000714241	0.00344308	0.000304556	0.00388036	0.00245363	0.00260171	0.00285096	0.00158647	0.00307592	2.07413e-05	0.00202623	0.000744123	0.00139066	0.00337815	0.00241279	0.0126558	0.00302866	0.00272251	0.00178329	0.00425406	0.00564939	0.00931331	0.00412614	0.00337179	0.00439352	0.00354005	0.00241405	0.00325762	0.00533794	0.00364017
GP-096		Fusobacterium_Genus_probe_3	0.00506096	0.00291809	0.013586	0.00758825	0.00758906	0.00758562	0.00647897	0.011241	0.0101437	0.00368587	0.0109674	0.0124028	0.00536853	0.00489486	0.0109806	0.00221484	0.00319856	0.012597	0.00438561	0.0100923	0.00624203	0.00901688	0.00692891	0.00578482	0.00474054	0.00520606	0.00653194	0.00642652	0.00973462	0.00560773	0.00469991	0.00939826	0.0112674	0.00591557	0.00677044	0.003742	0.00728859	0.00624262	0.00827094	0.00436708	0.00511406	0.00973059	0.00950988	0.00414442	0.00427344	0.0122598
GP-038		Fusobacterium_Genus_probe_4	0.012384	0.00347391	0.00836629	0.00707837	0.0137042	0.00658242	0.013488	0.0171292	0.0127755	0.028148	0.0104747	0.0185665	0.00818627	0.0125868	0.0165886	0.00321679	0.00509285	0.0139048	0.00655811	0.0150385	0.00740014	0.00890996	0.0108986	0.00787432	0.00459579	0.0102877	0.0252479	0.0167428	0.0144033	0.014222	0.0103046	0.0188658	0.00874346	0.00673904	0.0101254	0.005613	0.00796183	0.0156403	0.0137787	0.014909	0.0129697	0.0157759	0.0226042	0.00921184	0.00776007	0.0154192
GP-039		Gemella_Genus_probe	3.83406e-05	0	0.000308774	8.99793e-05	0.000564476	0.000528002	0.000451565	0.000123528	0.000266502	0	0.000544479	0.000125789	0.000118642	0.000149843	0.000196082	0.000131836	3.1054e-05	0.00091043	0.00016243	0.000699464	0.000157032	0.000534597	0.00018044	0.000154778	0.000235217	4.14826e-05	0	3.38238e-05	0.000198666	0.000202689	0.000175932	9.70322e-05	0.000360555	0	6.04504e-05	0.000256032	0.00010245	0.000134976	0.000205373	0.000243744	1.75741e-05	0.000254157	7.31529e-05	0.000162881	3.08552e-05	0.000944384
GP-110		Granulicatella_Genus_probe	0	0	0	0	1.56799e-05	0	0	0	3.33128e-05	0	0	0	0	0	0	0	0	0	0	1.66539e-05	0	0	3.60881e-05	0	3.61873e-05	0	0	3.38238e-05	0	0	0	0	0	0	3.02252e-05	0	0	0	0	0	0	0	0	0	0	0
GP-111		Haemophilus_Genus_probe_1	0	0	0	0	0	0	0	0	0	0	0	0	0	0	0	0	0	0	0	0	0	0	0	0	0	0	0	0	0	0	0	0	0	0	0	0	0	0	0	0	0	0	0	0	0	0
GP-112		Haemophilus_Genus_probe_2	0	0	0	0	0	0	0	0	0	0	0	0	0	0	0	0	0	0	0	0	0	0	0	0	0	0	0	0	0	0	0	0	0	0	0	0	0	0	0	0	0	0	0	0	0	0
GP-040		Haemophilus_Genus_probe_3	0	0	0	0	0	1.76001e-05	0	0	0	0	0	0.000100631	0	0	0	5.27343e-05	3.1054e-05	1.65533e-05	6.09112e-05	0	0	3.56398e-05	5.41321e-05	0	1.80937e-05	2.07413e-05	0	3.38238e-05	0	0	0	0	0	0	0	0	0	0	5.60109e-05	0	0	0.000181541	0	1.80979e-05	3.08552e-05	0.000120194
GP-041		Helicobacter_Genus_probe	0	0	0	0	0	0	0	0	0	0	0	0	0	0	0	0	0	0	0	0	0	0	0	0	0	0	0	0	0	0	0	0	0	0	0	0	0	0	0	0	0	0	0	0	0	0
GP-042		Johnsonella_Genus_probe	0	0	4.41105e-05	0.000119972	3.13598e-05	8.80003e-05	0	4.1176e-05	1.66564e-05	7.52219e-05	2.59276e-05	7.54736e-05	0	0	0	0	0	3.31066e-05	0	6.66156e-05	0	0	0	1.93472e-05	1.80937e-05	6.22239e-05	2.6661e-05	3.38238e-05	3.31109e-05	0	2.51332e-05	0	7.21111e-05	1.68056e-05	0	1.96947e-05	1.46357e-05	1.68719e-05	0	2.0312e-05	0	3.63082e-05	0	0	0	0
GP-113		Kingella_Genus_probe_1	0	0	0	0	1.56799e-05	0	0	0	0	0	0	0	0	0	0	0	0	0	0	0	0	0	1.8044e-05	0	0	0	0	0	0	0	0	0	0	0	6.04504e-05	0	0	0	0	2.0312e-05	0	0	0	0	0	0
GP-114		Kingella_Genus_probe_2	0	0	0	0	0	0	0	0	0	0	0	0	0	0	0	0	0	0	0	0	0	0	1.8044e-05	0	0	0	0	0	0	0	2.51332e-05	0	0	0	0	0	0	0	0	0	0	0	0	0	0	0
GP-043		Kytococcus_Genus_probe	0	0	0	0	0	0	0	0	0	0	0	0	0	0	0	0	0	0	0	0	0	0	0	0	0	0	0	0	0	0	0	0	0	0	0	0	0	0	0	0	0	0	0	0	0	0
GP-044		Lachnoanaerobaculum_Genus_probe	3.83406e-05	0.000162116	0.000161739	2.99931e-05	1.56799e-05	0.0001056	9.81663e-05	0	0.000666256	0.00048142	0.000129638	2.51579e-05	0.000177962	0.000224764	9.80411e-05	0	0.000186324	4.96598e-05	6.09112e-05	8.32695e-05	0.000137403	0.000142559	5.41321e-05	0.000116083	0.000325686	0	7.99829e-05	3.38238e-05	1.65555e-05	0.000709412	0	4.15852e-05	0.000216333	8.4028e-05	0.000120901	1.96947e-05	0.000380529	0.000337439	0.000317395	0.000142184	0.000175741	1.81541e-05	0	0.000144783	0.000385689	0
GP-115		Lactobacillus_Genus_probe_1	0	0	0	0	0	0	0	0	0	0	0	0	0	0	0	0	0	0	0	0	0	0	0	0	0	0	0	0	0	0	0	0	0	0	0	0	0	0	0	0	0	0	0	0	0	0
GP-045		Lactobacillus_Genus_probe_2	0	0	0	0	0	0	0	0	0	0	0	0	0	0	0	0	0	0	0	0	0	0	0	0	0	0	0	0	0	0	0	0	0	0	0	0	0	0	0	0	0	0	0	0	0	0
GP-046		Lactobacillus_Genus_probe_3	0	0	0	0	0	0	0	0	0	0	0	0	0	0	0	0	0	0	0	0	0	0	0	0	0	0	0	0	0	0	0	0	0	0	0	0	0	0	0	0	0	0	0	0	0	0
GP-047		Lactobacillus_Genus_probe_4	0	0	0	0	0	0	0	0	0	0	0	0	0	0	0	0	0	0	0	0	0	3.56398e-05	0	0	0	0	0	0	0	0	0	0	0	0	0	0	0	0	0	0	0	0	0	0	0	0
GP-048		Lactobacillus_Genus_probe_5	0	0	0	0	0	0	0	0	0	0	0	0	0	0	0	0	0	0	0	0	0	0	0	0	0	0	0	0	0	0	0	0	0	0	0	0	0	0	0	0	0	0	0	0	0	0
GP-116		Leptotrichia_Genus_probe_1	0	0	0	0	0	0	0	0	0	0	0	0	0	0	0	0	0	0	0	0	0	0	0	0	0	0	0	0	0	0	0	0	0	0	0	0	0	0	0	0	0	0	0	0	0	0
GP-117		Leptotrichia_Genus_probe_2	0	0	0	0	0	0	0	0	0	0	0	0	0	0	0	0	0	0	0	0	0	0	0	0	0	0	0	0	0	0	0	0	0	0	0	0	0	0	0	0	0	0	0	0	0	0
GP-049		Leptotrichia_Genus_probe_3	0.00483092	0.00250122	0.0663128	0.00893794	0.00370045	0.00705762	0.034103	0.00430289	0.00176558	0.00916203	0.00526329	0.00163526	0.0167878	0.0277708	0.00162748	0.000474608	0.000652133	0.00347619	0.0127304	0.0153715	0.0128177	0.00899906	0.0109527	0.0080291	0.00647753	2.07413e-05	0.0115709	0.00148825	0.00461898	0.0215188	0.000779129	0.00293869	0.00533622	0.0369555	0.0171679	0.0268242	0.0114598	0.013042	0.0313101	0.00548424	0.0396998	1.81541e-05	0.00347476	0.0547462	0.0172017	0.00154536
GP-050		Leptotrichia_Genus_probe_4	0.0122307	0.00708678	0.0058667	0.0110974	0.0147704	0.0142032	0.0154317	0.00247056	0.00689575	0.00865052	0.030413	0.00908199	0.0226309	0.0136607	0.00507853	0.00835838	0.0121732	0.0152456	0.00397953	0.0122406	0.0133281	0.0154855	0.00566582	0.0103895	0.0284794	0.00910543	0.00967794	0.0035515	0.0134099	0.0132423	0.00495124	0.00864973	0.0148008	0.013915	0.011274	0.0377351	0.00850335	0.0218323	0.00296858	0.018098	0.00940213	0.0303899	0.00281639	0.0228034	0.0165692	0.0213431
GP-051		Leptotrichiaceae_Genus_probe	0	0	0	0	0	0	0	0	0	0	0	0	0	0	0	0	0	0	0	0	0	0	0	0	0	0	0	0	0	0	0	0	0	0	0	0	0	0	0	0	0	0	0	0.000542937	0	0
GP-052		Listeria_Genus_probe	0	0	0	0	0	0	0	0	0	0	0	0	0	0	0	0	0	0	0	0	0	0	0	0	0	0	0	0	0	0	0	0	0	0	0	0	0	0	0	0	0	0	0	0	0	0
GP-053		Lysinibacillus_Genus_probe	0	0	0	0	0	0	0	0	0	0	0	0	0	0	0	0	0	0	0	0	0	0	0	0	0	0	0	0	0	0	0	0	0	0	0	0	0	0	0	0	0	0	0	0	0	0
GP-054		Mitsuokella_Genus_probe	0	0	0	0	0	0	0	0	0	0	0	0	0	0	0	0	0	0	0	0	0	0	0	0	0	0	0	0	0	0	0	0	0	0	0	0	0	0	0	0	0	0	0	0	0	0
GP-055		Mobiluncus_Genus_probe	0	0	0	0	0	0	0	0	0	0	0	0	0	0	0	0	0	0	0	0	0	0	0	0	0	0	0	0	0	0	0	0	0	0	0	0	0	0	0	0	0	0	0	0	0	0
GP-056		Mogibacterium_Genus_probe	0	9.26376e-05	0	0	0	3.52001e-05	0	0	0	0	0	0	0	0	0	0	0	0	0	0	0	0	0	0	0	0	0.000133305	0	0	0	0	0	0	0.000117639	6.04504e-05	0	5.85429e-05	0.000118104	0	0	0.000123019	1.81541e-05	0	0	0	0
GP-118		Moraxella_Genus_probe_1	0	0	0	0	0	0	0	0	0	0	0	0	0	0	0	0	0	0	0	0	0	0	0	0	0	0	0	0	0	0	0	0	0	0	0	0	0	0	0	0	0	0	0	0	0	0
GP-057		Moraxella_Genus_probe_2	0	0	0	0	0	0	0	0	0	0	0	0	0	0	0	0	0	0	0	0	0	0	0	0	0	0	0	0	0	0	0	0	0	0	0	0	0	0	0	0	0	0	0	0	0	0
GP-058		Mycobacterium_Genus_probe	0	0	0	0	0	0	0	0	0	0	0	0	0	0	0	0	0	0	0	0	0	0	0	0	0	0	0	0	0	0	0	0	0	0	0	0	0	0	0	0	0	0	0	0	0	0
GP-059		Mycoplasma_Genus_probe	0	0	0	0	0	0	0	0	0	0	0	0	0	0	0	0	0	0	0	0	0	0	0	0	0	0	0	0	0	0	0	0	0	0	0	3.93895e-05	0	3.37439e-05	1.86703e-05	0	0	0	0	0	0	0
GP-119		Neisseria_Genus_probe_1	0.000230044	0.000486348	0	0	0.000250878	0	0.000628264	2.0588e-05	0.000499692	0	0.000674117	0.000125789	0.000207623	2.49738e-05	0	0	0.000683187	0.000198639	0	0.000283116	0	0.000463318	1.8044e-05	0.000174125	0	0.000186672	0	0	4.96664e-05	0	0	8.31705e-05	0.00160447	0	0	0.000295421	1.46357e-05	6.74878e-05	3.73406e-05	0.000284368	0	0.00150679	0	9.04895e-05	0	0
GP-060		Neisseria_Genus_probe_2	0	0	1.47035e-05	2.99931e-05	6.27195e-05	0	0	4.1176e-05	0	0	5.18551e-05	0	5.93208e-05	7.49213e-05	1.96082e-05	0.000105469	0	3.31066e-05	6.09112e-05	0	0	0	5.41321e-05	7.73889e-05	3.61873e-05	4.14826e-05	2.6661e-05	6.76476e-05	3.31109e-05	3.37815e-05	0.000100533	1.38617e-05	3.60555e-05	0	6.04504e-05	1.96947e-05	0	3.37439e-05	3.73406e-05	0.00020312	0	0	3.65764e-05	0	0	5.15119e-05
GP-061		Olsenella_Genus_probe	0	0	0	0	0	1.76001e-05	0	0	0	3.00888e-05	0	0	0	0	0	0	0	0	2.03037e-05	0	3.9258e-05	0	0	0	0	0	0	0	0	0	0	0	0	0	0	0	0	0	3.73406e-05	0	0	0	0	0	0	1.71706e-05
GP-120		Oribacterium_Genus_probe	0.000421747	0.00291809	7.35175e-05	5.99862e-05	0.000141119	0.0001056	0.000137433	2.0588e-05	9.99384e-05	0.0020009	0.000181493	0.000226421	0.000711849	0.000998951	0.000176474	2.63671e-05	0.000776349	0.000182086	4.06075e-05	0.000183193	1.9629e-05	0.000106919	0.000126308	0.000928667	0.000126656	0.000124448	0.000586542	0.000101471	0.000860884	6.7563e-05	0	8.31705e-05	0.000378583	0.00109236	3.02252e-05	0.000354505	0.00130258	0.00178843	5.60109e-05	0.00213276	0.000281185	0	0	0.00034386	0.000169703	1.71706e-05
GP-062		Paenibacillus_Genus_probe	0	0	0	0	0	0	0	0	0	0	0	0	0	0	0	0	0	0	0	0	0	0	0	0	0	0	0	0	0	0	0	0	0	0	0	0	0	0	0	0	0	0	0	0	0	0
GP-063		Parvimonas_Genus_probe	7.66812e-05	0.000185275	2.9407e-05	0	3.13598e-05	0.0001056	0.000176699	0.00010294	0.000116595	0.000120355	0.000155565	0	0	0	0.000274515	0.000131836	3.1054e-05	0	8.1215e-05	1.66539e-05	7.8516e-05	7.12796e-05	0.000108264	0	1.80937e-05	0	0	0	0.000148999	6.7563e-05	2.51332e-05	2.77235e-05	0	6.72224e-05	0.000120901	5.90842e-05	0.000336621	0.000118104	0.000410747	0	0.000123019	1.81541e-05	7.31529e-05	0.000180979	9.25655e-05	0.000154536
GP-064		Peptoniphilus_Genus_probe	0	0	0	0	0	0	0	0	0	0	0	0	0	0	0	0	0	0	0	0	0	0	0	0	0	0	0	0	0	0	0	0	0	0	0	0	0	0	0	0	0	0	0	0	0	0
GP-065		Peptostreptococcus_Genus_probe	3.83406e-05	0	0	0	0	0	0	0	0	0	0	0	0	0	0	2.63671e-05	0	0	0	0	0	0	0	0	0	0	0	0	0	0	0	5.5447e-05	0	0	0	0	0	6.74878e-05	7.46812e-05	0	0	0	0	1.80979e-05	1.54276e-05	0
GP-066		Porphyromonas_Genus_probe_1	0.00272218	0.000162116	0	0	0	0	9.81663e-05	2.0588e-05	3.33128e-05	0	0	0	0	0	3.92165e-05	0	3.1054e-05	1.65533e-05	2.03037e-05	4.99617e-05	0	0.000196019	1.8044e-05	0	0	0	0	0.000304414	0	0	5.02664e-05	2.77235e-05	3.60555e-05	3.36112e-05	6.04504e-05	7.87789e-05	0.00010245	0.000742365	1.86703e-05	0	3.51481e-05	3.63082e-05	0	0.000126685	1.54276e-05	8.58531e-05
GP-067		Porphyromonas_Genus_probe_2	0.00555939	0.0500706	0.000955728	0.00761825	0.00653851	0.00276321	0.00162956	0.00537347	0.0407249	0.000255754	0.0135083	0.00535863	0.0182115	0.00774187	0.00900018	0.00445605	0.0357121	0.00352585	0.00509624	0.0112913	0.00213956	0.00194237	0.00983399	0.0616596	0.00168271	0.0188538	0.00258611	0.013428	0.00759896	0.00702655	0.0108324	0.014638	0.0115017	0.000436945	0.010609	0.00476613	0.00125867	0.010275	0.00578779	0.0393646	0.00358511	0.0352552	0.0104609	0.0106054	0.00172789	0.0348392
GP-068		Porphyromonas_Genus_probe_3	0	0	0	0	0	0	0	0	0	0	0	0	0	0	0	0	0	0	0	0	0	0	0	0	0	0	0	0	0	0	0	0	0	0	0	0	0	0	0	0	0	0	0	0	0	0
GP-121		Prevotella_Genus_probe_1	0.00337397	4.63188e-05	0	0.000419903	0.000783994	0	0.000431932	0.00020588	9.99384e-05	6.01775e-05	2.59276e-05	0.00070442	0.000326264	0.000174816	3.92165e-05	2.63671e-05	0.000807403	0.000148979	4.06075e-05	0.000482963	0	0.000588057	0.000162396	0.000232167	0	8.29652e-05	0.00319932	0.00615593	0.000264888	0.000371597	0.000402131	0.000152479	0.000270416	0.000184862	0.00151126	5.90842e-05	0	5.06158e-05	0.0011949	0.00578892	0.000263611	0.000127079	0.000402341	1.80979e-05	9.25655e-05	0.00154536
GP-069		Prevotella_Genus_probe_2	0.00624952	0.0105838	0.0127479	0.000929786	0.0048294	0.00288641	0.00677347	0.00487935	0.00952746	0.00932752	0.00461511	0.00115726	0.00839389	0.00197293	0.00411773	0.00126562	0.00881933	0.0137558	0.000548201	0.0150385	0.00255177	0.0158597	0.00811981	0.00748738	0.00410726	0.00296601	0.00551882	0.00622358	0.00629108	0.00307412	0.000854529	0.0044912	0.012998	0.0139486	0.00151126	0.0059675	0.0108304	0.0120466	0.0186703	0.00867322	0.00796106	0.00290465	0.00438917	0.00631617	0.0057082	0.00293618
GP-070		Propionibacterium_Genus_probe	0	0	0	0	0	0	0	0	0	0	0	0	0	0	0	0	0	0	0	0	7.8516e-05	1.78199e-05	0	0	0	0	0	0	0	0	0	0	0	0	0	0	0	0	0	0	0	0	0	0	0	0
GP-071		Proteus_Genus_probe	0	0	0	0	0	0	0	0	0	0	0	0	0	0	0	0	0	0	0	0	0	0	0	0	0	0	0	0	0	0	0	0	0	0	0	0	0	0	0	0	0	0	0	0	0	0
GP-072		Pseudomonas_Genus_probe	0	0	0	0	0	0	0	0	0	0	0	0	0	0	0	0	0	0	0	0	0	0	0	0	0	0	0	0	0	0	0	0	0	0	0	0	0	0	0	0	0	0	0	0	0	0
GP-073		Rothia_Genus_probe	0.0110421	0.00039371	0.000867507	0.00200954	0.00539388	0.000985603	0.00604704	0.000802932	0.0196545	0.00243719	0.00560035	0.00135852	0.000533887	0.00669297	0.0101178	0.0512577	0.00459599	0.00294648	0.00791846	0.00219831	0.000961822	0.00196019	0.000974377	0.001393	0.00405298	0.00806836	0.00215954	0.00230002	0.00120855	0.00928991	0.00419725	0.00170499	0.000630972	0.000537779	0.0046849	0.00315116	0.00120013	0.00106293	0.000112022	0.00341241	0.000755685	0.00452037	0.00427944	0.00132115	0.0017896	0.00594104
GP-074		Sanguibacter_Genus_probe	0	0	0	0	0	0	0	0	0	0	0	0	0	0	0	0	0	0	0	0	0	0	0	0	0	0	0	0	0	0	0	0	0	0	0	0	0	0	0	0	0	0	0	0	0	0
GP-075		Scardovia_Genus_probe	0	0	0	0	0	0	0	0	0	1.50444e-05	0	0	0	0	0	2.63671e-05	0	0	0	0	1.9629e-05	1.78199e-05	0	0	0	0	5.3322e-05	0	0	0	0	0	0	0	0	0	0	0	0	0	0	0	0	0	4.62827e-05	0
GP-076		Selenomonas_&_Centipeda_Genus_probe	0.000153362	0.00176011	0.00107336	0.000569869	0.000423357	0.0011088	0.000824597	0.000288232	0.000433066	0.00112833	0.000337058	0.000377368	0.000385585	0.000449528	0.000411773	7.91014e-05	0.000403702	0.000678684	0.000304556	0.000399694	0.00133477	0.000730616	0.000559365	0.000444986	0.000597091	2.07413e-05	0.000213288	0.000101471	0.00036422	6.7563e-05	0.000351865	0.000901013	0.00104561	0.000520973	0.000241801	0.000866568	0.00160993	0.000219335	0.000784153	0.000365616	0.00121261	0.000272311	0.000731529	0.000253371	0.000925655	8.58531e-05
GP-122		Selenomonas_Genus_probe_1	0	0	0	0	0	0	0	0	0	0	0	0	0	0	0	0	0	0	0	0	0	0	0	0	0	0	0	0	0	0	0	0	0	0	0	0	0	0	0	0	0	0	3.65764e-05	0	0	0
GP-123		Selenomonas_Genus_probe_2	0	0	0	0	0	0	0	0	0	0	0	0	0	0	0	0	0	0	0	0	0	0	0	0	0	0	0	0	0	0	0	0	0	0	0	0	0	0	0	0	0	0	0	0	0	0
GP-077		Slackia_Genus_probe	0	2.31594e-05	0	0	0	0	0	0	0	0	0	0	0	0	0	0	0	0	0	0	0	0	0	0	0	0	0	0	0	0	0	1.38617e-05	0	0	0	0	0	0	0	0	0	0	0	0	0	0
GP-078		Sphingomonas_Genus_probe	0	0	0	0	0	0	0	0	0	0	0	0	0	0	0	0	0	0	0	0	0	0	0	0	0	0	0	0	0	0	0	0	0	0	0	0	0	0	0	0	0	0	0	0	0	0
GP-079		SR1_Genus_probe	0.000230044	0.00229278	4.41105e-05	0	0.000219518	3.52001e-05	0.000471198	0.0013794	0	0	0.000155565	0.000779894	2.96604e-05	4.99476e-05	0.000294123	0.000131836	6.21079e-05	0.000281406	0	0.000499617	0	8.90996e-05	5.41321e-05	0.00100606	1.80937e-05	0	0.00026661	0.00121766	0.00018211	0.000135126	0.000100533	0.000124756	0.000630972	0.000168056	0.000634729	0.00033481	2.92714e-05	0.000118104	0.000242714	0.00010156	7.02963e-05	0	0.000292612	0.000199077	6.17103e-05	0.000892872
GP-124		Staphylococcus_Genus_probe_1	0	0	0	0	0	0	0	0	0	0	0	0	0	0	0	0	0	0	0	0	0	0	0	0	0	0	0	0	0	0	0	0	0	0	0	0	0	0	0	0	0	0	0	0	0	0
GP-125		Staphylococcus_Genus_probe_2	0	0	0	0	0	0	0	0	0	0	0	0	0	0	0	0	0	0	0	0	0	0	0	0	0	0	0	0	0	0	0	0	0	0	0	0	0	0	0	0	0	0	0	0	0	0
GP-080		Staphylococcus_Genus_probe_3	0	0	0	0	0	0	0	0	0	0	0	0	0	0	0	0	0	0	0	0	0	0	0	0	0	0	0	0	0	0	0	0	0	0	0	0	0	0	0	0	0	0	0	0	0	0
GP-126		Streptococcus_Genus_probe_1	7.66812e-05	0	0	0	0	0	0	0	0	0	0	0	0	0	0	0	0	0	0	0	0	0	0	0	0	0	0	0	0	0	0	0	0	0	0	0	0	0	0	2.0312e-05	0	1.81541e-05	0	0	0	0
GP-127		Streptococcus_Genus_probe_2	0	0	0	0	0	0	0	0	0	0	0	0	0	0	0	0	0	0	0	0	0	0	0	0	0	0	0	0	0	0	0	0	0	0	0	0	0	0	0	0	0	0	0	0	0	0
GP-128		Streptococcus_Genus_probe_3	0	0	0	0	0	0	0	0	0	0	0	0	0	0	0	0	0	0	0	0	0	0	0	0	0	0	0	0	0	0	0	0	0	0	0	0	0	0	0	0	0	0	0	0	0	0
GP-081		Streptococcus_Genus_probe_4	3.83406e-05	0	0	0	0	1.76001e-05	5.88998e-05	0	0	0	5.18551e-05	0	0	0	0	2.63671e-05	3.1054e-05	0	0	0	5.8887e-05	0	0	0	0	2.07413e-05	5.3322e-05	0	0	0	0	0	1.80278e-05	0	0	0	0	3.37439e-05	0	0	0	0	0	1.80979e-05	0	1.71706e-05
GP-082		Tannerella_Genus_probe	0.000115022	0.000463188	0.000396995	0.000179959	0.000752634	0.000598402	0.000373032	0.000370584	0.000632943	0.000346021	0.000518551	0.000301894	0.000148302	0.00019979	0.000450989	5.27343e-05	0.000403702	0.000165533	0.000284252	0.00119908	0.000471096	0.00158597	0.000288704	0.000425639	0.000307592	2.07413e-05	0.000693185	0.00027059	0.000264888	0.000371597	0.000226199	0.000720811	0.000270416	0.000806668	0.000755629	0.00153619	0.000482979	0.00043867	0.000858834	0.000528112	0.000597519	0.00103478	0.000987564	0.000579133	0.000246841	0.000755507
GP-083		TM7_Genus_probe	0.00272218	0.00660043	0.000455809	0.00245943	0.000862393	0.0199233	0.000510465	0.00347937	0.000333128	0.000346021	0.00197049	0.00508189	0.000504227	0.000973977	0.00139218	0	0.00031054	0.000148979	0.000670024	0.000899311	0.003651	0.000534597	0.00465536	0.000386944	5.4281e-05	0.0196005	0.000559881	0.0089633	0.00372498	0.00124992	0.00125666	0.00121983	0.0169641	0.001815	0.00120901	0.00165436	0.0186459	0.00320567	0.00435018	0.00060936	0.00128291	0.00147048	0.00610827	0.00190028	0.00104908	0.0063703
GP-129		Treponema_Genus_probe_1	0	0	0	2.99931e-05	3.13598e-05	0	0	0	0	0	0	5.03157e-05	0	0	0	0	0	1.65533e-05	0	0	0	0	0	3.86944e-05	0	0	0	0	0	3.37815e-05	0	1.38617e-05	1.80278e-05	1.68056e-05	0	0	0	3.37439e-05	0	2.0312e-05	0	1.81541e-05	0	1.80979e-05	3.08552e-05	1.71706e-05
GP-084		Treponema_Genus_probe_2	0	0	0	0	0	0	0	0	0	0	0	0	0	0	0	0	0	0	0	0	0	0	0	0	0	0	0	0	0	0	0	0	0	0	0	0	0	0	0	0	0	0	0	0	0	0
GP-085		Treponema_Genus_probe_3	0	0	0	0	0	0	0	0	0	0	0	0	0	0	0	0	0	0	0	0	0	0	0	0	0	0	0	0	0	0	0	0	0	0	0	0	0	0	0	0	0	0	0	0	0	0
GP-086		Treponema_Genus_probe_4	0	0	0	0	0	0	0	0	0	0	0	0	0	0	0	0	0	0	0	0	0	0	0	0	0	0	0	0	0	0	0	0	0	0	0	0	0	0	0	0	0	0	0	0	0	0
GP-087		Treponema_Genus_probe_5	0	0	0	0	0	0	0	0	0	0	0	0	0	0	0	0	0	0	0	0	0	0	0	0	0	0	0	0	0	0	0	0	0	0	0	0	0	0	0	0	0	0	0	0	0	0
GP-088		Treponema_Genus_probe_6	0	0	0	0	0	0	0	0	0	0	0	0	0	0	0	0	0	0	0	0	0	0	0	0	0	0	0	0	0	0	0	0	0	0	0	0	0	0	0	0	0	0	0	0	0	0
GP-130		Veillonella_Genus_probe_1	0	4.63188e-05	0.000161739	0	0	0	0	0.00010294	0	0.000105311	0	0	2.96604e-05	0.000224764	0	0	0	1.65533e-05	0	4.99617e-05	0	3.56398e-05	0	5.80417e-05	0.00019903	2.07413e-05	0	0	6.62219e-05	3.37815e-05	0	0	0	0.000218473	0	0	0	0	1.86703e-05	0.000121872	8.78704e-05	0	0	5.42937e-05	0	0
GP-089		Veillonella_Genus_probe_2	0	2.31594e-05	0	0	0	0	0	0	0	0	0	0	5.93208e-05	2.49738e-05	1.96082e-05	2.63671e-05	0	0	0	0	0	1.78199e-05	0	1.93472e-05	0	6.22239e-05	0	0	6.62219e-05	0	2.51332e-05	0	0	0	0	0	0	0	0	4.0624e-05	0	0	0	0	1.54276e-05	0
GP-131		Veillonellaceae_Genus_probe_1	0	0	0	0	0	0	0	0	0	0	0	0	0	0	0	0	0	0	0	0	0	0	0	0	0	0	0	0	0	0	0	0	0	0	0	0	0	0	0	0	0	0	0	0	0	0
GP-091		Veillonellaceae_Genus_probe_2	0	0	0	0	0	0	0	0	0	0	0	0	0	0	0	0	0	0	0	0	0	0	0	0	0	0	0	0	0	0	0	0	0	0	0	0	0	0	0	0	0	0	0	0	0	0
GP-090		Veillonellaceae_Genus_probe_3	0	0	0	0	0	0	0	0	0	0	0	0	0	0	0	0	0	0	0	0	0	0	0	0	0	0	0	0	0	0	0	0	0	0	0	0	0	0	0	0	0	0	0	0	0	0
GP-092		Yersinia_Genus_probe	0	0	0	0	0	0	0	0	0	0	0	0	0	0	0	0	0	0	0	0	0	0	0	0	0	0	0	0	0	0	0	0	0	0	0	0	0	0	0	0	0	0	0	0	0	0
unmatched		Unmatched Reads	0.450847	0.250909	0.310832	0.39081	0.579513	0.415661	0.356697	0.401198	0.289621	0.241357	0.433638	0.402325	0.295506	0.320888	0.399322	0.199177	0.355164	0.46465	0.431048	0.488992	0.342448	0.339095	0.363533	0.426955	0.198451	0.299546	0.401194	0.35356	0.357135	0.348862	0.335026	0.487323	0.354858	0.294333	0.501829	0.395057	0.386515	0.420601	0.34751	0.309981	0.254631	0.405726	0.404023	0.293874	0.326478	0.463899

## Sheet: Column Chart
Probe ID	HOT	Organism Name	C.F.NO.1	C.F.NO.10	C.F.NO.11	C.F.NO.12	C.F.NO.13	C.F.NO.14	C.F.NO.15	C.F.NO.16	C.F.NO.17	C.F.NO.2	C.F.NO.3	C.F.NO.4	C.F.NO.7	C.F.NO.8	C.F.NO.9	C.NO.1	C.NO.10	C.NO.11	C.NO.12	C.NO.13	C.NO.14	C.NO.15	C.NO.16	C.NO.17	C.NO.2	C.NO.3	C.NO.4	C.NO.5	C.NO.7	C.NO.8	C.NO.9	M.NO.1	M.NO.10	M.NO.11	M.NO.12	M.NO.13	M.NO.14	M.NO.15	M.NO.16	M.NO.17	M.NO.2	M.NO.3	M.NO.4	M.NO.7	M.NO.8	M.NO.9
unmatched		Unmatched Reads	0.450847	0.250909	0.310832	0.39081	0.579513	0.415661	0.356697	0.401198	0.289621	0.241357	0.433638	0.402325	0.295506	0.320888	0.399322	0.199177	0.355164	0.46465	0.431048	0.488992	0.342448	0.339095	0.363533	0.426955	0.198451	0.299546	0.401194	0.35356	0.357135	0.348862	0.335026	0.487323	0.354858	0.294333	0.501829	0.395057	0.386515	0.420601	0.34751	0.309981	0.254631	0.405726	0.404023	0.293874	0.326478	0.463899
CO-03	666	Corynebacterium_matruchotii	0.0888736	0.0732995	0.0956169	0.00161963	0.0311559	0.0922595	0.0879177	0.105555	0.056765	0.113314	0.0480178	0.0448313	0.112265	0.0851606	0.0640601	0.0238095	0.158065	0.0491467	0.00627386	0.0626853	0.0996958	0.114671	0.0887947	0.0818581	0.0976695	0.0134611	0.0251146	0.115373	0.0937371	0.105162	0.128355	0.0485993	0.0734451	0.0313424	0.0341847	0.112654	0.105084	0.0276194	0.0209107	0.0726763	0.0914906	0.051249	0.0801024	0.039743	0.151977	0.0185786
LE-19	498	Leptotrichia_sp_oral_taxon_498	0.00548271	0.236203	0.00780756	0.000119972	0.0288667	0.0972755	0.0680096	0.0769167	0.00446391	0.0487438	0.0224533	0.0011321	0.0606555	0.060936	0.0835703	0.000105469	0.00956462	0.0561818	2.03037e-05	0.09994	0.113927	0.0377248	0.0455431	0.0171029	0.0274843	2.07413e-05	0.00722513	0.00514121	0.0703276	0.0529356	0.0445612	0.00217629	0.013665	0.0533746	0.0046849	0.028321	0.00651289	0.0137	0.081944	0.0487285	0.0331096	0.000127079	0.00980249	0.0649715	0.0722782	0.000103024
LE-07	214	Leptotrichia_shahii	0.00498428	0.0632252	0.00899854	0.00251942	0.0103174	0.0692738	0.0307457	0.0115499	0.000466379	0.0767564	0.015038	0.0139878	0.0942607	0.10464	0.00894135	0.000158203	0.0741879	0.0492791	6.09112e-05	0.019535	0.0591618	0.0699075	0.0247744	0.00352119	0.286278	0.000103706	0.0409513	0.0127516	0.106121	0.0653672	0.0102795	0.000540608	0.0534884	0.0115791	0.000362702	0.0003742	0.0227146	0.0236376	0.0227591	0.0286196	0.0675899	0.000163387	0.00285296	0.0229481	0.0762894	6.86825e-05
LE-06	213	Leptotrichia_hongkongensis	0.0146845	4.63188e-05	0.00355825	0.0698539	0.00544092	0.00992643	0.0188676	0.00232644	0.0540667	0.021002	0.0763567	0.0283529	0.0198725	0.0215274	0.0021373	0.0839266	0.0138501	0.0173975	0.0323642	0.00572894	0.0407498	0.0255359	0.0291772	0.0115503	0.0616451	0.00603572	0.00322598	0.00591916	0.00276476	0.0190528	0.0270182	0.0593144	0.00708491	0.084801	0.0265982	0.0287543	0.0392823	0.0304707	0.00498497	0.0430817	0.0183649	0.0104204	0.00713241	0.00162881	0.0621268	0.00302203
LE-22	222	Leptotrichia_wadei	0.00831991	0.000115797	0.17753	0.111874	0.000893753	0.00559682	0.0387364	0.0241909	0.00083282	0.123424	0.013586	0.00646557	0.00323298	0.0182808	0.00370596	0.002083	3.1054e-05	0.012895	0.106879	0.00204843	0.04762	0.0457081	0.00913028	0.00456595	0.0293298	0.000186672	0.0383918	0.00794859	0.000231777	0.0393892	7.53996e-05	0.00762396	0.0288624	0.0231581	0.0129062	0.00126046	0.00698124	0.0112705	0.0107728	0.0201901	0.0675547	5.44623e-05	0.00296269	0.00856031	0.0262423	0.00027473
PO-09	279	Porphyromonas_sp_oral_taxon_279	0.00540603	0.00187591	0.0235844	0.0107975	0.00232062	0.00286881	0.00208112	0.0674463	0.000133251	0.000180533	0.00557443	0.00485547	0.0200504	0.0208781	0.0138434	0.000421874	0.0185082	0.00925328	0.0343945	0.00038304	0.000942193	0.00386692	0.0769217	0.0429702	0.00401679	0.00584904	0.038845	0.113986	0.0174826	0.0233768	0.0072635	0.000831705	0.000126194	0.00589876	0.023757	0.0125258	0.00162456	0.00170407	0.0182409	0.0320726	0.00625637	0.0210406	0.0510607	0.0122161	0.000462827	0.00700561
GP-003		Actinomyces_Genus_probe_3	0.0132275	0.00664675	0.010116	0.012957	0.0102233	0.00255201	0.0220874	0.00868813	0.0104935	0.00678502	0.0445176	0.0131576	0.0270206	0.0170571	0.0235299	0.0390761	0.00726663	0.0133585	0.0333997	0.00381374	0.0100893	0.0302048	0.0140743	0.00499158	0.0120323	0.0777384	0.0285806	0.0151869	0.00932073	0.0129721	0.0480798	0.00388129	0.00142419	0.00683988	0.0042013	0.00766125	0.0129672	0.00102919	0.000560109	0.0202511	0.00351481	0.0152676	0.00972933	0.0166501	0.00759037	0.00171706
RO-01	188	Rothia_aeria	0.0491143	0.00125061	0.000735175	0.00716835	0.0106153	0.00220001	0.0146268	0.00232644	0.0507687	0.00257259	0.0158158	0.0030441	0.00169064	0.0166325	0.056805	0.112851	0.0128253	0.00327755	0.014436	0.00146554	0.00249288	0.00277991	0.00496211	0.00499158	0.00595281	0.0346794	0.00711848	0.00334855	0.00173832	0.0371259	0.013396	0.00510112	0.00234361	0.00164695	0.0142663	0.0104973	0.00229781	0.00622575	0.000242714	0.0131622	0.00145865	0.0206775	0.0142648	0.0034748	0.00303923	0.027679
CO-02	595	Corynebacterium_durum	0.0195154	0.000277913	0.000338181	0.0209052	0.00108191	0.00531522	0.00932579	0.000473524	0.0345454	0.00783812	0.0161269	0.015623	0.00177962	0.00516957	0.0342752	0.0188261	0.0155891	0.000546258	0.0139893	0.000183193	0.00447541	0.00269081	0.00290509	0.00713913	0.00604328	0.124489	0.0149835	0.0207678	0.00291376	0.00327681	0.0566502	0.00798436	0.00767983	0.00974724	0.0184676	0.00602659	0.00818137	0.00258141	3.73406e-05	0.016148	0.00152894	0.0271585	0.017703	0.0102796	0.00115707	0.016003
GP-050		Leptotrichia_Genus_probe_4	0.0122307	0.00708678	0.0058667	0.0110974	0.0147704	0.0142032	0.0154317	0.00247056	0.00689575	0.00865052	0.030413	0.00908199	0.0226309	0.0136607	0.00507853	0.00835838	0.0121732	0.0152456	0.00397953	0.0122406	0.0133281	0.0154855	0.00566582	0.0103895	0.0284794	0.00910543	0.00967794	0.0035515	0.0134099	0.0132423	0.00495124	0.00864973	0.0148008	0.013915	0.011274	0.0377351	0.00850335	0.0218323	0.00296858	0.018098	0.00940213	0.0303899	0.00281639	0.0228034	0.0165692	0.0213431
GP-049		Leptotrichia_Genus_probe_3	0.00483092	0.00250122	0.0663128	0.00893794	0.00370045	0.00705762	0.034103	0.00430289	0.00176558	0.00916203	0.00526329	0.00163526	0.0167878	0.0277708	0.00162748	0.000474608	0.000652133	0.00347619	0.0127304	0.0153715	0.0128177	0.00899906	0.0109527	0.0080291	0.00647753	2.07413e-05	0.0115709	0.00148825	0.00461898	0.0215188	0.000779129	0.00293869	0.00533622	0.0369555	0.0171679	0.0268242	0.0114598	0.013042	0.0313101	0.00548424	0.0396998	1.81541e-05	0.00347476	0.0547462	0.0172017	0.00154536
AC-03	183	Actinobaculum_sp_oral_taxon_183	0.00571275	2.31594e-05	0.00161739	0.000509883	0.0152095	0.00161921	0.0431932	0.000494112	0.00812832	0.0370694	0.00453732	0.000100631	0.0223936	0.0261475	0	0.153088	0	0.00110907	0.0209738	0.0057789	0.0154088	0.000160379	0.0203176	0.000967361	0.0326409	0.000933358	0	0.000202943	0.0193037	0.0108776	0.0114607	0.00219016	0.00836488	0.0237295	0.0180444	0.00315116	0.00753739	0.00268264	0.0027632	0.0184636	0.0121085	0.000254157	0.00197513	0.00877749	0.00899428	0.000343412
GP-067		Porphyromonas_Genus_probe_2	0.00555939	0.0500706	0.000955728	0.00761825	0.00653851	0.00276321	0.00162956	0.00537347	0.0407249	0.000255754	0.0135083	0.00535863	0.0182115	0.00774187	0.00900018	0.00445605	0.0357121	0.00352585	0.00509624	0.0112913	0.00213956	0.00194237	0.00983399	0.0616596	0.00168271	0.0188538	0.00258611	0.013428	0.00759896	0.00702655	0.0108324	0.014638	0.0115017	0.000436945	0.010609	0.00476613	0.00125867	0.010275	0.00578779	0.0393646	0.00358511	0.0352552	0.0104609	0.0106054	0.00172789	0.0348392
GP-038		Fusobacterium_Genus_probe_4	0.012384	0.00347391	0.00836629	0.00707837	0.0137042	0.00658242	0.013488	0.0171292	0.0127755	0.028148	0.0104747	0.0185665	0.00818627	0.0125868	0.0165886	0.00321679	0.00509285	0.0139048	0.00655811	0.0150385	0.00740014	0.00890996	0.0108986	0.00787432	0.00459579	0.0102877	0.0252479	0.0167428	0.0144033	0.014222	0.0103046	0.0188658	0.00874346	0.00673904	0.0101254	0.005613	0.00796183	0.0156403	0.0137787	0.014909	0.0129697	0.0157759	0.0226042	0.00921184	0.00776007	0.0154192
AC-36	176	Actinomyces_naeslundii	0.00862664	0.00648463	0.00204379	0.017546	0.00321438	0.00227041	0.00859936	0.00774109	0.00226527	0.0045434	0.0108896	0.00432715	0.0270503	0.0109135	0.00701975	0.00495702	0.052916	0.00114218	0.0853569	0.00218166	0.00162921	0.00987223	0.0128654	0.00239906	0.0100782	0.0670359	0.020289	0.0152883	0.0308925	0.00854672	0.0223686	0.000332682	0.00048675	0.0103018	0.00145081	0.0014968	0.000775693	0.000624262	0.000690801	0.00834823	0.00175741	0.00297727	0.00292612	0.00542937	0.000941082	0.000103024
PR-14	469	Prevotella_melaninogenica	0.0138026	0.00423817	0.0194233	0.00497885	0.00409245	0.0216129	0.00253269	0.0116322	0.000316472	0.00388145	2.59276e-05	0.000855367	0.0106184	0.00998951	0.00629424	0.00237304	0.00953357	0.0162719	0.00773573	0.00161543	0.0493081	0.0162161	0.0190364	0.00452725	0.0236484	0.000207413	0.0032793	0.00260443	0.0435243	0.00249983	0.00125666	0.000194064	0.00989724	0.00327709	0.00187396	0.00240276	0.00581038	0.01014	0.0544426	0.0239885	0.0162736	0.000254157	0.00051207	0.0140621	0.00114164	0.000703996
CA-04	623	Campylobacter_gracilis	0.00337397	0.00182959	0.00451398	0.00794817	0.00636603	0.0249041	0.0120352	0.00872931	0.0159901	0.0327817	0.00318909	0.00976125	0.00459736	0.0115629	0.0148434	0.00332226	0.00254643	0.00243333	0.0032689	0.00839356	0.00963784	0.0147192	0.0105197	0.00326968	0.0155967	0.000933358	0.0145036	0.00652799	0.00726785	0.00543882	0.00824369	0.0119765	0.0139174	0.00717599	0.00565211	0.00705071	0.0226268	0.00428547	0.0152163	0.00489519	0.020632	0.00176095	0.00841258	0.0060447	0.0151962	0.000669654
LE-16	417	Leptotrichia_sp_oral_taxon_417	0.010582	0.00206119	0.00458749	0.000299931	0.00155231	0.0011264	0.00343582	0.00146175	0.00119926	0.00451331	0.00142602	0.000377368	0.0308468	0.0167075	0.000607855	0.00055371	3.1054e-05	0.000231746	0.00032486	0.00144889	0.00294435	0.000588057	0.0108084	0.00969296	0.00135702	2.07413e-05	0.00237283	0.000439709	0.00354287	0.014222	0.000301598	0.00023565	0.000126194	0.0482825	0.0144174	0.00628262	0.0183386	0.0122828	0.00636657	0.00444833	0.0498401	1.81541e-05	0.00274323	0.120894	0.0052608	8.58531e-05
LE-08	212	Leptotrichia_sp_oral_taxon_212	0.00778315	0.00113481	0.00280837	0.0532977	0.00230494	0.00751522	0.00294499	0.00389113	0.00721222	0.000421243	0.0216236	0.0225414	0.006288	0.000799161	0.009059	0.00493065	0.00223589	0.00208571	0.00621295	0.00338074	0.00429875	0.00436588	0.0116745	0.00495289	0.00267786	0.0201191	0.0227152	0.0136986	0.0111418	0.00331059	0.00713783	0.00609917	0.0125654	0.00099153	0.00199486	0.000216642	0.00452244	0.00069175	0.00199772	0.0133856	0.00107202	0.0356728	0.00801024	0.00380056	0.000431972	0.0519411
PR-18	693	Prevotella_nigrescens	0.0163331	0.0475463	0.0067195	0.0008698	0.0025715	0.00262241	0.00979699	0.00543523	0.0044306	1.50444e-05	0.00191864	0.00903167	0.000860151	0.00946506	0.003804	0.00493065	0.00372648	0.000612471	0.000304556	0.000915964	0.000471096	0.00260171	0.00413208	0.0108151	0.00162843	2.07413e-05	0.00701184	0.00257061	0.00218532	0.00449294	0.00251332	0.000942599	0.0492338	0.0157468	0.00232734	0.00033481	0.0369698	0.0417581	0.0295364	0.00767793	0.0276616	0	0.00427944	0.00546557	0.0168161	0.000291901
GP-025		Corynebacterium_Genus_probe	0.00874166	0.00345075	0.00836629	0.00896794	0.020964	0.00376641	0.0134095	0.00599111	0.0404084	0.005762	0.0138453	0.00480515	0.00625834	0.00968983	0.00907861	0.0111006	0.00515496	0.0100147	0.0054211	0.00589548	0.0057513	0.00709232	0.00759654	0.00615242	0.00524716	0.0112003	0.00253279	0.00490445	0.00490042	0.0116208	0.0110083	0.00342385	0.00400216	0.00347876	0.00541031	0.0139439	0.0120159	0.0031888	0.00128825	0.00580923	0.00490317	0.0218575	0.0185077	0.00392725	0.00677271	0.00712581
BA-03	274	Bacteroidales[G-2]_sp_oral_taxon_274	0.00233878	0.0070173	0.000132332	0.00311928	0.00881209	0.00608962	0.00204186	0.00642345	0.00223196	0.00705581	0.00370764	0.015296	0.00124574	0.00194795	0.00790212	0.000316406	0.0141296	0.000132426	0.00607082	0.0138227	0.00153106	0.000837536	0.00144352	0.00481746	5.4281e-05	2.07413e-05	0.00959795	0.00564857	0.00435409	0.00067563	0.00557957	0.0669661	0.016243	0.00526015	0.0042013	0.00988676	0.00660071	0.00723806	0.017102	0.00333117	0.00295244	0.016847	0.0316386	0.00468736	0.00507567	0.0305981
CA-12	329	Capnocytophaga_leadbetteri	0.0049076	0.00539614	0.0037641	0.0026094	0.00252446	0.0011616	0.00231672	0.00413819	0.0129254	0.00258763	0.0163603	0.0363028	0.0091354	0.00554418	0.00847075	0.00210937	0.00307434	0.0119184	0.000548201	0.00529594	0.000706644	0.00484702	0.00710935	0.0252094	0.00287689	0.0336839	0.0143169	0.00950448	0.00203632	0.00564151	0.00361918	0.00643185	0.00257797	0.00388209	0.00547076	0.00254062	0.000790329	0.00588831	0.00201639	0.00515925	0.00233735	0.0215126	0.0189466	0.00662383	0.00271525	0.00760659
GP-096		Fusobacterium_Genus_probe_3	0.00506096	0.00291809	0.013586	0.00758825	0.00758906	0.00758562	0.00647897	0.011241	0.0101437	0.00368587	0.0109674	0.0124028	0.00536853	0.00489486	0.0109806	0.00221484	0.00319856	0.012597	0.00438561	0.0100923	0.00624203	0.00901688	0.00692891	0.00578482	0.00474054	0.00520606	0.00653194	0.00642652	0.00973462	0.00560773	0.00469991	0.00939826	0.0112674	0.00591557	0.00677044	0.003742	0.00728859	0.00624262	0.00827094	0.00436708	0.00511406	0.00973059	0.00950988	0.00414442	0.00427344	0.0122598
CA-10	325	Capnocytophaga_granulosa	0.00563607	0.003196	0.000411698	0.0170961	0.00583292	0.00322081	0.00206149	0.014391	0.012892	0.000902663	0.00640411	0.0306423	0.0092837	0.00776684	0.00915704	0.00350683	0.00291907	0.00665442	0.00479168	0.00254805	0.0096771	0.00616569	0.00977986	0.0104668	0.00217124	0.00520606	0.012424	0.0098089	0.00258265	0.00824269	0.00424751	0.00643185	0.00266811	0.00105875	0.01342	0.0107927	0.00242953	0.0098026	0.000858834	0.00779981	0.00748656	0.0132888	0.0118142	0.00392725	0.00401117	0.00592387
CA-30	775	Capnocytophaga_sputigena	0.0240012	0.00465504	0.0016909	0.0239645	0.00360637	0.00167201	0.0102682	0.00230586	0.00847811	0.000872574	0.00814125	0.0185665	0.0177073	0.00292193	0.00366674	0.012498	0.0144401	0.00648888	0.00619264	0.00363055	0.0021003	0.0032254	0.00330206	0.00655871	0.00320258	0.017796	0.0120241	0.0139692	0.00337732	0.00395244	0.00899769	0.0049625	0.00755363	0.000941113	0.00822125	0.00131955	0.00396628	0.00496035	0.000690801	0.00483425	0.000667815	0.018735	0.00541331	0.00481404	0.000462827	0.00630162
GP-069		Prevotella_Genus_probe_2	0.00624952	0.0105838	0.0127479	0.000929786	0.0048294	0.00288641	0.00677347	0.00487935	0.00952746	0.00932752	0.00461511	0.00115726	0.00839389	0.00197293	0.00411773	0.00126562	0.00881933	0.0137558	0.000548201	0.0150385	0.00255177	0.0158597	0.00811981	0.00748738	0.00410726	0.00296601	0.00551882	0.00622358	0.00629108	0.00307412	0.000854529	0.0044912	0.012998	0.0139486	0.00151126	0.0059675	0.0108304	0.0120466	0.0186703	0.00867322	0.00796106	0.00290465	0.00438917	0.00631617	0.0057082	0.00293618
TA-02	286	Tannerella_sp_oral_taxon_286	0.00364236	0.0094722	0.00814574	0.00833808	0.0028851	0.0107888	0.00276829	0.0117146	0.00901111	0.00750715	0.00471882	0.00314473	0.00548717	0.00302183	0.010961	0.000975584	0.00229799	0.00542947	0.00180703	0.00766079	0.0089312	0.00684285	0.00644172	0.0048755	0.00372729	0.000684463	0.00693185	0.00453239	0.00490042	0.00385109	0.00211119	0.00602986	0.00493961	0.00497446	0.00794922	0.00766125	0.00970348	0.00732242	0.0228524	0.00513893	0.00857615	0.0130528	0.0134236	0.00912135	0.00314723	0.011676
AC-18	170	Actinomyces_sp_oral_taxon_170	0.00521432	0	0.000735175	0.0151765	0.0252289	0	0	4.1176e-05	0.0394257	0.0188205	2.59276e-05	0.000201263	0.000474566	0.000174816	0.000921587	0.0751727	0	0	0.0470032	0.00336409	0.0101286	0	0.000234572	0.00177994	0.0028407	0.00228154	0	6.76476e-05	0.000612552	0	0.0186991	0.000166341	0	0	0.00477558	1.96947e-05	0	0	1.86703e-05	0.00351397	0.00119504	0.00190618	0.000182882	0.00114017	3.08552e-05	0.00123628
BE-02	322	Bergeyella_sp_oral_taxon_322	0.019247	0.00685518	0.00214671	0.0168261	0.00547228	0.00176001	0.00282719	0.00516759	0.00721222	0.00037611	0.00863388	0.00606305	0.00504227	0.00359622	0.00750995	0.00508886	0.00676977	0.00327755	0.00998944	0.00251474	0.00119737	0.00162161	0.0108445	0.00932536	0.00146559	0.0134611	0.00501226	0.0109589	0.00230121	0.00351328	0.00510204	0.00605758	0.00331711	0.00586515	0.0177422	0.00163466	0.00121476	0.00283449	0.00210974	0.00501706	0.000825982	0.00853242	0.00658376	0.00763732	0.000539965	0.0167242
PR-09	298	Prevotella_histicola	0.000153362	4.63188e-05	0.0292894	0	1.56799e-05	0	0.000176699	2.0588e-05	8.3282e-05	0.00157966	2.59276e-05	0	0	0.00734229	0.000313732	0	3.1054e-05	0.0198143	2.03037e-05	0.00258135	0.000353322	0.000302939	0.000126308	0.00433378	0.000470435	0	0.00186627	0.000169119	0.00187077	0.00554017	0	0	0	0.0857085	0.000211576	0.00175283	1.46357e-05	0.0249536	0.0456115	0.0113138	0.014938	0	0.000146306	0.00993575	0.00456656	0.00118477
GP-021		Capnocytophaga_Genus_probe_3	0.00195537	0.00101901	0.000720472	0.00446897	0.00109759	0.000915203	0.00392665	0.00362349	0.0409248	0.000556642	0.00399284	0.0242522	0.00287706	0.00894061	0.00396086	0.000949217	0.00111794	0.0012415	0.00105579	0.000732772	0.00155069	0.00178199	0.00389751	0.0312651	0.000832308	0.00454234	0.0076517	0.00923389	0.000711885	0.00864806	0.00196039	0.00329909	0.00122589	0.000890696	0.00755629	0.00301329	0.00100986	0.00337439	0.000709471	0.0185042	0.00397174	0.00602716	0.0155816	0.00209936	0.0219072	0.0054946
CA-09	337	Capnocytophaga_gingivalis	0.00126524	0.00196855	0.00110276	0.0114874	0.00170911	0.0001408	0.00612557	0.0020588	0.0451388	0.000947796	0.00645596	0.0192709	0.000415245	0.00322162	0.00792172	0.0016084	0.00419229	0.00104286	0.00166491	0.00103254	0.000745902	0.00342142	0.00564778	0.0118405	0.00293117	0.0191027	0.0162365	0.0195501	0.000231777	0.00287143	0.00346838	0.00899627	0.00347936	0.00129403	0.0084026	0.000846873	0.00130258	0.00685001	0.000373406	0.00337179	0.00140593	0.0168107	0.00332846	0.00159262	0.000555393	0.0101822
GP-020		Capnocytophaga_Genus_probe_2	0.00253048	0.00361287	0.00185264	0.00536877	0.00548796	0.00417121	0.00320022	0.00419995	0.00552992	0.00460358	0.00453732	0.0129563	0.0106777	0.0115129	0.00539226	0.00129199	0.00571393	0.00345963	0.00241615	0.00333078	0.00296398	0.00356398	0.00579213	0.00924797	0.00269595	0.00647128	0.00733177	0.00649417	0.00413887	0.00442538	0.00691163	0.0070279	0.00712097	0.00273931	0.00580323	0.00517971	0.00436144	0.00376244	0.00250182	0.0130809	0.00523707	0.00922228	0.0101683	0.00564655	0.00453571	0.00276447
PR-21	288	Prevotella_oulorum	0.0026455	0.00669307	0.00810163	0.00470892	0.000235198	0.00688162	0.00323949	0.00107058	0.00174892	0.01864	0.000570406	0.0016101	0.0045677	0.00684282	0.00225495	0.00100195	0.0012111	0.00182086	0.0021522	0.0016987	0.00865639	0.0142737	0.00216528	0.00292143	0.0100782	4.14826e-05	0.00282606	0.00027059	0.00508253	0.00212823	0.000904795	0.000651502	0.00921219	0.00894058	0.00114856	0.00153619	0.00709832	0.00221022	0.0145442	0.00493581	0.0376788	1.81541e-05	0.0012436	0.00159262	0.0188834	8.58531e-05
RO-02	587	Rothia_dentocariosa	7.66812e-05	4.63188e-05	0.00247019	0.00254941	0.00354365	0.000932803	0.0075588	0.00061764	0.0418908	0.00743192	0.00596334	0.000578631	0.000830491	0.0118376	0.00252946	0.0719823	0.00170797	0.00753174	0.0054008	0.000482963	0.000451467	0.00381346	0.000757849	0.000580417	0.00834117	4.14826e-05	0.00183961	0.00419415	0.00246676	0.00445916	0.00185986	0.00264759	0.000144222	0.000235278	0.00541031	0.00472674	0.00339549	0.000185591	9.33515e-05	0.00176714	0.00223191	0.000726164	0.000219459	0.0017736	0.00407288	0.000686825
FU-10	201	Fusobacterium_periodonticum	0.00130358	0.000440029	0.00122039	0.00320926	0.00769882	0.000281601	0.000922763	0.00594993	0.0106601	0.000120355	0.0131193	0.00462905	0.0029957	0.000249738	0.00176474	0.00018457	0.000590025	0.000264852	0.00138065	0.0112747	5.8887e-05	0.00160379	0.00158787	0.00874495	0.00191793	0.00306971	0.00354591	0.00821918	0.0111584	0.00172286	0.00841962	0.00176044	0.00475933	0.00230237	0.025903	0.00135894	0.000424436	0.00509533	0.00212841	0.0064389	0.00168711	0.0277395	0.0246159	0.00570084	0.000385689	0.00425831
CL-08	75	Clostridiales[F-2][G-1]_sp_oral_taxon_075	0.00345066	0.0014822	0.00991016	0.00398908	0.00360637	0	0.00335729	0.00897636	0.000283159	0.00391154	0.00326687	0.00203779	0.00139404	0.00661805	0.00054903	0.000316406	0.000217378	0.0229428	0.000548201	0.00969257	0	0.00361744	0.0118369	0.0100025	0.00074184	0	0.00154634	0.00517504	0.00321176	0.0071279	2.51332e-05	0.000984184	0.0100415	0.00349556	0.00516851	0.019616	0.00370284	0.00821664	0.0139841	0.00534205	0.00595761	0	0.00376737	0.0116732	0.00299295	0.00388056
LA-06	107	Lachnoanaerobaculum_umeaense	0.00299057	0.0124134	0.0029554	0.00545874	0.0021011	0.0106304	0.000373032	0.00813226	0.00201542	0.000902663	0.00534108	0.00181137	0.0107667	0.00329654	0.0085688	0.00036914	0.00565182	0.00145669	0.00330951	0.00454651	0.00213956	0.000196019	0.00485384	0.0128853	0.000796121	0.00885653	0.000506559	0.0027059	0.00875784	0.00249983	0.00995275	0.00307731	0.00508383	0.00944474	0.00154148	0.00584934	0.00155139	0.0134807	0.00511566	0.00603266	0.000878704	0.0157578	0.00577908	0.00128495	0.00280782	0.00364017
TM-13	348	TM7[G-1]_sp_oral_taxon_348	0.00440917	0.000115797	0	0.00935785	0.00123871	0.0273505	0.00206149	0.00261468	0	0.00157966	7.77827e-05	0.00460389	0.00433042	4.99476e-05	0.00935312	0	0	0	6.09112e-05	0.00351397	0.00808715	0.00550635	0.0101768	0.00118018	0.000271405	0.0136478	0.000453237	0.00443091	0.00807907	0.000405378	0.00562984	0.000110894	0.00048675	1.68056e-05	0.00332477	0.00232398	0.0371894	0.00283449	0.0137974	0	0.00353239	0.00468376	0.00833943	0.00159262	0.00111079	0.00758942
GP-073		Rothia_Genus_probe	0.0110421	0.00039371	0.000867507	0.00200954	0.00539388	0.000985603	0.00604704	0.000802932	0.0196545	0.00243719	0.00560035	0.00135852	0.000533887	0.00669297	0.0101178	0.0512577	0.00459599	0.00294648	0.00791846	0.00219831	0.000961822	0.00196019	0.000974377	0.001393	0.00405298	0.00806836	0.00215954	0.00230002	0.00120855	0.00928991	0.00419725	0.00170499	0.000630972	0.000537779	0.0046849	0.00315116	0.00120013	0.00106293	0.000112022	0.00341241	0.000755685	0.00452037	0.00427944	0.00132115	0.0017896	0.00594104
GP-019		Campylobacter_Genus_probe_2	0.00268384	0.0119734	0.00304363	0.00365916	0.00324574	0.00758562	0.00667531	0.00384995	0.00366441	0.00738679	0.00194457	0.00596241	0.00349993	0.00449528	0.00445107	0.00158203	0.00335383	0.00435351	0.00158369	0.00472971	0.00292472	0.00563109	0.00532299	0.00359858	0.00441485	0.00410678	0.00490562	0.00321326	0.00337732	0.00425647	0.00824369	0.00539222	0.00767983	0.00425182	0.00299229	0.00423437	0.00740567	0.00145099	0.00642258	0.00402177	0.00578187	0.00107109	0.00420629	0.0026061	0.00472084	0.00176857
LE-15	392	Leptotrichia_sp_oral_taxon_392	0.00322061	0.00182959	0.00283778	0.00863801	0.00746362	0.000651202	0.00461381	0.005147	0.00236521	0	2.59276e-05	0.00221389	0.00228385	0.00219769	0.0174513	0	0.000683187	0.0116038	0.00655811	0.00756087	0.000687015	0.00475792	0.00182245	0.00313425	0	0.00263414	0.00663858	0.0041265	0.00233432	0.00469563	0.00831909	0.00388129	0.00667027	0.00146209	0.00471513	0.00663712	0.00319059	0.0180867	0.00315528	0.00174683	0.00342694	0.00771549	0.00438917	0.00340241	0.00205187	0.00221501
PR-42	317	Prevotella_sp_oral_taxon_317	0.000498428	0.0162347	0.000617547	0	0.000188159	0.0154528	0.00115836	8.2352e-05	0.000732881	0.0183541	0.000259276	0.00563536	0.00263977	0.000324659	0.00792172	0	0.00242221	0.000264852	0	0.000965926	0.00730199	0.000196019	0.0180079	0.00164451	0.00723746	0.000829652	0.00767836	0	0.000976773	0	0.00967628	0.000332682	0.0122228	0.00307542	0	0.00070901	0.0043029	0.000421799	0.00158698	0.000954664	0.0212295	0.000236003	0.00329188	0.000796308	0.00143476	0.0094095
GP-083		TM7_Genus_probe	0.00272218	0.00660043	0.000455809	0.00245943	0.000862393	0.0199233	0.000510465	0.00347937	0.000333128	0.000346021	0.00197049	0.00508189	0.000504227	0.000973977	0.00139218	0	0.00031054	0.000148979	0.000670024	0.000899311	0.003651	0.000534597	0.00465536	0.000386944	5.4281e-05	0.0196005	0.000559881	0.0089633	0.00372498	0.00124992	0.00125666	0.00121983	0.0169641	0.001815	0.00120901	0.00165436	0.0186459	0.00320567	0.00435018	0.00060936	0.00128291	0.00147048	0.00610827	0.00190028	0.00104908	0.0063703
PR-71	781	Prevotella_saccharolytica	0.00210873	0.00435397	0.00242608	0.00464893	0.00172479	0.00864163	0.001178	0.00549699	0.00234855	0.00257259	0.00158158	0.00613852	0.00183894	0.00357125	0.00290202	0.000131836	0.00167691	0.00360861	0.00105579	0.0033974	0.00508391	0.00117611	0.0010646	0.00234101	0.000560903	0.000103706	0.00149301	0.00375444	0.00188732	0.00179042	0.000779129	0.00644571	0.00638183	0.00243681	0.00184374	0.00996553	0.0151333	0.000168719	0.00106421	0.00282337	0.00632667	0.00194249	0.00607169	0.00209936	0.00411916	0.0044987
LA-02	494	Lachnoanaerobaculum_saburreum	0.00126524	0.00354339	0.0024996	0.00203953	0.000642875	0.00452321	0.00310205	0.00174998	0.00842814	0.0142771	0.00106303	0.000402526	0.00302536	0.00219769	0.00260789	0.000105469	0.00847773	0.00190363	0.00235523	0.00111581	0.00692904	0.00579147	0.00366294	0.00148974	0.0108381	4.14826e-05	0.000693185	0.000101471	0.000761552	0.00175664	0.00158339	0.00163569	0.00423652	0.00225195	0.00235756	0.000669621	0.0130697	0.00560148	0.00272586	0.00300617	0.00808407	9.07705e-05	0.000292612	0.00130305	0.00703497	5.15119e-05
GP-095		Fusobacterium_Genus_probe_2	0.00548271	0	0.00291129	0.00038991	0.00688347	0.0014256	0.00339655	0.00212056	0.000116595	0.00866556	0.00176307	0.00196231	0.00163132	0.00269717	0.00343144	0.000791014	0.000714241	0.00344308	0.000304556	0.00388036	0.00245363	0.00260171	0.00285096	0.00158647	0.00307592	2.07413e-05	0.00202623	0.000744123	0.00139066	0.00337815	0.00241279	0.0126558	0.00302866	0.00272251	0.00178329	0.00425406	0.00564939	0.00931331	0.00412614	0.00337179	0.00439352	0.00354005	0.00241405	0.00325762	0.00533794	0.00364017
TM-02	347	TM7[G-1]_sp_oral_taxon_347	0	0.0024549	4.41105e-05	5.99862e-05	0.000517436	0.0011088	0.000392665	0.000267644	0.00274831	1.50444e-05	0.000414841	0.00875494	0.00100845	0.0016233	0.00398047	0	0.00118005	0.000198639	4.06075e-05	0.000816041	0.000215919	1.78199e-05	0.000721761	0.000619111	0.000108562	0.0841889	0.00213288	0.000304414	0	0.000979664	0.00464964	1.38617e-05	0.0037678	3.36112e-05	0.000453378	0.00171344	0.00556157	0.000371183	5.60109e-05	0.00788105	0	1.81541e-05	7.31529e-05	0.000760112	0.000493682	0.00221501
LE-12	219	Leptotrichia_sp_oral_taxon_219	0.00337397	2.31594e-05	0.000558733	0	0.00564476	0	0.00331802	0.000391172	0.00111598	0.000225666	0.00362986	0.00135852	0.00154234	0.000649318	0.00156866	0.00297949	0.000590025	0.0083594	0	0.0019152	0	0.000908816	0.000144352	0.000406292	0.00121227	8.29652e-05	0.000239949	0.00098089	0.000562886	0.00121613	0.000728863	0.00576649	0.00456102	5.04168e-05	0.00607526	0.00425406	0.00321986	0.00826725	0.000522768	0.000121872	0.000509648	0.0272856	0.00226774	0.00369197	0.000555393	0.0315939
AC-22	178	Actinomyces_sp_oral_taxon_178	0.000651791	0.0181107	0.0132037	0.00908791	0.00192863	0.001144	0.00270939	0.00174998	0	0.00215135	0.000751899	0.00254094	0.00554649	0.00154837	0.00378439	2.63671e-05	0.0177629	0.00187052	0.000406075	0.00211505	0.000628128	0.0121354	0.00243594	0.000483681	0.00209886	0	0.00101312	0.00273973	0.00811218	0.00381731	0.00173419	0.001303	0.000847305	0.0033107	0.00160193	0.00238306	0.000321986	3.37439e-05	0.00270719	6.0936e-05	0.00404204	1.81541e-05	0.000402341	0.00162881	0.000354834	0.000618142
AC-19	171	Actinomyces_sp_oral_taxon_171	0.00536769	0	0.000455809	0.00185957	0.00669531	0.0001232	0.00072643	2.0588e-05	0.0113263	0.000285843	0.00458918	0.001912	0.00501261	0.00129864	0.0014314	0.00100195	6.21079e-05	0.000248299	0.00931942	0.00101589	0.000157032	8.90996e-05	0.00218333	0.00141235	0.00265977	0.000186672	0.001573	0.00649417	0.00380776	0.000641849	0.0312154	0.000831705	0.00122589	0.0135285	0.000151126	0.00194978	2.92714e-05	0.000134976	9.33515e-05	0.000284368	0.00205617	0.000889551	0.0038771	0.00251561	1.54276e-05	0.0015797
PR-20	311	Prevotella_oris	0.00617284	0.00229278	0.00521974	0.000239945	0.000611515	0.000668802	0.0124475	0.000349996	0.00399753	0.00410712	0.000492624	0.000779894	0.000889812	0.00144848	0.00101963	0.00350683	0.0124837	0.000695238	0.000365467	0.00266462	0.000255177	0.00532815	0.00184049	0.00526245	0.00224361	0.00118225	0.0021862	0.0012853	0.00173832	0.00195933	5.02664e-05	0.00166341	0.00317289	0.00761293	3.02252e-05	0.00244215	0.00619091	0.00516281	0.00115756	0.00257962	0.00555341	0.000290465	0.000365764	0.00155642	0.00246841	6.86825e-05
PR-73	317	Prevotella_sp_oral_taxon_317	0.00448585	0.00944904	0.0254224	0.000449897	1.56799e-05	8.80003e-05	0.00535988	0.00623816	0.00131586	4.51331e-05	0	0.00581147	0	0.000349633	0.000529422	0	0.011521	3.31066e-05	0.00249736	3.33078e-05	0	0.00609441	3.60881e-05	0.00158647	1.80937e-05	0	0.00114642	0.000845594	0.000645663	0.000168908	0.000175932	0.000346544	0.00805841	0	0.00323409	0.00173314	0	0.00175468	0.00196038	0.0033921	0	0	0.003109	0.00447018	0.000107993	0
PO-16	283	Porphyromonas_catoniae	0	0	0	0.0144267	0.00777722	0.0014432	0.0010602	0.00125587	0	0	0	0	2.96604e-05	0	0	0	0.00335383	0.0275447	0.00657841	0.0213836	0.000726273	0.00641517	0.00306748	1.93472e-05	0	0.000456308	0	0	0	0	0	0	0.00109969	0	0.00320387	0.00145741	0.004098	0	0.00209107	0	0	0	3.65764e-05	0	0	0
PR-46	472	Prevotella_sp_oral_taxon_472	0.000651791	0.00289493	0.00120569	0.00500885	0.000580156	0.00278081	0.00115836	0	0.000849476	4.51331e-05	0.00111489	0.0157991	0.00133472	0.00169822	0.0016667	0	0.00735979	0.00221814	0.000182734	0.00116577	0.000294435	0.000890996	1.8044e-05	0.00280535	5.4281e-05	0.00323564	0.00399915	0.00277355	0.00261576	0.000371597	0.000854529	0.00284166	0.00699477	0.000336112	0.00111833	0.00291482	0.00459562	0.0010798	0.000877504	0.00327023	0.000123019	0.000290465	0.0101317	0.000832504	7.71379e-05	0.00228369
AL-09	466	Alloprevotella_tannerae	0.00970018	0.00129693	0.00189675	0.00374914	0.00155231	0	0.000196333	0.00010294	0	1.50444e-05	0.000362986	0	0.000415245	0.000424554	0.00123532	0.00158203	0	0.000231746	0.00196946	0.00229824	3.9258e-05	0.000285119	0	0	0	0	0.000133305	0.00311179	0.00245021	0.00209445	0	2.77235e-05	0.000342527	0.0219985	0.00160193	0.00175283	4.39072e-05	0.00870592	0.00842031	2.0312e-05	0.00530737	0.000108925	0.0049744	0.00483214	0.00237585	0.000103024
LE-18	463	Leptotrichia_sp_oral_taxon_463	0.000805153	0	0	0	0	0.000316801	3.92665e-05	6.1764e-05	0	1.50444e-05	0	0	0	0	0	0	0	0	0	3.33078e-05	0	1.78199e-05	0.000793937	1.93472e-05	0	2.07413e-05	0	0	0	0	0	0	1.80278e-05	0.000504168	0	0.0611324	1.46357e-05	1.68719e-05	0.00448087	0	1.75741e-05	0	0.000292612	0.0253552	0	0
CA-17	332	Capnocytophaga_sp_oral_taxon_332	0.000996856	0.000486348	0.000176442	0.000959779	0.0028067	8.80003e-05	0.000274866	0.0114881	4.99692e-05	0	0.00010371	0.0315983	0.000622868	0.000899056	0.00182357	0.000263671	0.000124216	0.00294648	4.06075e-05	0.000532925	0.000314064	0.000997915	0.00236377	0.00342446	0	8.29652e-05	0.0113842	0.00399121	0.000115888	0.000540504	0.000653463	0.000388129	7.21111e-05	0.000470557	0.00148103	0.000649926	2.92714e-05	0.000894213	3.73406e-05	0.00020312	0	0.00030862	0.00742502	0.000561035	0.000647958	0.000343412
BE-04	907	Bergeyella_sp_oral_taxon_907	0.00157197	0.00155168	0.00172031	0.00245943	0.00299486	0.00642402	0.000922763	0.00349996	0.000383097	0	0.00396692	0.0025661	0.00080083	0.00127366	0.00384321	0.000500976	0.000403702	0.00514807	0.000426379	0.00119908	0.00420061	0.00108701	0.00747023	0.00228297	0.000361873	0	0.000373254	0.000879418	0.00188732	0.00216202	0.000779129	0.00212085	0.00113575	0.00134445	0.000725404	0.0029936	0.00237099	0.000556774	0.00298725	0.00121872	0	0.00223295	0.00226774	0.00195457	0.00205187	0.0017514
PO-17	283	Porphyromonas_catoniae	0.00237712	0.00141272	0.00848392	0	0.00318302	0	0.00333765	0.000988224	0	0	0	0	0.0017203	0	0.00162748	0.0123135	0.00242221	0	0	3.33078e-05	0	0	0.00613497	0	0	0.00101632	0	0.000202943	0.000331109	0.00645227	5.02664e-05	0.000499023	0.0114296	0	0	0.00234367	0	0.00580395	0.00309927	0.000771856	0.00133563	1.81541e-05	0.0051207	0.00287757	0.000200558	0
AL-06	912	Alloprevotella_sp_oral_taxon_912	0.00333563	0.00289493	0.00283778	0.000779821	0.000501756	0.000475202	0.000333765	0.0135881	0	0.000842485	0.00173715	0.00354726	0.000385585	0.000574397	0.00201965	0	0.00031054	0.00292993	0	0.0027812	0.000471096	0.000837536	0.00133526	0.000773889	0.00019903	0.000103706	0.00250613	0.00209707	0.000927106	0.000540504	0.000427265	0.000540608	0.00405625	0.000369723	0.00643796	0.00102413	0.00158066	0.000185591	0.00843898	0.00123903	8.78704e-05	0.00152494	0.00424287	0.00124876	0.000293124	0.00115043
PR-65	643	Prevotella_intermedia	0	2.31594e-05	0	0	0.000344957	0	1.96333e-05	0	0	0	0	0.00706936	0	0	0.00219612	0	0	0	0	3.33078e-05	0	0	0	0	0	0.000788169	0.0108777	0.00260443	0.00158933	0	0	0.0297473	9.01388e-05	0.000756252	0.000120901	0.000630231	0	0.00435296	0	0	0	0.000272311	7.31529e-05	0.0174645	0.000740524	0.000772678
AC-11	852	Actinomyces_massiliensis	0.00575109	0.000254753	0.00117628	0.000299931	0.000548796	0.00235841	0.00188479	0.00111175	0.00041641	0.00470889	0.000129638	0.00261642	0.00338128	0.0010489	0.00307849	0.00395507	9.31619e-05	0.00115873	0.00282222	0.000249808	0.0014918	0.00294029	0.000757849	0.000386944	0.0037092	0.000145189	0.000799829	0.00317944	0.00114233	0.00155395	0.0116115	0.00109508	0.000450694	0.00228556	0.00241801	0.00313146	0.00117086	0.000118104	0.000336065	0.000853104	0.000281185	0.000363082	0.00117045	0.000959189	0.000370262	0.000446436
TM-01	346	TM7[G-1]_sp_oral_taxon_346	0.000881834	9.26376e-05	0.000441105	0	0.00130143	0	0.00196333	0.00374701	0.00104935	0.00183541	0.000181493	0.000779894	0.000237283	0	0.00203926	0	0	0.000364172	0	0.00196516	0	0	0.00115482	0.00135431	1.80937e-05	0	0.0010931	0.00324708	0.000446998	0.000844538	0	0.00178816	0.0203533	0.00398293	3.02252e-05	0	0.0134941	0.00212586	0.00141894	0.00223432	0.00321606	0	0.00252377	0.00146593	0.000910227	0.000600972
AC-10	849	Actinomyces_johnsonii	0.00118856	0.000185275	0.000382291	0.00263939	0.00243038	0.00767362	0	0.000247056	0.000766194	7.52219e-05	0.00160751	0.000452842	0.000148302	9.98951e-05	0.00345105	0.0146865	0.00167691	0.00104286	0.000182734	0.000866003	0.000608499	0	0	0.000135431	9.04683e-05	0.000207413	0.000693185	0.00280737	0.00018211	0	0.00487584	0.000221788	0.000991527	0.0027057	0.00269004	0.00194978	0.000629336	0.00043867	0.000186703	4.0624e-05	0.000281185	0.00482899	0.0114484	0.00244322	0.000123421	0.000309071
PR-12	289	Prevotella_maculosa	0.00544437	0.00206119	0.000691065	0.00287934	0.000423357	0.00360801	0.00162956	0.000658816	0.000333128	0.00556642	0.000362986	0.00118242	0.00080083	0.00254733	0.000686288	0.000342773	0.00124216	0.000513152	0.000933972	0.00158212	0.00437727	0.00163943	0.000902201	0.000889972	0.00094087	6.22239e-05	0.00269276	0.000676476	0.00170521	0.000810756	0.000301598	0.000942599	0.00382189	0.00292417	0.000634729	0.00122107	0.00496151	0.00236207	0.00283789	0.00164527	0.00117746	0.00116186	0.0013899	0.0017555	0.00279239	0.000240389
LE-21	879	Leptotrichia_sp_oral_taxon_879	0.000115022	0	0.000779286	8.99793e-05	0.0168402	0.000158401	0.00159029	0.00010294	0.00201542	0	0.00010371	2.51579e-05	8.89812e-05	0	0.00250985	2.63671e-05	6.21079e-05	0.0203936	0	0.00609533	3.9258e-05	0.00253043	1.8044e-05	0.000135431	5.4281e-05	0.000933358	2.6661e-05	3.38238e-05	6.62219e-05	0	0.00203579	0.000277235	0.000234361	0.000134445	0.000362702	0.000610537	1.46357e-05	0.000168719	0	6.0936e-05	7.02963e-05	0.00219665	0.000768105	7.23916e-05	1.54276e-05	0.0134103
CA-01	575	Campylobacter_concisus	0.00111188	9.26376e-05	0.00242608	0.00137968	0.000329277	0.001232	0.000922763	0.00172939	0.000899445	0.00177524	0.00140009	0.00299379	0.000504227	0.00139853	3.92165e-05	0.000632811	0.00319856	0.000529705	0.000223341	0.00289778	7.8516e-05	0.00119393	0.00104655	0.00294078	0.000977057	0.0107025	0.000506559	0.00098089	0.00139066	6.7563e-05	0.000804263	0.000110894	0.00728322	0.000537779	0.00181351	0.0022452	0.00196119	0.000320567	0.00283789	0.000385928	0.000509648	0.000326774	0.00128018	0.00179169	0.000632531	0.000652484
TM-03	348	TM7[G-1]_sp_oral_taxon_348	0	0.011765	0.00332299	0	1.56799e-05	0.0001056	1.96333e-05	0.0117969	0	4.51331e-05	0.00347429	0	0	0.00129864	3.92165e-05	0	0.000496864	0	0	0.000549579	3.9258e-05	3.56398e-05	0.00328401	0	0	2.07413e-05	2.6661e-05	0	3.31109e-05	0.00432403	0	0.00106735	0.0157743	0.000184862	0	0.00248154	8.78143e-05	3.37439e-05	1.86703e-05	0.00264056	0	0	3.65764e-05	0.000796308	0.00152733	0.00133931
CA-02	575	Campylobacter_concisus	0.000345066	0.00076426	0.00176442	5.99862e-05	6.27195e-05	7.04002e-05	0.00107983	0.00168822	0.000299815	0.00061682	0.000311131	0.000176105	0.00177962	0.000574397	0.000843154	5.27343e-05	0.00217378	0.000430385	6.09112e-05	0.000199847	0.00019629	0.00117611	0.00613497	0.000735195	0.000922776	0.000767428	0.000426576	0.000947066	0.00150655	0.00662117	0.0171408	6.93087e-05	0.000829277	0.00455432	0.000906755	5.90842e-05	0.000131721	0.000151847	0.00136293	0.00174683	0.00179256	0.000217849	0.000292612	0.000524839	0.000431972	0.0021635
AC-29	848	Actinomyces_sp_oral_taxon_848	0.000421747	0	0.000735175	2.99931e-05	0.00221086	0.000387201	0.00182589	0.000349996	1.66564e-05	0.000406198	0.00681895	0.000301894	0.0171734	0.000849108	0.00264711	0.00704003	0	0.00415487	0	0.0010825	0.000529983	0.000623697	0	3.86944e-05	0.00233408	0	0.000666524	0.000304414	0.00346009	0.000168908	0.00105559	0	9.01388e-05	0.00198306	0.00087653	0.000216642	0.000146357	0.000590518	0.000186703	0.00071092	0.000509648	0	7.31529e-05	0.00137544	0.00137305	8.58531e-05
LE-13	221	Leptotrichia_sp_oral_taxon_221	0.000651791	0.000555826	0.000441105	0.000299931	6.27195e-05	0.000264001	0.000804963	0.000123528	0	0.00136904	0.000648189	0.000176105	0.00596174	4.99476e-05	0.000274515	0.00018457	0	0.000198639	0.00081215	0.000283116	0.000647757	1.78199e-05	0.000396969	0.00207015	0.00499385	0	0.00178629	0.000101471	0.0128967	0.00864806	0.000251332	0.000138617	0.000144222	0.000857085	0.00386882	0.000196947	0.0006147	0	9.33515e-05	0.00483425	0.00172226	0.000145233	0.000109729	0.00340241	0.000863944	0
TM-06	353	TM7[G-1]_sp_oral_taxon_353	0.00126524	0.00132009	0	0	0.00315166	0.000246401	1.96333e-05	0.000247056	0.000899445	0	0.00111489	0.00148431	0.000326264	0.000174816	0	0	0	0	2.03037e-05	0.00131566	7.8516e-05	0.00197801	0.00250812	7.73889e-05	0	0.00396159	0.000159966	0.000473533	0.00051322	6.7563e-05	2.51332e-05	0.00529519	0.00308275	0	0.000423152	0.00445101	0.00406873	0.00517969	0.00552641	8.1248e-05	0.00038663	0.00562777	0.00245062	0.00242512	1.54276e-05	0.000978726
AC-27	448	Actinomyces_sp_oral_taxon_448	0	0	0	0	0	0	0.00392665	0	0	6.01775e-05	0	0	0.000118642	0.0086659	0	0.0139746	0	0	0	0.000133231	0.0119737	0.00185327	0.00149765	0	0.00137512	0	0	3.38238e-05	0	0.000270252	0	0.000401991	0.000234361	0.000924308	0.00181351	0	0.00405409	0.000101232	0.000242714	0.000162496	0.00444624	0	0.000438917	0.000199077	0.00186674	0
PR-15	378	Prevotella_micans	0	0	0.00194086	0.00152965	0.00105055	0.00339681	0	0.000885284	0	0.00654431	0.000751899	0.002868	0.000177962	0	0	0	0	0	0	0.00399694	0.00221808	0	0	0	5.4281e-05	0	0.000799829	0.00175884	0.000960217	0.0018242	0	0	0	0.000134445	3.02252e-05	0.00305268	0.00396628	0	0.00453688	0.00115778	0.00107202	0.00319512	0.00193855	5.42937e-05	0.00314723	0.00168272
GP-005		Alloprevotella_Genus_probe	0.00398742	0.000532666	0.00029407	0.00038991	4.70396e-05	0	0.000235599	0.000267644	0	0.000135399	0.000155565	0.00314473	5.93208e-05	7.49213e-05	0.00241181	0	0.00118005	3.31066e-05	4.06075e-05	4.99617e-05	1.9629e-05	0.000605877	0	3.86944e-05	0	0	0.00082649	0.0192457	0.000413887	0.000101345	2.51332e-05	0.0047823	0.00358752	0.00109236	0.000936981	1.96947e-05	0.000117086	0.00052303	0.00151229	0.000223432	0.000246037	0	0.000548647	0.00146593	7.71379e-05	0.00412095
CA-21	338	Capnocytophaga_sp_oral_taxon_338	0.00138026	0	8.8221e-05	0.000119972	0.000282238	7.04002e-05	0.000196333	0.000349996	0.0015657	0.000120355	0.00215199	0.0209062	0.000415245	9.98951e-05	1.96082e-05	0.000527343	0.000434756	6.62131e-05	6.09112e-05	0.000532925	3.9258e-05	0	7.21761e-05	7.73889e-05	3.61873e-05	0.000601498	0.00589208	0.00537798	0.000215221	0.000135126	0.000175932	0.000859428	0.0003245	0.000117639	0.000936981	0.000137863	0.000351257	0.000151847	0.000186703	2.0312e-05	0	0.00179726	0.00245062	0.000922993	0.000215986	0.00188877
TM-12	437	TM7[G-5]_sp_oral_taxon_437	0	0	0.00024996	0	0.000235198	1.76001e-05	0	0.00092646	0	0.00209117	0.000570406	0	0	0	0.00066668	0	0.000186324	0	2.03037e-05	0.00269793	0	0	0.000288704	0	0	0	0.000613203	0	0	0	0	0.00115052	0.00641788	0.00430223	0.000272027	0.00368291	0	0.0110174	0.00591849	0	0.00572915	0.000671701	0.000402341	0.000850602	0.00203644	8.58531e-05
PO-05	619	Porphyromonas_gingivalis	0	0	0	2.99931e-05	0	0	0	0	0	0	0	0	0	0	0	0	0	0	0	0	0	0	0	0	0	0	0	0	0	0	0	0.018949	0	3.36112e-05	3.02252e-05	0	0	0.0200439	0.000541439	0	0	0.00030862	0	0.00356529	0	0.0060784
LE-04	845	Leptotrichia_goodfellowii	0.00260716	4.63188e-05	0.000676361	0.000209952	0.00228926	0.000193601	0.000628264	0.000144116	0	0.00127877	0	0.00279252	0.00130506	0.00259727	0.000137258	0	0.0027017	0.000695238	2.03037e-05	0.00118243	1.9629e-05	0.000213839	0.000396969	0.000386944	0.00123037	0	0.00210622	0.00290884	0.000529775	0.000810756	0.00155826	0.00406149	0.00373175	0.000470557	0.00139036	0.00108321	0.00174165	0.000185591	0.000205373	0.00123903	0.00056237	0	0.00153621	0.000524839	0.000586248	0
AC-21	175	Actinomyces_sp_oral_taxon_175	0	2.31594e-05	0	0	0	1.76001e-05	0.0136255	0.000864696	0	1.50444e-05	0.000259276	0	0	0	0.000117649	0	0	0	0	0	0	0.0272288	0	0	0.00318448	0	0	0	0	0	0	0	0	0.00015125	0	0.000275726	0	0	0	0	1.75741e-05	0	0	0.000524839	3.08552e-05	3.43412e-05
GP-004		Actinomyces_Genus_probe_4	0.000690131	0.000486348	0.00573437	0.000329924	0.000125439	5.28002e-05	0.000353399	0.00139998	3.33128e-05	0.000195577	0.000233348	0.000855367	0.000830491	0.000649318	0.00054903	0.00147656	0.000279486	0.000264852	0.000243645	0.000166539	5.8887e-05	0.000730616	0.000577409	0.000251514	0.000416154	4.14826e-05	0.00146635	0.00186031	0.0033442	0.000608067	0.000753996	0.000124756	0.0003245	0.00519293	0.00108811	0.000177253	0.000365893	0.000455542	0.00123224	0.00184839	0.00216161	0.00143417	0.00362107	0.0017012	7.71379e-05	5.15119e-05
LA-09	100	Lachnospiraceae[G-3]_sp_oral_taxon_100	0.000460087	0.00354339	0.00120569	8.99793e-05	0.00277534	0	0.0001178	0.00172939	0.00274831	0.000285843	0.000674117	0.000503157	0.000355925	0.000149843	0	0.000131836	0.00108689	0.000215193	0.000121822	0.0066116	0	0	0.000469145	1.93472e-05	0.000217124	0.000601498	0.000133305	6.76476e-05	0.000794663	0.000472941	0	0.00396446	0.00349739	0.001815	0.000453378	0.00250123	0.00159529	0.000320567	0.00151229	2.0312e-05	0.0014235	0.000925859	0.000109729	0.000977287	0	0
SR-02	874	SR1[G-1]_sp_oral_taxon_874	0.00126524	0.00488663	8.8221e-05	0	0.000893753	0.0001232	0.00162956	0.00545582	0	0	0.000259276	0.00488063	0.000177962	7.49213e-05	0.000745113	0.000263671	9.31619e-05	0.000645578	0.000142126	0.00128235	0	0.000356398	0.000306748	0.00595895	0.000162843	0	0.000773168	0.00561475	0.000380776	0.000202689	0.000427265	0.000304958	0.000396611	0.000235278	0.00193441	0.00133924	0.000131721	3.37439e-05	0.000448087	0.000345304	0.000210889	0	0.000365764	0.000289567	0.000169703	0.0012878
AL-04	473	Alloprevotella_sp_oral_taxon_473	0.00061345	0	0.00136743	0	0.000689915	0	0.00172773	0.00389113	3.33128e-05	0	5.18551e-05	0.00269189	2.96604e-05	0	3.92165e-05	0	0.0012111	0.000430385	0.000182734	0.000233155	1.9629e-05	0.00130085	0.000216528	0	0	0	0.00101312	0.0096736	0.00139066	0	0.00193526	4.15852e-05	0.000126194	0	0.000423152	7.87789e-05	0	0	0.000280055	0	0	3.63082e-05	0.000146306	0.00124876	3.08552e-05	0.0120881
GP-023		Catonella_Genus_probe	0.000268384	0.000949536	0.00054403	0.0008698	0.00105055	3.52001e-05	0.000706797	0.00187351	0.000932758	0.000346021	0.000907465	0.00150947	5.93208e-05	0.000249738	0.00141179	0.00018457	0.00139743	0.000529705	0.00016243	0.00146554	3.9258e-05	0.000873176	0.000306748	0.000793236	5.4281e-05	0.00147263	0.00125307	0.000913242	0.000380776	0.000506723	0.00105559	0.00219016	0.00127997	0.000655418	0.000604504	0.000905958	0.000395164	0.00259828	0.00212841	0.000974976	0.00038663	0.000780626	0.00149963	0.00142973	0.000385689	0.00248974
PR-25	307	Prevotella_salivae	0.000421747	0.00039371	0.00408757	0	0	5.28002e-05	0.00133506	0.000947048	0.000383097	0.00463367	0	0.000125789	0.000711849	0.000949004	0	2.63671e-05	0	0.00205261	0	0.000216501	0.000314064	0.000374218	0.00018044	0.000251514	0.00698415	0	0.00159966	6.76476e-05	0.000529775	0	0	1.38617e-05	0	0.0014957	0.000513828	0.000118168	0.000687879	0	0.00365938	0.000792168	0.00629152	0	3.65764e-05	0	0.00112621	0
AC-07	618	Actinomyces_gerencseriae	0.000115022	0.000115797	0.000205849	0.00164962	0.000674235	0.00200641	0.000765697	0.000144116	0.000649599	0.00264781	0.000725972	0.000402526	0.00219487	0.000549423	0.000529422	0.000237304	0.00183218	0.000264852	0.000609112	0.000249808	0.00620277	0.00327886	0.000342837	9.67361e-05	0.0011399	0.000352602	0.00119974	0.000236766	0.000148999	0.00118235	0.00671057	1.38617e-05	0.00048675	0.000235278	0.000846305	0.000177253	0.000336621	5.06158e-05	0	8.1248e-05	0.000158167	0.000689855	0.000109729	5.42937e-05	0.000431972	0
LA-31	100	Lachnospiraceae[G-3]_sp_oral_taxon_100	0.000268384	0.00301072	8.8221e-05	2.99931e-05	0.00434333	0	0.000314132	0.000844108	0	9.02663e-05	0.00388913	2.51579e-05	0.000355925	0.000574397	0.000941195	0.000290038	0.00031054	0.00192018	6.09112e-05	0.00201512	0.000431838	0.000374218	0.000631541	0.00034825	0	0.000228154	0	0	0.000397331	0.00158773	0	0.000526746	0.000234361	0.000285695	0.000513828	9.84737e-05	0.000117086	0.000759237	0.000130692	0.000284368	0	0.00727979	7.31529e-05	9.04895e-05	0.0010645	0.00509968
PR-72	781	Prevotella_saccharolytica	0	0	0	0	0.00246174	0	0.0010013	0.00271762	0	0.0022717	0.000259276	0	0	0.000274712	0.000450989	0.00055371	0	0	0	0.0046964	0	0.000481138	0.00220137	0	0.000379967	0	0.00149301	0	0.00117544	0.000101345	0.00251332	0.000194064	0.000685055	6.72224e-05	0.00108811	5.90842e-05	0	0.00158596	0.00918579	0	0.000949	0.000217849	3.65764e-05	0.00166501	0.000138848	0.000910043
ST-20	758	Streptococcus_sanguinis	0.00341232	0.000254753	0.000176442	0.00224948	0.000407677	0.000246401	0.000687164	0.00010294	0.000483035	0.000346021	0.00176307	0.000176105	0.000355925	0.00159832	0.000705896	0.00651268	0.00108689	0.000463492	0.00227402	0.000199847	0.000255177	0.000498958	0.000108264	0.000367597	0.00186365	0.00149337	0.000506559	6.76476e-05	0.000446998	0.00118235	0.00135719	0.00055447	0.000252389	0.000537779	0.00132991	9.84737e-05	0.000365893	0.000624262	3.73406e-05	0.00071092	0.000140593	0.00132525	0.000585223	0.000253371	0.000323979	0.000618142
PR-06	291	Prevotella_denticola	0.000996856	0	8.8221e-05	0	4.70396e-05	0.0001408	0.000196333	0.00020588	0.00273165	0.000150444	0.000648189	0	5.93208e-05	7.49213e-05	0.000156866	0.000131836	0	3.31066e-05	0	0	0.000157032	0.00169289	0.000433057	0.000870625	0.000651371	0	0.0101312	0.000101471	1.65555e-05	0	0	1.38617e-05	0.00319091	0.00015125	0.000241801	0.000118168	0.00196119	0.00345875	0.00248315	0.00160465	0.00144107	0	7.31529e-05	0.000506741	0.00214443	0
JO-01	635	Johnsonella_ignava	0	0.000208435	0.000470512	0.00422903	0.00133279	0.001408	0.000628264	0.000885284	0.000682912	0.00130886	0.000985247	0.00140884	0.000296604	0.000649318	0.000705896	0	0.00291907	0.000579365	0	0.00196516	0.000215919	0.000196019	0.000396969	0.0006965	0.000180937	0.00101632	0.00106644	0.000608828	0.000993328	0.000608067	0.00135719	0	0.000144222	0.000201667	0	0.000216642	8.78143e-05	0.000151847	0.000429417	0.000893728	0.000175741	0.00254157	0.000804682	0.000180979	0.000154276	0.000875702
PO-22	277	Porphyromonas_sp_oral_taxon_277	0	2.31594e-05	0.000264663	0	0.00205406	1.76001e-05	0	0.000699992	0	0	0.000285203	0	0	0	0	0	9.31619e-05	0	0	0.000816041	0.000314064	0	0	0	0	0	2.6661e-05	3.38238e-05	0	0	0	0	0	0	0.00175306	0.0063614	0	3.37439e-05	0	0	0	0.000199695	0	0	0	0.0217552
PO-19	275	Porphyromonas_sp_oral_taxon_275	0.00134192	9.26376e-05	0	0	6.27195e-05	0	0.00190443	2.0588e-05	0	9.02663e-05	0	0	2.96604e-05	0.00124869	3.92165e-05	0	0	3.31066e-05	0	0	0	0.00119393	0	0.00851278	3.61873e-05	2.07413e-05	0.00106644	0	4.96664e-05	3.37815e-05	0	0	1.80278e-05	0.000806668	0	1.96947e-05	0	0.00998819	3.73406e-05	0.00597173	0	0	0.000182882	0.000470546	0.000231414	0
CA-20	336	Capnocytophaga_sp_oral_taxon_336	0.00107354	0	4.41105e-05	0	1.56799e-05	0.00278081	0.000922763	0	0.00111598	1.50444e-05	0	0.00201263	0.000237283	0.000674292	0.00109806	0.000316406	3.1054e-05	0	0.000609112	3.33078e-05	0.0045343	0	3.60881e-05	0.0010254	1.80937e-05	0.000103706	0.000453237	0.000439709	0	0.00043916	0.00168392	0.00120597	0	0.0014957	3.02252e-05	0.000649926	0.00496151	0.000843597	5.60109e-05	0.0028843	0	3.63082e-05	0.0006218	0.000325762	1.54276e-05	0.000583801
VE-03	160	Veillonella_dispar	0	0.00157484	0.000485216	0.00038991	0.000642875	0.000492802	0.00113873	4.1176e-05	0.000366441	0.000315932	0.000362986	0.000402526	0.00109743	0.00139853	0.000176474	0.000527343	0.00335383	0.000314512	0.000629416	0.000216501	0.00125626	0.000730616	0.000378925	0.000735195	0.00101324	0.00172153	0.000746507	0.000101471	0.000446998	0.00124992	0.000753996	0.000304958	0.000576888	0.000436945	0.000362702	3.93895e-05	0.000175629	0.000253079	0.000653461	0.00257962	0.000579944	7.26164e-05	0.000256035	0.000162881	0.00236042	0
GP-121		Prevotella_Genus_probe_1	0.00337397	4.63188e-05	0	0.000419903	0.000783994	0	0.000431932	0.00020588	9.99384e-05	6.01775e-05	2.59276e-05	0.00070442	0.000326264	0.000174816	3.92165e-05	2.63671e-05	0.000807403	0.000148979	4.06075e-05	0.000482963	0	0.000588057	0.000162396	0.000232167	0	8.29652e-05	0.00319932	0.00615593	0.000264888	0.000371597	0.000402131	0.000152479	0.000270416	0.000184862	0.00151126	5.90842e-05	0	5.06158e-05	0.0011949	0.00578892	0.000263611	0.000127079	0.000402341	1.80979e-05	9.25655e-05	0.00154536
FU-08	202	Fusobacterium_nucleatum_subsp_polymorphum	0	0	7.35175e-05	0.000149966	9.40793e-05	0	5.88998e-05	0.000123528	0	0.00779299	0.000881537	0.00171073	2.96604e-05	4.99476e-05	7.84329e-05	5.27343e-05	9.31619e-05	0.000115873	4.06075e-05	4.99617e-05	0	1.78199e-05	3.60881e-05	0.00415965	0.000271405	0.000186672	0.00191959	0.000777947	4.96664e-05	6.7563e-05	2.51332e-05	0.000124756	5.40833e-05	5.04168e-05	0.000272027	3.93895e-05	4.39072e-05	0.000134976	3.73406e-05	0.00259994	0.00588732	0.000217849	0.000658376	0.00159262	4.62827e-05	8.58531e-05
GP-022		Cardiobacterium_Genus_probe	0.000575109	0	0.000205849	0.00137968	0.000486076	0.000686402	0.000981663	0.00072058	0.00108267	0.000782308	0.00101117	0.000427684	0.000355925	0.00072424	0.000960803	0.000580077	0.000186324	0.00122494	0.000710631	0.000449655	0.001217	0.000677157	0.000415013	0.000212819	0.000506622	0.000746687	0.000106644	0.000507357	0.000148999	0.000337815	0.000929929	0.00124756	0.000396611	0.000302501	0.00081608	0.00100443	0.000658607	0.000506158	0.000280055	0.00020312	0.000351481	0.00147048	0.000548647	0.000217175	0.000277696	0.000772678
GP-076		Selenomonas_&_Centipeda_Genus_probe	0.000153362	0.00176011	0.00107336	0.000569869	0.000423357	0.0011088	0.000824597	0.000288232	0.000433066	0.00112833	0.000337058	0.000377368	0.000385585	0.000449528	0.000411773	7.91014e-05	0.000403702	0.000678684	0.000304556	0.000399694	0.00133477	0.000730616	0.000559365	0.000444986	0.000597091	2.07413e-05	0.000213288	0.000101471	0.00036422	6.7563e-05	0.000351865	0.000901013	0.00104561	0.000520973	0.000241801	0.000866568	0.00160993	0.000219335	0.000784153	0.000365616	0.00121261	0.000272311	0.000731529	0.000253371	0.000925655	8.58531e-05
AL-11	914	Alloprevotella_sp_oral_taxon_914	0.000728472	0.00317284	0.00029407	0.00038991	0	0	0.000392665	0.00100881	0	1.50444e-05	0.000362986	0.00083021	0.000177962	0.000224764	5.88247e-05	0	0.001149	3.31066e-05	4.06075e-05	0.00098258	0	0.000142559	0.000342837	0.000677153	1.80937e-05	0.000269637	0.000346593	0.000202943	0.000910551	0.000168908	0.000226199	0.000221788	0.000667027	5.04168e-05	0.000725404	5.90842e-05	4.39072e-05	0.000455542	0.00384608	0.00071092	3.51481e-05	0.000780626	0.00314557	0.000398154	1.54276e-05	0.0015797
PO-24	279	Porphyromonas_sp_oral_taxon_279	0.000153362	6.94782e-05	2.9407e-05	0	0.000188159	0.00220001	0.000883496	0.000144116	0	0	0.00101117	0.000201263	0.000148302	0	1.96082e-05	0	0.000993727	8.27664e-05	0.000101519	0	0.000274806	0.00138995	7.21761e-05	1.93472e-05	1.80937e-05	0.00466679	0.000373254	0.000879418	0.000728441	0.000101345	0.000100533	1.38617e-05	0	0	0.00785855	0	0.000380529	1.68719e-05	1.86703e-05	8.1248e-05	7.02963e-05	3.63082e-05	0.000475494	0.000199077	0	0.000892872
CA-28	902	Capnocytophaga_sp_oral_taxon_902	0.000268384	0.000231594	0.00024996	0.0008698	0.00153663	0.000827203	9.81663e-05	0.00109116	9.99384e-05	0.000842485	0.000570406	2.51579e-05	2.96604e-05	0.000524449	9.80411e-05	0	0.000807403	0.000182086	0.000893365	0.00119908	0.00143292	0.000552417	0.000126308	0.000174125	0.000361873	6.22239e-05	0	0	0	0.000574286	2.51332e-05	0.000790119	0.00122589	0.000100834	0.00238779	0.000610537	0.000687879	0.00290197	0.000317395	0	0.000456926	0.000108925	0.000950988	0.000144783	0.000123421	0.000257559
PR-69	378	Prevotella_micans	0.00318227	0.00259385	0.000264663	0	0	1.76001e-05	0	2.0588e-05	0	0	0	0	0	0.00092403	0.00139218	0	0.000527918	0.00377415	0	0	0	0	0	0.000406292	0	0	0	0	0	0.000202689	0.000552931	0.000304958	0.00605733	0.000655418	0.000634729	0	0	0.000168719	0	0.00040624	0	0	0	0.00224414	0.000138848	0
ST-04	419	Stomatobaculum_longum	0	0.00176011	0.00177912	2.99931e-05	4.70396e-05	0	0.000628264	0.00020588	0.000949415	0.00395667	0.000181493	2.51579e-05	0.00077117	0.000949004	0	0	0.00167691	0.000231746	2.03037e-05	0.000183193	0	0.000267299	0.000415013	0.000212819	0.00130274	2.07413e-05	0.000986456	0	0.00054633	0.000168908	0	1.38617e-05	0.000450694	0.000957919	0	1.96947e-05	1.46357e-05	0.000371183	0.000130692	0.00091404	0.00275913	0	7.31529e-05	0.000199077	0.000740524	0
GP-082		Tannerella_Genus_probe	0.000115022	0.000463188	0.000396995	0.000179959	0.000752634	0.000598402	0.000373032	0.000370584	0.000632943	0.000346021	0.000518551	0.000301894	0.000148302	0.00019979	0.000450989	5.27343e-05	0.000403702	0.000165533	0.000284252	0.00119908	0.000471096	0.00158597	0.000288704	0.000425639	0.000307592	2.07413e-05	0.000693185	0.00027059	0.000264888	0.000371597	0.000226199	0.000720811	0.000270416	0.000806668	0.000755629	0.00153619	0.000482979	0.00043867	0.000858834	0.000528112	0.000597519	0.00103478	0.000987564	0.000579133	0.000246841	0.000755507
LE-25	223	Leptotrichia_sp_oral_taxon_223	0	2.31594e-05	8.8221e-05	0.000119972	0.000235198	0.000246401	0.000196333	0.000123528	8.3282e-05	0.000255754	0.000285203	0.000100631	0.00118642	0.000274712	9.80411e-05	0	3.1054e-05	0.000132426	0.000263949	0.00131566	0.00039258	0.000160379	9.02201e-05	0.00123822	0.000235217	2.07413e-05	0.0043724	3.38238e-05	0.000215221	0.00118235	0	0.00142776	0.000180278	0.000168056	0.000181351	0.000512063	0.0002049	0.000843597	9.33515e-05	0.000243744	0.00137078	3.63082e-05	0.000292612	0.00184599	0.00273068	0.000188877
AC-37	701	Actinomyces_odontolyticus	7.66812e-05	0.00152852	1.47035e-05	0.00167961	1.56799e-05	0	9.81663e-05	0	0	0	0.000233348	0.00138368	0	0.000524449	0	0	0.000993727	0	0.00572566	0.000183193	0	0.00103355	1.8044e-05	0.000735195	0	0	0.00282606	0.00138677	1.65555e-05	0	0	0	0.000108167	0	0	0	0	0	0	0.00392021	0	3.63082e-05	0	0	0	0
PR-51	572	Prevotella_veroralis	0.000230044	0	0.00322007	0	0	7.04002e-05	0	0	0	0.000150444	0.000129638	5.03157e-05	0	0.000374607	0	0.000290038	0	0.000215193	0	3.33078e-05	1.9629e-05	0	0	1.93472e-05	0	2.07413e-05	0.0132238	0.000135295	0	6.7563e-05	0	0	7.21111e-05	5.04168e-05	0	1.96947e-05	0.000336621	3.37439e-05	0.000317395	2.0312e-05	0.0018277	0	0	1.80979e-05	3.08552e-05	0.00027473
PO-03	273	Porphyromonas_endodontalis	0	0	1.47035e-05	0.000119972	0	0	7.8533e-05	0.000349996	0	0	0	0	5.93208e-05	0	0.0011961	0	3.1054e-05	1.65533e-05	6.09112e-05	0	0	1.78199e-05	1.8044e-05	0	3.61873e-05	2.07413e-05	0	0	0.000115888	0	0	0.00163569	0.00137011	0.00124361	0.000362702	0.0014968	0.0036882	0.0010798	0	0	0.000509648	0	0.000548647	0.00267849	0.00140391	0.00293618
GP-120		Oribacterium_Genus_probe	0.000421747	0.00291809	7.35175e-05	5.99862e-05	0.000141119	0.0001056	0.000137433	2.0588e-05	9.99384e-05	0.0020009	0.000181493	0.000226421	0.000711849	0.000998951	0.000176474	2.63671e-05	0.000776349	0.000182086	4.06075e-05	0.000183193	1.9629e-05	0.000106919	0.000126308	0.000928667	0.000126656	0.000124448	0.000586542	0.000101471	0.000860884	6.7563e-05	0	8.31705e-05	0.000378583	0.00109236	3.02252e-05	0.000354505	0.00130258	0.00178843	5.60109e-05	0.00213276	0.000281185	0	0	0.00034386	0.000169703	1.71706e-05
LE-26	215	Leptotrichia_sp_oral_taxon_215	0	0	0.00810163	0.000149966	0.000344957	1.76001e-05	9.81663e-05	6.1764e-05	0.000366441	0	0	0.000125789	0.000711849	7.49213e-05	1.96082e-05	2.63671e-05	0.000217378	0	0.00064972	0.000133231	0	0.000160379	3.60881e-05	0.000174125	0.000434248	0	0.000213288	0.000236766	0.00051322	0.000574286	0.000175932	0.001303	0.000108167	0.00201667	0.000332477	1.96947e-05	0	0.000303695	0.00104554	0.000284368	0.000650241	0	0.000146306	0.000506741	3.08552e-05	0
AC-31	896	Actinomyces_sp_oral_taxon_896	0	0.000694782	1.47035e-05	0	0.000125439	0.0012144	0	0.000164704	4.99692e-05	0.00318941	0.000155565	5.03157e-05	0	0.00114879	0	0	0.000186324	4.96598e-05	2.03037e-05	0.000366386	0.000726273	0.00194237	0.000613497	0.000116083	0.000162843	0	0	0	0.00175488	0.000709412	0	0.00063764	1.80278e-05	0.00136125	0.000151126	0.000216642	0.000453707	1.68719e-05	0.000168033	0.000182808	0.00112474	1.81541e-05	0.00131675	0.000705818	0.000169703	0.000120194
SR-01	345	SR1[G-1]_sp_oral_taxon_345	0.000306725	0.00539614	0	0	0.000250878	1.76001e-05	0.000157066	0.00228527	0	0	2.59276e-05	0.000251579	0	0.00019979	0.000843154	0	6.21079e-05	0.000513152	0	0.00138227	0	0	5.41321e-05	3.86944e-05	0	0	7.99829e-05	0.000304414	4.96664e-05	0.000135126	0	0.000457438	0.00261403	0.000235278	6.04504e-05	0.00100443	0	0.000303695	0.000914845	0	0.000140593	0	0.000402341	0.000380056	4.62827e-05	0.000995896
BE-03	900	Bergeyella_sp_oral_taxon_900	0.000766812	0.00078742	0	0	0.00243038	0.0001408	0.000157066	0.00020588	1.66564e-05	0.000601775	0.00145194	0	0.000504227	0	0	0.000131836	9.31619e-05	3.31066e-05	0.000223341	0.000216501	3.9258e-05	0.000801896	0	0.000541722	0.000615184	0	5.3322e-05	0.00027059	0.000480109	0	0	1.38617e-05	0.000234361	0.000403334	0.000936981	0.00279665	0	0.000573646	1.86703e-05	0.000589048	0.00138835	0	3.65764e-05	0.000760112	1.54276e-05	5.15119e-05
CA-32	540	Cardiobacterium_valvarum	3.83406e-05	9.26376e-05	0	0	0.000548796	0	1.96333e-05	0.000185292	0.00211536	0	0.00010371	0.000327052	0.000118642	9.98951e-05	0.000392165	7.91014e-05	9.31619e-05	0.000132426	0	0.000582886	0	0	3.60881e-05	1.93472e-05	1.80937e-05	0	5.3322e-05	0.000135295	6.62219e-05	0	2.51332e-05	0.000720811	0.000901388	0.000218473	9.06755e-05	0.000492368	0.000453707	0.000168719	1.86703e-05	2.0312e-05	0.000246037	0.0082238	0.000585223	0.000235273	3.08552e-05	0.000257559
CA-24	863	Capnocytophaga_sp_oral_taxon_863	0.00187869	0	0	0	3.13598e-05	8.80003e-05	7.8533e-05	2.0588e-05	0.000516348	0	0.00176307	0	0	9.98951e-05	3.92165e-05	0.000527343	0	4.96598e-05	2.03037e-05	1.66539e-05	0.000687015	0.000784076	0	0.00739064	0	0	0	0	3.31109e-05	0.000101345	0	4.15852e-05	5.40833e-05	0	0.000362702	0	0	0.000354311	0.000466758	0.00154371	1.75741e-05	0.000326774	0.000219459	0	3.08552e-05	0.000377754
PR-74	317	Prevotella_sp_oral_taxon_317	0	2.31594e-05	0	0	1.56799e-05	0	0	0	0	0	0	0	0	0	0	0	0	0	0	0	0	0.0147727	0	0	0	0	0	3.38238e-05	0	0	0	0	0	0	0	0.000925652	0	0	0	0	0	0	0.000109729	0	0	0
GP-103		Capnocytophaga_Genus_probe_1	0.000268384	0	4.41105e-05	5.99862e-05	0.000627195	0.0001056	0.000471198	0.00207939	1.66564e-05	0.000150444	7.77827e-05	0.000150947	0.000296604	0.000149843	0.000352948	0.00018457	0.000683187	3.31066e-05	6.09112e-05	0.000116577	3.9258e-05	0.000320758	0.00351859	1.93472e-05	0.000108562	0	0.000399915	0.000135295	0.000893995	0.000236471	0.000125666	0.000623778	1.80278e-05	0.000218473	9.06755e-05	0.0011029	5.85429e-05	6.74878e-05	0.000672131	6.0936e-05	1.75741e-05	1.81541e-05	0.000182882	0.000361958	1.54276e-05	0.000171706
AC-09	645	Actinomyces_israelii	0.000996856	0.000185275	0	2.99931e-05	0.000391997	0	0.00268976	0.000123528	0	0.000902663	2.59276e-05	0	0	0	0.00101963	5.27343e-05	0	0	0	0.000216501	0	0.000392038	0	0	0	0	0	0.00027059	0	3.37815e-05	0	0.00169113	0	0.00152931	0.000272027	0.00128016	0.000351257	0.000134976	0.000336065	0.00010156	0.000140593	0.000290465	0.000292612	0.000253371	1.54276e-05	0.000154536
GP-079		SR1_Genus_probe	0.000230044	0.00229278	4.41105e-05	0	0.000219518	3.52001e-05	0.000471198	0.0013794	0	0	0.000155565	0.000779894	2.96604e-05	4.99476e-05	0.000294123	0.000131836	6.21079e-05	0.000281406	0	0.000499617	0	8.90996e-05	5.41321e-05	0.00100606	1.80937e-05	0	0.00026661	0.00121766	0.00018211	0.000135126	0.000100533	0.000124756	0.000630972	0.000168056	0.000634729	0.00033481	2.92714e-05	0.000118104	0.000242714	0.00010156	7.02963e-05	0	0.000292612	0.000199077	6.17103e-05	0.000892872
PR-22	714	Prevotella_pallens	0.000460087	0.000162116	0.000441105	0	0	0	0	0	0	0.000511509	0.00020742	0	8.89812e-05	4.99476e-05	3.92165e-05	0	0.000745295	6.62131e-05	0	0.000199847	0	3.56398e-05	9.02201e-05	0.000154778	0	2.07413e-05	0.000239949	6.76476e-05	0	0.000270252	0	0	0.000288444	0.00334431	3.02252e-05	0.000157558	0	0	0.00449954	0.000284368	1.75741e-05	0	0	0.00103158	1.54276e-05	0
GN-02	872	GN02[G-1]_sp_oral_taxon_872	0.000460087	0	4.41105e-05	0	0.00260286	0	0.0001178	0	0	0	0.000362986	0.00291831	8.89812e-05	0	0	0.000395507	0	0	0	0.00038304	0	0	0	0	0.000162843	0	0.000106644	0.000811771	4.96664e-05	0	0	0.00106735	0	5.04168e-05	0.000211576	0.000472674	0	1.68719e-05	3.73406e-05	0	0.000316333	1.81541e-05	0.00204828	0.000723916	0	0
NE-09	764	Neisseria_sicca	0	0	0	2.99931e-05	0	3.52001e-05	0	0	0	0	2.59276e-05	0.00203779	0	0	0	5.27343e-05	0	0	0.000121822	0	5.8887e-05	1.78199e-05	0	0	0	4.14826e-05	0.00466567	0.00121766	0	0	0	0	0	0	0.00510806	0	0	0	0	0	0	0	0	0	0	0
TM-04	349	TM7[G-1]_sp_oral_taxon_349	0	0	0	0	0	0	0	0	0	0	0	0	0	0	0	0	0	0	0	0	0	0	0	0	0	0	0	0	0	0.000101345	0	0.00115052	7.21111e-05	0.00099153	3.02252e-05	0.000768095	0.00112695	0.00431922	0.0011949	0	7.02963e-05	0	0.000219459	0	0.00050911	0.0027473
AB-01	389	Abiotrophia_defectiva	0	0.00039371	5.8814e-05	0.000329924	0.000391997	1.76001e-05	0.000294499	2.0588e-05	0.00143245	0	0.00147787	0.000100631	0.000118642	0.000174816	0.000117649	0	0.00031054	0.000546258	0.00144157	0.000333078	0	0.000106919	0	5.80417e-05	0	0.00161782	0.0010931	0.000135295	0.000165555	0.000912101	0.000150799	0	0	8.4028e-05	3.02252e-05	1.96947e-05	0	0.000320567	0	0.000548424	0	5.44623e-05	0.000109729	0	0	0.000137365
BA-17	511	Bacteroidetes[G-5]_sp_oral_taxon_511	0	0	0	0	0	0.000158401	0.00166883	0	0	0	0.000285203	0	0	0	0	0	0	0	0	0.000749425	0	0.00199583	0	0.000715847	0	0	0	3.38238e-05	0	0.00067563	0	4.15852e-05	0	0.000117639	0	0.00198917	0.000219536	0.00291885	0	0.000528112	0	9.07705e-05	0.000182882	0.000669623	0	0
CA-29	903	Capnocytophaga_sp_oral_taxon_903	0	0.000115797	2.9407e-05	0.0013197	0	0	0	0	0.00139914	3.00888e-05	0	2.51579e-05	2.96604e-05	0	0.000588247	0	0	1.65533e-05	0	0	0	0	1.8044e-05	0	0.000108562	0	0	3.38238e-05	1.65555e-05	0.00239849	0.000100533	2.77235e-05	0	0	0	1.96947e-05	1.46357e-05	0	0	0	0	1.81541e-05	0.0020117	1.80979e-05	0.00387232	0.000377754
GN-01	871	GN02[G-1]_sp_oral_taxon_871	0.00218542	0	4.41105e-05	0	0	0	0.00113873	0.000988224	0	0.000270799	0.00158158	0	0	0.000749213	0	0	0	0.000413832	0	0	0	0.00115829	0.00027066	0.00118018	0	0	0	0.000676476	0	0.000506723	0	0	0	0	0	0.000137863	0	0	0.000130692	0.000385928	0.00038663	0	0	0	3.08552e-05	0
CA-11	627	Capnocytophaga_haemolytica	0	0	0	5.99862e-05	0	0	0.000667531	0	0.00023319	0.000571686	0	5.03157e-05	0	0	0	0	0	0	2.03037e-05	1.66539e-05	0	0	0	0.00199276	0.000995151	0	2.6661e-05	3.38238e-05	0	0	0	0	0	0	0.00414085	0	0	0	0	0	0.00288215	0	0	0	0	0
FU-09	200	Fusobacterium_nucleatum_subsp_vincentii	7.66812e-05	0	4.41105e-05	0.000179959	0.000156799	0.0001056	0.0001178	6.1764e-05	4.99692e-05	3.00888e-05	5.18551e-05	0.000125789	2.96604e-05	4.99476e-05	0.000117649	2.63671e-05	3.1054e-05	0.000115873	4.06075e-05	9.99234e-05	5.8887e-05	1.78199e-05	7.21761e-05	5.80417e-05	1.80937e-05	6.22239e-05	5.3322e-05	0.00027059	4.96664e-05	0.000304034	0.000125666	0.000152479	0.000180278	3.36112e-05	3.02252e-05	1.96947e-05	0.00010245	8.43597e-05	0.000130692	0.000142184	8.78704e-05	0.000163387	0.000219459	9.04895e-05	7.71379e-05	0.00697127
LE-11	218	Leptotrichia_sp_oral_taxon_218	0	6.94782e-05	0	0	0.000235198	0.0001408	3.92665e-05	4.1176e-05	0	7.52219e-05	0	2.51579e-05	0.00258045	4.99476e-05	0.000215691	0.000210937	0	8.27664e-05	0	0.000649502	0.00039258	1.78199e-05	0.000126308	0.000503028	0.000343779	0	5.3322e-05	6.76476e-05	0.00140721	0	5.02664e-05	1.38617e-05	0	0.00015125	3.02252e-05	0	1.46357e-05	0.00173781	3.73406e-05	0.000568736	0.000123019	0	3.65764e-05	0.000217175	9.25655e-05	1.71706e-05
LA-01	82	Lachnoanaerobaculum_orale	0.000191703	0.000671623	2.9407e-05	0	1.56799e-05	0	7.8533e-05	2.0588e-05	1.66564e-05	0.000707086	0	2.51579e-05	0.00112709	9.98951e-05	0.000215691	2.63671e-05	0.000124216	8.27664e-05	4.06075e-05	4.99617e-05	0.000137403	0	0	0.00123822	0.000217124	0	0.000186627	0	0.000132444	0.000236471	0	4.15852e-05	0.000216333	0.00057139	0.000120901	1.96947e-05	0.000453707	0.000624262	1.86703e-05	0.00158434	0.000685389	0	0	0.000126685	0.000200558	0
GP-039		Gemella_Genus_probe	3.83406e-05	0	0.000308774	8.99793e-05	0.000564476	0.000528002	0.000451565	0.000123528	0.000266502	0	0.000544479	0.000125789	0.000118642	0.000149843	0.000196082	0.000131836	3.1054e-05	0.00091043	0.00016243	0.000699464	0.000157032	0.000534597	0.00018044	0.000154778	0.000235217	4.14826e-05	0	3.38238e-05	0.000198666	0.000202689	0.000175932	9.70322e-05	0.000360555	0	6.04504e-05	0.000256032	0.00010245	0.000134976	0.000205373	0.000243744	1.75741e-05	0.000254157	7.31529e-05	0.000162881	3.08552e-05	0.000944384
PR-33	300	Prevotella_sp_oral_taxon_300	0	0	0.000367588	0	0	0	0.000215966	0	0.000616287	0	5.18551e-05	2.51579e-05	0	0.00159832	0.000411773	2.63671e-05	0	3.31066e-05	0	0	0	1.78199e-05	0	9.67361e-05	0	0	0.00138637	0.000135295	0	0	0	4.15852e-05	0.000703083	0.000857085	0.000241801	0.000354505	0.000117086	0.000168719	0.000149362	0.000243744	0.000281185	0	7.31529e-05	3.61958e-05	0.00188216	0
SO-01	678	Solobacterium_moorei	0.000115022	0.000856898	7.35175e-05	0	1.56799e-05	0	1.96333e-05	8.2352e-05	0.000149908	9.02663e-05	7.77827e-05	7.54736e-05	2.96604e-05	0.000224764	3.92165e-05	0.000474608	6.21079e-05	1.65533e-05	0	9.99234e-05	3.9258e-05	1.78199e-05	0.000126308	1.93472e-05	1.80937e-05	0	0.000159966	6.76476e-05	1.65555e-05	6.7563e-05	0	0.000194064	0.000450694	0.000537779	3.02252e-05	9.84737e-05	0.000980593	0.00163658	0.000989526	0.000121872	0.00056237	1.81541e-05	0.000146306	0.000289567	0.000493682	3.43412e-05
RO-03	681	Rothia_mucilaginosa	7.66812e-05	2.31594e-05	0.000132332	5.99862e-05	6.27195e-05	1.76001e-05	0.000137433	2.0588e-05	0.000383097	4.51331e-05	0	0.000301894	0	0.000149843	0.000156866	0.000421874	0.000341594	0.000165533	0.000121822	1.66539e-05	0.000157032	0.000106919	0.000108264	1.93472e-05	9.04683e-05	4.14826e-05	0.000559881	0.000135295	0.00018211	0.000168908	2.51332e-05	0.000138617	0.000126194	5.04168e-05	0.00275049	0.000137863	0.00010245	0.000185591	0	0.000243744	5.27222e-05	0.000526469	0.000402341	0.000108587	9.25655e-05	8.58531e-05
SR-03	875	SR1[G-1]_sp_oral_taxon_875	0	0	0	0	0	0	0	0.000658816	0	0	0.000933392	0	0	0	0	0	0	0	4.06075e-05	1.66539e-05	0	1.78199e-05	0	0	0	0	0	0.000135295	9.93328e-05	0	0	0	0	1.68056e-05	0.00105788	0	0	0	0.00280055	0	0	0	0	0.000380056	0	0.0030392
GP-119		Neisseria_Genus_probe_1	0.000230044	0.000486348	0	0	0.000250878	0	0.000628264	2.0588e-05	0.000499692	0	0.000674117	0.000125789	0.000207623	2.49738e-05	0	0	0.000683187	0.000198639	0	0.000283116	0	0.000463318	1.8044e-05	0.000174125	0	0.000186672	0	0	4.96664e-05	0	0	8.31705e-05	0.00160447	0	0	0.000295421	1.46357e-05	6.74878e-05	3.73406e-05	0.000284368	0	0.00150679	0	9.04895e-05	0	0
PR-23	303	Prevotella_pleuritidis	0	0	0	2.99931e-05	0.00254014	0.000633602	0.000431932	2.0588e-05	0	0	0	0.000779894	0	0	0	0	0.00031054	0	0	0.000532925	0.00039258	0.000106919	1.8044e-05	0	1.80937e-05	0	0	0.000169119	0	0	0	0	7.21111e-05	0	0.000936981	1.96947e-05	0	0.000708622	3.73406e-05	0	0.000421778	0	0	3.61958e-05	0.00057082	0.000137365
TA-01	613	Tannerella_forsythia	0	0	0	0	3.13598e-05	0	0	4.1176e-05	0	0	0	0	0	0	0.000137258	0	0	0	0	1.66539e-05	0	0	0	0	0	0	0	0.000338238	0	0	0	0.00386743	0.000144222	3.36112e-05	9.06755e-05	0.0003742	0	0.00178843	0.000112022	0	1.75741e-05	0.000236003	0.000109729	0.000922993	0.000262269	0.00027473
PR-35	301	Prevotella_sp_oral_taxon_301	0	0.000856898	0	0	0.000156799	0	0	0	0	0	2.59276e-05	0	0	0	0	0	0	0	0	0.000249808	0	5.34597e-05	0	0.000425639	0	0	0	0	1.65555e-05	0.000101345	0	0.000110894	0.00142419	0.000924308	0.000151126	0.000196947	0.000263443	0.000911085	0.000933515	0	0.000404204	0	0.00051207	0.000542937	0.000385689	5.15119e-05
CA-03	580	Campylobacter_curvus	0.000920175	0	0.000455809	0	0	0	0.000569364	2.0588e-05	0	0	0	0	0	0	0.000705896	5.27343e-05	0	0	0	0	0	0.000730616	0.000342837	0	0	0	0	0	0	6.7563e-05	0.000251332	0.00275849	0	0.000285695	0.000332477	0.000413589	0	0.000371183	9.33515e-05	0	0	0	0	0	0.000123421	0
GN-03	873	GN02[G-2]_sp_oral_taxon_873	0	0	0	8.99793e-05	4.70396e-05	0	0	0.000370584	0	0	0.00010371	0.000377368	0	0.000549423	0	0	0	0	0	4.99617e-05	0	0	1.8044e-05	0.00131561	0	0	0	0.00169119	0	0.000270252	0	0.000166341	0	6.72224e-05	0.000241801	0.000905958	0	6.74878e-05	0.000149362	0.00071092	0	0	0.000182882	0.000126685	4.62827e-05	0.000892872
AC-25	414	Actinomyces_sp_oral_taxon_414	0	0	0	0	0	0	0	0	0	0	0	0	0	2.49738e-05	0	0	0	0	0	8.32695e-05	0	0	1.8044e-05	0	0.000307592	0	0	0	0	0.00206067	0	0.000817843	5.40833e-05	0.00163014	0.000211576	0.00116199	0.000248807	1.68719e-05	0.000392076	0	0.000351481	0	0	0.000579133	0.000431972	0
PE-21	112	Peptostreptococcus_stomatis	0.00061345	0.000717942	0	0.000179959	4.70396e-05	0	3.92665e-05	0.000247056	8.3282e-05	3.00888e-05	0	5.03157e-05	0	2.49738e-05	0.000176474	0.000210937	3.1054e-05	0	8.1215e-05	0.000149885	0	7.12796e-05	1.8044e-05	0.000154778	0	4.14826e-05	0.000159966	0.000169119	0.000215221	3.37815e-05	0	0.00023565	0.000360555	0.000436945	6.04504e-05	5.90842e-05	0.000234171	0.000995445	0.000840164	4.0624e-05	5.27222e-05	0	0.000146306	0.000217175	0.000123421	3.43412e-05
SH-01	95	Shuttleworthia_satelles	0	0	0	0	0	0	5.88998e-05	0	0.00023319	1.50444e-05	7.77827e-05	0	0	0	1.96082e-05	0.000210937	0	1.65533e-05	0	0	1.9629e-05	5.34597e-05	0	1.93472e-05	0	0	0.00501226	3.38238e-05	0	0	0	0	3.60555e-05	3.36112e-05	0	7.87789e-05	4.39072e-05	0.000472414	0.000354736	0.000162496	0.000263611	0	0	0	1.54276e-05	0
PA-03	111	Parvimonas_micra	0.000728472	2.31594e-05	8.8221e-05	2.99931e-05	4.70396e-05	1.76001e-05	0.000569364	2.0588e-05	0	0.00037611	0.000466696	0	0	0	0.000117649	0.00018457	0.000124216	0	0	3.33078e-05	0	3.56398e-05	0	3.86944e-05	3.61873e-05	0	0	6.76476e-05	9.93328e-05	0.000202689	2.51332e-05	0.000124756	1.80278e-05	0.000117639	3.02252e-05	0.000157558	0.000643972	0.000792981	0.000970856	0	8.78704e-05	3.63082e-05	7.31529e-05	0.000470546	0.000262269	8.58531e-05
CL-04	85	Clostridiales[F-2][G-2]_sp_oral_taxon_085	3.83406e-05	0.00169064	1.47035e-05	8.99793e-05	1.56799e-05	0	0	0	0	0	2.59276e-05	0.000276737	8.89812e-05	2.49738e-05	0.00033334	0	3.1054e-05	4.96598e-05	0.000263949	1.66539e-05	0	1.78199e-05	0	9.67361e-05	0	0	2.6661e-05	0	6.62219e-05	0	5.02664e-05	0	0	0.000134445	0.000302252	0.000492368	0.000146357	0.000185591	0.000522768	0	0.000193315	9.07705e-05	0.000768105	0.000579133	0.000370262	0.000188877
CO-07	591	Corynebacterium_diphtheriae	0	0	0	0.00107975	0.000909433	0	1.96333e-05	0.00020588	0	1.50444e-05	0	7.54736e-05	2.96604e-05	0	0	0	0	0	0.00176643	6.66156e-05	0	0	3.60881e-05	0	0	0	2.6661e-05	0.000169119	0	0	0	0	0	0.000386529	0.00163216	0.000649926	0	0	0	0	0	0	0	0	0	0
AC-12	671	Actinomyces_meyeri	0.000153362	2.31594e-05	7.35175e-05	8.99793e-05	0.000141119	1.76001e-05	0.000176699	6.1764e-05	0.000616287	0.000105311	0.000362986	7.54736e-05	5.93208e-05	0.000174816	0.000294123	0.00110742	0.00015527	4.96598e-05	0.000426379	1.66539e-05	3.9258e-05	0.000213839	1.8044e-05	3.86944e-05	5.4281e-05	0.000601498	7.99829e-05	0.000135295	3.31109e-05	0.000202689	0.000301598	5.5447e-05	0	0.000117639	6.04504e-05	9.84737e-05	2.92714e-05	0	1.86703e-05	0.00010156	0	0.000272311	0.000219459	9.04895e-05	0	0.000103024
PO-06	275	Porphyromonas_sp_oral_taxon_275	0	2.31594e-05	0	0	0	0	0	0	0	0	0	0	0	0	1.96082e-05	0	3.1054e-05	1.65533e-05	0	0.000366386	0	0	0	0	0	0	0	0	0	0	0.00138233	0	0.000144222	0	0	0.000256032	0	0	0	0	0	0.00461114	3.65764e-05	0	1.54276e-05	3.43412e-05
AC-40	525	Actinomyces_sp_oral_taxon_525	0	0	0.000352884	0	0	0.00172481	0	0	0	0.000270799	2.59276e-05	0	0.00074151	0	0	0	0	0	0	0.00103254	0.000667386	0	1.8044e-05	0	0	0	0	0	0.000612552	0.000101345	0	0	0	0	0	0.000472674	0.000248807	0	0.000205373	0	8.78704e-05	0	0	0	0.000323979	0
GP-044		Lachnoanaerobaculum_Genus_probe	3.83406e-05	0.000162116	0.000161739	2.99931e-05	1.56799e-05	0.0001056	9.81663e-05	0	0.000666256	0.00048142	0.000129638	2.51579e-05	0.000177962	0.000224764	9.80411e-05	0	0.000186324	4.96598e-05	6.09112e-05	8.32695e-05	0.000137403	0.000142559	5.41321e-05	0.000116083	0.000325686	0	7.99829e-05	3.38238e-05	1.65555e-05	0.000709412	0	4.15852e-05	0.000216333	8.4028e-05	0.000120901	1.96947e-05	0.000380529	0.000337439	0.000317395	0.000142184	0.000175741	1.81541e-05	0	0.000144783	0.000385689	0
PR-47	475	Prevotella_sp_oral_taxon_475	0	0	0	0.000809814	0	0.0001056	0	0	0	0	0	0.000679262	0	0.000549423	0	0	0	0	0	0.000116577	0	0	0	9.67361e-05	5.4281e-05	0	0.000319932	0.000676476	0	0.000202689	0	0	0.000991527	0.000117639	0	0	0	1.68719e-05	0.00160565	8.1248e-05	0	7.26164e-05	0	3.61958e-05	0	0
GP-102		Campylobacter_Genus_probe_1	0.000115022	9.26376e-05	8.8221e-05	2.99931e-05	0.000360637	0.000281601	0.000137433	0.000247056	0	4.51331e-05	5.18551e-05	0.000402526	5.93208e-05	7.49213e-05	0.000137258	7.91014e-05	6.21079e-05	0.000148979	2.03037e-05	0.000216501	0	1.78199e-05	0.000234572	1.93472e-05	5.4281e-05	0.000124448	7.99829e-05	0.000101471	0.00018211	6.7563e-05	7.53996e-05	0.000388129	0.000144222	8.4028e-05	0.000120901	0.000551452	0.000321986	0.000101232	0.000261384	0.00010156	0.000123019	0.000254157	0.000219459	0.000162881	3.08552e-05	5.15119e-05
TA-07	916	Tannerella_sp_oral_taxon_916	0	0.000138956	2.9407e-05	0	0	7.04002e-05	0	0	0.000333128	7.52219e-05	0.00010371	2.51579e-05	0	0.000124869	0.000235299	0	0.000931619	0	0	0.000183193	0	0	0	0.000212819	0	0	0	0	4.96664e-05	0.000506723	0	0.000263373	0.000504777	0.000134445	0.000362702	0.000315116	7.31786e-05	0.000185591	7.46812e-05	0.0005078	0.000210889	5.44623e-05	0	0.000579133	0.000185131	3.43412e-05
FI-01	539	Filifactor_alocis	0	0	0	0	0	0	3.92665e-05	0	0	0	2.59276e-05	0	0	0	0	0	0	0	0	0	0	0	0	0	0	0	0	0	0	0	0	0.00144162	0	6.72224e-05	3.02252e-05	0.000787789	0	0.00209212	0.000280055	0	5.27222e-05	0.000127079	0	0.000723916	6.17103e-05	0.000360583
FU-07	698	Fusobacterium_nucleatum_subsp_nucleatum	3.83406e-05	0	0	0	0.000125439	0	0.000235599	0	1.66564e-05	4.51331e-05	0.00010371	0	0	0.000149843	0	0	0	9.93197e-05	0	6.66156e-05	0	0.000124739	5.41321e-05	1.93472e-05	1.80937e-05	0	5.3322e-05	6.76476e-05	6.62219e-05	6.7563e-05	0.000100533	4.15852e-05	3.60555e-05	3.36112e-05	0.00314342	0.000256032	0	0.000219335	0.000317395	8.1248e-05	3.51481e-05	0	0.000256035	7.23916e-05	0	5.15119e-05
PR-16	685	Prevotella_multiformis	0	0	0	0	0	0	0	0	0	0	0	0	0	0	0	0	0	0	0	3.33078e-05	0	0	0	0	0	0	0	0	0	0	0	0	0	0.00495765	0	1.96947e-05	0	0.000826725	0	0	0	0	0	0	0	0
AC-41	179	Actinomyces_timonensis	0	0.00185275	0	2.99931e-05	0	1.76001e-05	1.96333e-05	0	0	0	2.59276e-05	5.03157e-05	0	0	0	0	0.000745295	0	0.000203037	1.66539e-05	0	3.56398e-05	1.8044e-05	1.93472e-05	0	4.14826e-05	0	0	0	3.37815e-05	7.53996e-05	0	0	0	0.00259937	0	0	0	0	0	0	0	0	3.61958e-05	0	0
FU-05	420	Fusobacterium_nucleatum_subsp_animalis	7.66812e-05	4.63188e-05	0.000117628	2.99931e-05	0.000282238	0.000211201	7.8533e-05	0.000144116	8.3282e-05	0.000150444	0.00010371	0.000176105	8.89812e-05	0.000124869	0.000313732	2.63671e-05	3.1054e-05	0.000115873	0.000121822	0.000149885	0.000117774	0.000124739	0.00018044	1.93472e-05	0.000126656	0.000103706	7.99829e-05	0.000101471	3.31109e-05	0.000135126	0	0.000304958	5.40833e-05	0.000168056	3.02252e-05	0.000196947	7.31786e-05	8.43597e-05	0.000205373	0.000182808	0.000228463	0.000199695	0.000109729	0.000162881	9.25655e-05	0.000154536
OL-02	807	Olsenella_sp_oral_taxon_807	7.66812e-05	0	7.35175e-05	5.99862e-05	1.56799e-05	0.000352001	0.000176699	2.0588e-05	9.99384e-05	0.000195577	0.00020742	2.51579e-05	2.96604e-05	0.000474502	5.88247e-05	0.000290038	0	4.96598e-05	0.000284252	6.66156e-05	5.8887e-05	0.000285119	7.21761e-05	0	5.4281e-05	0	7.99829e-05	6.76476e-05	3.31109e-05	0.000236471	0	6.93087e-05	0.000180278	0.000436945	9.06755e-05	5.90842e-05	1.46357e-05	6.74878e-05	0.000242714	0	0.000544796	9.07705e-05	0.000109729	3.61958e-05	0.000231414	0
FU-11	205	Fusobacterium_sp_oral_taxon_205	0	4.63188e-05	0.000102925	0.000179959	0.000125439	7.04002e-05	0.000157066	0.000144116	0.000116595	3.00888e-05	0.000155565	0.000125789	0.000118642	9.98951e-05	0.000117649	0.000131836	3.1054e-05	0.000132426	4.06075e-05	0.000166539	0.000176661	0.000124739	0.000144352	5.80417e-05	5.4281e-05	8.29652e-05	2.6661e-05	6.76476e-05	6.62219e-05	0.000101345	0.000226199	0.000263373	0.000126194	6.72224e-05	0.000120901	0	0.000175629	0.000202463	0.000224044	0.00010156	0.000123019	0.000145233	0.000256035	0.000162881	0.000185131	0.000223218
PO-14	283	Porphyromonas_catoniae	0	0	0	0	0	0	0	0	0	0	0	0.000125789	0	2.49738e-05	0.000196082	0	0.000186324	0	2.03037e-05	6.66156e-05	0	0	0	0	0	0	0.000133305	0.000101471	0	0	0.000578064	1.38617e-05	0	0	0	0	1.46357e-05	3.37439e-05	0	0	0	5.44623e-05	7.31529e-05	0.00338431	0	0.000480777
BA-15	505	Bacteroidetes[G-5]_sp_oral_taxon_505	0	0	0	0	0	0.0001232	0	0.00107058	0	0	0	0	0	0	0.000823546	0	0	0	0	0	0	0	0.00140743	1.93472e-05	0	0	0	6.76476e-05	0	0	0	0	0.000811249	0	0.000120901	0.000177253	0	3.37439e-05	0.000242714	0	0	0	0.000292612	0	9.25655e-05	0.000154536
FU-06	420	Fusobacterium_nucleatum_subsp_animalis	0.000115022	6.94782e-05	0.000191146	5.99862e-05	0.000282238	0.000158401	0.000274866	0.000144116	8.3282e-05	4.51331e-05	0.000129638	2.51579e-05	2.96604e-05	4.99476e-05	5.88247e-05	0	0.00015527	0.000165533	0.000101519	0.000233155	0.000157032	0.000178199	0.000108264	9.67361e-05	9.04683e-05	4.14826e-05	5.3322e-05	0.000135295	9.93328e-05	0.000202689	7.53996e-05	0.000138617	0.000108167	8.4028e-05	0.000151126	0.000118168	0.000117086	0.000118104	0.000112022	4.0624e-05	7.02963e-05	0.000108925	7.31529e-05	0.000199077	0.000123421	0.000223218
GP-098		Actinomyces_Genus_probe_2	0.000690131	0	0	0.00047989	0.000172479	0.000176001	9.81663e-05	6.1764e-05	0	0.000195577	0.00020742	5.03157e-05	0	2.49738e-05	0.000196082	0.000448241	0	1.65533e-05	0.000588809	0	5.8887e-05	0	0	0.000154778	7.23746e-05	0	0	0.000473533	0	0.000135126	0.000150799	0	0	1.68056e-05	0	0	0	0	0	0.000162496	0	0.000544623	0.000146306	0	0	5.15119e-05
TM-09	351	TM7[G-3]_sp_oral_taxon_351	7.66812e-05	0.000810579	0.000191146	0	0	0.0001056	3.92665e-05	2.0588e-05	0	7.52219e-05	0.00010371	0.000150947	2.96604e-05	0.000124869	0.000117649	0	3.1054e-05	0.000148979	0	3.33078e-05	0	0	0.000108264	7.73889e-05	0	0.000186672	0	0.000101471	0.000264888	0	5.02664e-05	5.5447e-05	0.000342527	6.72224e-05	6.04504e-05	0.000196947	0.0002049	0.000269951	0.00063479	8.1248e-05	0.000123019	7.26164e-05	0.000256035	7.23916e-05	1.54276e-05	0
EU-02	105	Eubacterium[11][G-1]_infirmum	0	0	0	0	1.56799e-05	0	3.92665e-05	0	0	0.000120355	2.59276e-05	0	0	4.99476e-05	0.000274515	0	0	0	0	0	0	0	0	0	0	0	2.6661e-05	0	1.65555e-05	0	2.51332e-05	0	0.000576888	0.000588196	3.02252e-05	1.96947e-05	5.85429e-05	0.00212586	0.000485428	0	0.000228463	0	7.31529e-05	0.00043435	6.17103e-05	0
GP-066		Porphyromonas_Genus_probe_1	0.00272218	0.000162116	0	0	0	0	9.81663e-05	2.0588e-05	3.33128e-05	0	0	0	0	0	3.92165e-05	0	3.1054e-05	1.65533e-05	2.03037e-05	4.99617e-05	0	0.000196019	1.8044e-05	0	0	0	0	0.000304414	0	0	5.02664e-05	2.77235e-05	3.60555e-05	3.36112e-05	6.04504e-05	7.87789e-05	0.00010245	0.000742365	1.86703e-05	0	3.51481e-05	3.63082e-05	0	0.000126685	1.54276e-05	8.58531e-05
LE-23	210	Leptotrichiaceae[G-1]_sp_oral_taxon_210	0	0	0	0	0	0	0	0	0	0	0	0	0	0	0	0	0	0	0	0	0	0	0	0	0	0	0	0	0	0	0	1.38617e-05	0	0	0	0	0	0	0	0	0	0	0	0.00504932	0	0
LA-15	500	Lachnospiraceae[G-8]_sp_oral_taxon_500	0	0	0	0	0	0	0	0	0	0	0	0	0	0	0	0	0	0	0	0	0	0	0	0	0	0	0	0	0	0	0	0.00120597	0.000468722	5.04168e-05	9.06755e-05	0.000512063	0	0.000927957	0.000429417	0	0	5.44623e-05	0.000146306	0.000542937	1.54276e-05	0.00054946
EU-04	557	Eubacterium[11][G-3]_brachy	0.000728472	0.000115797	0.000117628	0.000119972	9.40793e-05	0	7.8533e-05	0	0	0.000105311	0	0	2.96604e-05	7.49213e-05	0.000215691	0	3.1054e-05	0	0	4.99617e-05	0	1.78199e-05	0.000198484	0	3.61873e-05	0	0.000106644	0	0.000115888	6.7563e-05	0.000100533	4.15852e-05	0	0	0.000453378	0.000216642	0.00030735	0.000944829	7.46812e-05	8.1248e-05	7.02963e-05	0	3.65764e-05	0.000180979	0.000107993	5.15119e-05
PO-25	279	Porphyromonas_sp_oral_taxon_279	0.000115022	0	4.41105e-05	0.000119972	1.56799e-05	1.76001e-05	0	0.00010294	0	0	2.59276e-05	2.51579e-05	0	0	0	0	0.000434756	0.00266508	0.000203037	3.33078e-05	1.9629e-05	0	0.000126308	0.000154778	1.80937e-05	0	0.000559881	3.38238e-05	3.31109e-05	3.37815e-05	0	0	0	0	0	0	0	0	1.86703e-05	4.0624e-05	0	1.81541e-05	7.31529e-05	0	0	1.71706e-05
PR-01	553	Prevotella_baroniae	0	0	0	0	0	0	0	0	0	0	0	0	0	0	0	0	0	0	0	0	0	0	1.8044e-05	0	0	0	0	0	0	0	0	0	3.60555e-05	0.000268889	9.06755e-05	0.000354505	0	0.000286823	0.00266985	0	0	0	0	0.000922993	0.000215986	1.71706e-05
LA-03	83	Lachnoanaerobaculum_sp_oral_taxon_083	3.83406e-05	2.31594e-05	0	0	0	0	0	0.000761756	0	0	0	2.51579e-05	0	0	0.000117649	0	9.31619e-05	0	4.06075e-05	0.000133231	0	0	0.000505233	0	0	4.14826e-05	0	0	0	0	0	8.31705e-05	3.60555e-05	1.68056e-05	9.06755e-05	0.000275726	0.00010245	0.000371183	0.000821493	0	0	7.26164e-05	0	0.000470546	3.08552e-05	0.000223218
PR-67	658	Prevotella_loescheii	0	0	0	0.000149966	0	3.52001e-05	0.000176699	0	0	1.50444e-05	0	2.51579e-05	0	0	0	0	0	1.65533e-05	0.00048729	0	0	1.78199e-05	1.8044e-05	0	0	0	0	0	0	0	0	0	1.80278e-05	0	0.000211576	0	0	0.00317193	0	0	1.75741e-05	0	0	0	0	0
AC-06	617	Actinomyces_georgiae	0	0	0	0	0	0	0	0	0	0.00118851	0.0012186	0	0.000177962	0	0	0	0	0	0	0	0	0.000445498	0	0	0.000217124	0	0	0	0.000860884	0	0	0	0	0	0	0	0	0	3.73406e-05	0	0.000175741	0	0	3.61958e-05	0	0
PR-28	292	Prevotella_sp_oral_taxon_292	3.83406e-05	0	0	0	0	0	0	2.0588e-05	0	0	0	0	0	0	0	0.000210937	0	0	0	0.000166539	0	0	7.21761e-05	0	0	0	0	0	0.000198666	0	0	0	0.000198305	0	0	0	0.000248807	0.00128227	5.60109e-05	0	7.02963e-05	0	0	0.00166501	0	0
TA-04	916	Tannerella_sp_oral_taxon_916	0	0	1.47035e-05	0	0	0	0	2.0588e-05	0	0	0	0	0	0	0	0	0	0	0	0	0	0	0	0	0	0	0	0	0	0	0	0.000194064	0	3.36112e-05	6.04504e-05	0.00193008	0	6.74878e-05	0	0	0	0	0.000146306	0.00123066	0	0.000240389
GP-063		Parvimonas_Genus_probe	7.66812e-05	0.000185275	2.9407e-05	0	3.13598e-05	0.0001056	0.000176699	0.00010294	0.000116595	0.000120355	0.000155565	0	0	0	0.000274515	0.000131836	3.1054e-05	0	8.1215e-05	1.66539e-05	7.8516e-05	7.12796e-05	0.000108264	0	1.80937e-05	0	0	0	0.000148999	6.7563e-05	2.51332e-05	2.77235e-05	0	6.72224e-05	0.000120901	5.90842e-05	0.000336621	0.000118104	0.000410747	0	0.000123019	1.81541e-05	7.31529e-05	0.000180979	9.25655e-05	0.000154536
OR-05	108	Oribacterium_sp_oral_taxon_108	0	0.000115797	0.000102925	0	1.56799e-05	0	0	0	1.66564e-05	0	0	0	0	0	0	0	0	0	0	0	3.9258e-05	0	0	5.80417e-05	0	0	2.6661e-05	0	0	0	0	0	0	0.00272251	6.04504e-05	0.000137863	1.46357e-05	3.37439e-05	0.000242714	2.0312e-05	0.000228463	0	0	1.80979e-05	0	0
ST-05	97	Stomatobaculum_sp_oral_taxon_097	0	0.000301072	0	8.99793e-05	4.70396e-05	1.76001e-05	1.96333e-05	0	0.00104935	1.50444e-05	0	5.03157e-05	0	0	7.84329e-05	0	0	0	6.09112e-05	0.000149885	0	0	0	0.000193472	1.80937e-05	0	0.000186627	0	0	0	0	1.38617e-05	5.40833e-05	0	0.000181351	0	0	0	0	0.000771856	1.75741e-05	0.000272311	0	0.000253371	0	0
PO-23	278	Porphyromonas_sp_oral_taxon_278	0.000115022	4.63188e-05	1.47035e-05	0	9.40793e-05	0	3.92665e-05	4.1176e-05	0	0	7.77827e-05	0.000176105	0.000266943	2.49738e-05	0	0	0.000558971	0.000165533	6.09112e-05	1.66539e-05	0	0	1.8044e-05	0	0	8.29652e-05	0.000373254	0.000304414	0.000397331	0.000135126	0.000201066	4.15852e-05	0	0	0.000181351	0	0	0	0	0	0	0	0	0.000217175	0	0
BA-02	272	Bacteroidaceae[G-1]_sp_oral_taxon_272	0	0	0	0	0	0	0	0	0	0	0	0	0	0	0	0	0	0	0	0	0	0	0	0	0	0	0	0	0	0	2.51332e-05	0.000568331	5.40833e-05	0	0	7.87789e-05	0.00051225	0.00102919	0.000373406	0	1.75741e-05	0.000108925	0	0.000669623	0	0.000120194
PR-19	705	Prevotella_oralis	0	0	0	0	0	0	1.96333e-05	0	0	0	0	0	0	0	0	0	0	0	0	0	0	0.000659337	1.8044e-05	0	0	0	0	0	0	0	0	9.70322e-05	0	0.000806668	0	5.90842e-05	0.000834236	6.74878e-05	0.000317395	0	0	0	0	0.000144783	0.000354834	1.71706e-05
GP-012		Bacteroidetes[G-5]_Genus_probe	0	0	0	0	0	0	0.000176699	2.0588e-05	0	0	7.77827e-05	0	0	2.49738e-05	3.92165e-05	0	0	0	2.03037e-05	0.000449655	0	0.000196019	7.21761e-05	0	0	0	0	0	0	3.37815e-05	0	0	0	0.000100834	0	0.00169375	0.000219536	0.000101232	0	2.0312e-05	0	1.81541e-05	0	0	7.71379e-05	0
PO-18	283	Porphyromonas_catoniae	0	2.31594e-05	0	0	0	0	1.96333e-05	0	0	0	0	2.51579e-05	0	2.49738e-05	0	0	0.0027017	0	0	0	0	0	0	0	0	0	0	0	0	0	0	0	0.00016225	0	0	0	0	0	0	0	0	0	7.31529e-05	0	0	5.15119e-05
CA-14	323	Capnocytophaga_sp_oral_taxon_323	0	2.31594e-05	1.47035e-05	0	0	0	0	0	1.66564e-05	0.000767263	2.59276e-05	0.000125789	0	2.49738e-05	1.96082e-05	0	3.1054e-05	0	0	0	0	1.78199e-05	0	1.93472e-05	0.000633278	0	2.6661e-05	3.38238e-05	0	0	0	0.000138617	3.60555e-05	0	3.02252e-05	0	0	0	0	4.0624e-05	0.000843556	0	0	0	0.000169703	0
AT-03	750	Atopobium_rimae	0.000191703	0.000138956	2.9407e-05	0	0	0	0	0	0.000116595	0	7.77827e-05	0	0	2.49738e-05	0	7.91014e-05	0	0	0	0	3.9258e-05	0	1.8044e-05	5.80417e-05	0	0	0.000959795	0	0	0	0	0	0.000126194	6.72224e-05	0	0	0.000263443	0.000168719	3.73406e-05	0.000121872	0.0004745	0	0	3.61958e-05	0	0
OR-01	457	Oribacterium_sinus	3.83406e-05	4.63188e-05	0.000132332	8.99793e-05	0	0	5.88998e-05	2.0588e-05	0.000149908	1.50444e-05	2.59276e-05	2.51579e-05	2.96604e-05	9.98951e-05	3.92165e-05	2.63671e-05	0.000590025	0	6.09112e-05	1.66539e-05	0	3.56398e-05	0	1.93472e-05	7.23746e-05	2.07413e-05	2.6661e-05	6.76476e-05	9.93328e-05	3.37815e-05	0	1.38617e-05	9.01388e-05	6.72224e-05	0.000151126	0	1.46357e-05	5.06158e-05	0	0.000446864	5.27222e-05	0.000163387	3.65764e-05	0	1.54276e-05	0
PR-68	665	Prevotella_marshii	0.000115022	0.000416869	0.000102925	0	1.56799e-05	0	0	0	0	0	5.18551e-05	0	0	0	3.92165e-05	0	3.1054e-05	0	0	3.33078e-05	0	0	0	0	0	0	0	3.38238e-05	0	6.7563e-05	0	0	7.21111e-05	0.000453751	0	0.000630231	0	3.37439e-05	0	0	0.000316333	0	0	0.000253371	0.000169703	0
CA-19	335	Capnocytophaga_sp_oral_taxon_335	0.000996856	0	0	0	0	0	0	0	0	0	0	0	0	0	9.80411e-05	0.00018457	0	0	0	0	0	0	0	0	0	0	0	0	0	0	0.000201066	0.00102577	0	0.00015125	3.02252e-05	0	0	0	0	0	0	3.63082e-05	0	0	0	5.15119e-05
AC-24	181	Actinomyces_sp_oral_taxon_181	0.000115022	0	2.9407e-05	8.99793e-05	3.13598e-05	0	3.92665e-05	2.0588e-05	1.66564e-05	1.50444e-05	0.00010371	0.000100631	0.000237283	4.99476e-05	9.80411e-05	0.000210937	0	4.96598e-05	0.000182734	1.66539e-05	0	8.90996e-05	3.60881e-05	1.93472e-05	5.4281e-05	0.000269637	5.3322e-05	0.000135295	1.65555e-05	6.7563e-05	0.000175932	0	0	3.36112e-05	3.02252e-05	1.96947e-05	5.85429e-05	0	0	4.0624e-05	1.75741e-05	0.000163387	0	1.80979e-05	1.54276e-05	1.71706e-05
JO-02	166	Johnsonella_sp_oral_taxon_166	0	0	0	0	0	0	0	0	0	0	0	0	0	0	0	0	0	0	0	0	0	0	0	0	0	0	0	0	0	0	2.51332e-05	0.000540608	0.000648999	0.000100834	0	0.000275726	0	0.000371183	0	0	0	0	0	0.000524839	0	0.000206047
PE-16	81	Peptostreptococcaceae[11][G-7]_sp_oral_taxon_081	0	0	0	0	0	0	5.88998e-05	0	0	0	5.18551e-05	0	0	0	0	0	0	0	0	1.66539e-05	0	0.000124739	0	0	0	0	0	0	0	0	0	0.000180203	0	0.000218473	3.02252e-05	0.000531758	0	0.000708622	0	0	1.75741e-05	0	3.65764e-05	0.000488644	0	0.000103024
AT-02	723	Atopobium_parvulum	0.000191703	0	0	0	0	0	1.96333e-05	0	8.3282e-05	0	5.18551e-05	0	0	0	0	5.27343e-05	0	3.31066e-05	0	0	0.000137403	0	1.8044e-05	1.93472e-05	0	0	0.00146635	0	4.96664e-05	6.7563e-05	0	0	0	0	0	0	0.00010245	1.68719e-05	0	6.0936e-05	8.78704e-05	0	0	0	6.17103e-05	0
PR-49	526	Prevotella_sp_oral_taxon_526	0	0	0	0	0	0	0	0	0	0	0	0	0	0	0	0	0	0	0	0	0	0	0	0	0	0	0	0	0	0	0	9.70322e-05	0	0.000168056	0	0.000275726	0	0.000489286	3.73406e-05	0	0	0	0	0.00141164	0	0
CA-13	700	Capnocytophaga_ochracea	3.83406e-05	0	0	0	0	1.76001e-05	0.000451565	0	0	0	2.59276e-05	0	0	0.00019979	0	0	0	0	2.03037e-05	1.66539e-05	0	1.78199e-05	0	0	0	0	0.000106644	3.38238e-05	0	0.000101345	0	0	0	0	6.04504e-05	3.93895e-05	0	5.06158e-05	3.73406e-05	0	0	0.000980321	0.000256035	0	0	1.71706e-05
PO-12	395	Porphyromonas_sp_oral_taxon_395	0	0.000231594	0	0.000179959	0	0	0	0	0	0	0	0	0	0	0	0	0	0	0	1.66539e-05	0	0	0	0	0	2.07413e-05	0	0	0	0	0	0	1.80278e-05	8.4028e-05	0.000120901	0	0	0.000556774	0.00113889	0	0	0	0	0	0	8.58531e-05
FR-04	360	Fretibacterium_sp_oral_taxon_360	0	0	0	0	0	0	0	0	0	0	0	0	0	0	0	0	0	0	0	0	0	0	0	0	0	0	0	0	0	0	0	0.00120597	7.21111e-05	0	9.06755e-05	5.90842e-05	1.46357e-05	0.000168719	0.000242714	0	3.51481e-05	0	0	0.00034386	1.54276e-05	0.000171706
CA-25	864	Capnocytophaga_sp_oral_taxon_864	0	0	0	0	0	1.76001e-05	0.000137433	0	0	0	0.0012186	0	0	0	0	0	3.1054e-05	0	0	0	0	0.000249479	3.60881e-05	0	0	0	0	0	0	0	0	1.38617e-05	0	0	0	0	1.46357e-05	0.000506158	0	2.0312e-05	0	1.81541e-05	0.000109729	0	0	1.71706e-05
EU-10	377	Eubacterium[11][G-7]_yurii	0	0	1.47035e-05	0	0	0	0	2.0588e-05	0	0	0	0	0	0	0	0	3.1054e-05	1.65533e-05	0	0	0	0	0	0	0	0	0	0	0	0	0	0	1.80278e-05	0.00057139	0	0	0	0.000539902	0	0	0	0	0.00106072	0	0	0
TA-03	808	Tannerella_sp_oral_taxon_808	0	2.31594e-05	0	0	0	0	0	0	1.66564e-05	0	0	0	0	0.000124869	0.000196082	0	0	0.000198639	0	0	0	0	0	0.000232167	0	0	0	0	0	3.37815e-05	0	0	0	0	0	0	1.46357e-05	0	0	0.00091404	0	0.000363082	7.31529e-05	0	6.17103e-05	0
AC-32	897	Actinomyces_sp_oral_taxon_897	0	0	0	0	0	0	0	0	0	0	0	0	0	0.00019979	0	0	0	0	0	0	0	0	0	0	0	0	0	0	0	0.000371597	0	0	0	0.000470557	0	0.000610537	7.31786e-05	0	0.000354736	0	0	0	0	0.000162881	0	0
LA-10	80	Lachnospiraceae[G-5]_sp_oral_taxon_080	0	0	0	0	0	0	0	0	0	0	0	0	0	0	0	0	0	0	0	0	0	0	0	0	0	0	0	0	0	0	0	0.001303	0	1.68056e-05	0	3.93895e-05	0	0.000404927	5.60109e-05	0	0	0	3.65764e-05	0	9.25655e-05	0.000188877
PR-55	739	Propionibacterium_propionicum	0	2.31594e-05	0	0.000149966	1.56799e-05	0.0001232	3.92665e-05	0	0	3.00888e-05	5.18551e-05	0	0	2.49738e-05	0.000117649	0	0.000496864	1.65533e-05	0	0	7.8516e-05	3.56398e-05	0	1.93472e-05	0	8.29652e-05	0	3.38238e-05	1.65555e-05	0	0.000175932	0	1.80278e-05	0	3.02252e-05	1.96947e-05	4.39072e-05	3.37439e-05	0	2.0312e-05	1.75741e-05	0.000108925	7.31529e-05	1.80979e-05	0	3.43412e-05
PR-03	560	Prevotella_buccae	3.83406e-05	0	0	0	0	0	9.81663e-05	2.0588e-05	0	0	0	0	0	0	1.96082e-05	0	0	0	0	0	0	0	0	0	0	0	0	3.38238e-05	0	0	0	0	7.21111e-05	8.4028e-05	6.04504e-05	1.96947e-05	0.00010245	0.000168719	0.000541439	0.00020312	0.000316333	3.63082e-05	0	0.000108587	0	1.71706e-05
TA-06	916	Tannerella_sp_oral_taxon_916	0	0	0	0	0	0	0.000471198	0	0	0	0	0	0	0	0	0	0	0	0	0	0	0.000801896	0	0	0	0	0	0	0	0.000101345	0	0.000499023	0	0	0	0	0	3.37439e-05	0	0	0	0	0	0	1.54276e-05	0
SE-22	139	Selenomonas_dianae	0	0	1.47035e-05	5.99862e-05	4.70396e-05	0	7.8533e-05	0	0.00023319	0.000120355	5.18551e-05	0.000100631	0	0	1.96082e-05	2.63671e-05	6.21079e-05	0.000115873	0.000101519	4.99617e-05	5.8887e-05	3.56398e-05	3.60881e-05	5.80417e-05	0	2.07413e-05	2.6661e-05	0	1.65555e-05	0	0	6.93087e-05	0.00016225	0	9.06755e-05	0	0	1.68719e-05	0.000112022	4.0624e-05	0	0	0	1.80979e-05	3.08552e-05	0
SC-02	195	Scardovia_wiggsiae	0	0	0	0	0	1.76001e-05	0	0	0	9.02663e-05	0	0	0	0	0	2.63671e-05	0	0	2.03037e-05	0	0.000117774	0.000801896	5.41321e-05	1.93472e-05	1.80937e-05	0	0.000293271	0	0	0	0	0	0	6.72224e-05	0	0	0	6.74878e-05	0	0	3.51481e-05	0	0	0	0.000185131	0
BA-08	280	Bacteroidetes[G-3]_sp_oral_taxon_280	0	0	0	0	0	0	0	0	0	0	0	0	0	0	0	0	0	0	0	0	0	0	0	0	0	0	0	0	0	0	0	0.000180203	0	1.68056e-05	0	0.000118168	0	0.000489286	0	0	0	0	0	0.000760112	4.62827e-05	0.000171706
PR-17	794	Prevotella_multisaccharivorax	0	0	0	0	0	0	0	0	0	0	0	0	0	0	0	0	0	0	0	0	0	0	0	0	0	0	0	0	0.000529775	0	0	0	0	0	0	9.84737e-05	0	0	0.000840164	0.000264056	0	0	0	0	0	0
LA-08	96	Lachnospiraceae[G-2]_sp_oral_taxon_096	0	6.94782e-05	1.47035e-05	0	0	1.76001e-05	0	0	0	1.50444e-05	0	0	8.89812e-05	2.49738e-05	1.96082e-05	0	0	0	0	8.32695e-05	0	0	0	5.80417e-05	0	0	0	0	3.31109e-05	0	0	0	1.80278e-05	0.000302501	0	0	1.46357e-05	0	5.60109e-05	0	7.02963e-05	0	0	0.000814406	0	0
CA-31	633	Cardiobacterium_hominis	0.000191703	0	0	5.99862e-05	4.70396e-05	5.28002e-05	5.88998e-05	2.0588e-05	1.66564e-05	1.50444e-05	5.18551e-05	5.03157e-05	8.89812e-05	0	9.80411e-05	5.27343e-05	0	4.96598e-05	4.06075e-05	0	1.9629e-05	5.34597e-05	3.60881e-05	0	1.80937e-05	0.000103706	5.3322e-05	6.76476e-05	0	6.7563e-05	5.02664e-05	9.70322e-05	3.60555e-05	1.68056e-05	6.04504e-05	0	1.46357e-05	1.68719e-05	0	0	0	5.44623e-05	0	0	0	1.71706e-05
GP-130		Veillonella_Genus_probe_1	0	4.63188e-05	0.000161739	0	0	0	0	0.00010294	0	0.000105311	0	0	2.96604e-05	0.000224764	0	0	0	1.65533e-05	0	4.99617e-05	0	3.56398e-05	0	5.80417e-05	0.00019903	2.07413e-05	0	0	6.62219e-05	3.37815e-05	0	0	0	0.000218473	0	0	0	0	1.86703e-05	0.000121872	8.78704e-05	0	0	5.42937e-05	0	0
PR-34	300	Prevotella_sp_oral_taxon_300	0	6.94782e-05	0	0	0	1.76001e-05	0	0	0.000982727	0	0	0	0	0	0	0	0	0	0	0	0	0	0	0	0	0	0	0	0	0	0	0	0	0	0	0	0	1.68719e-05	0	0	0.000456926	0	0	0	0	0
AL-02	302	Alloprevotella_rava	0	0	0	0	0	0	0	0	1.66564e-05	0	0	0	0	0	0	0	0	0	0	0.000249808	0	0	0	1.93472e-05	5.4281e-05	0	0.000106644	0	0	6.7563e-05	0	1.38617e-05	0.000108167	1.68056e-05	6.04504e-05	9.84737e-05	0.000160993	5.06158e-05	1.86703e-05	0	0	0	0.000182882	5.42937e-05	0.000169703	6.86825e-05
GP-060		Neisseria_Genus_probe_2	0	0	1.47035e-05	2.99931e-05	6.27195e-05	0	0	4.1176e-05	0	0	5.18551e-05	0	5.93208e-05	7.49213e-05	1.96082e-05	0.000105469	0	3.31066e-05	6.09112e-05	0	0	0	5.41321e-05	7.73889e-05	3.61873e-05	4.14826e-05	2.6661e-05	6.76476e-05	3.31109e-05	3.37815e-05	0.000100533	1.38617e-05	3.60555e-05	0	6.04504e-05	1.96947e-05	0	3.37439e-05	3.73406e-05	0.00020312	0	0	3.65764e-05	0	0	5.15119e-05
PR-41	315	Prevotella_sp_oral_taxon_315	0	9.26376e-05	0	0	0	0	0	0	0	0	2.59276e-05	0	0	0	0	0	0	1.65533e-05	0	0	0	0	0	0	0	0	0	0	0	0	0	0	0.000216333	0.000285695	0	0.000118168	0	3.37439e-05	0.000485428	0	3.51481e-05	0	3.65764e-05	0.000126685	0	0
CA-23	412	Capnocytophaga_sp_oral_taxon_412	0	0	0.000264663	0	0	0	1.96333e-05	0	0	0	5.18551e-05	0	0	0	0	0	0	0.000380725	0	0	0	3.56398e-05	0	0	0	0	0	0	0	0	5.02664e-05	0	0	0	6.04504e-05	0	0	0.000286823	0	0	0	0	0	0	1.54276e-05	0.000291901
ST-14	644	Streptococcus_intermedius	0	4.63188e-05	5.8814e-05	0	0	0	0	0	6.66256e-05	0.000120355	0.00020742	0	0	9.98951e-05	0.000117649	0.000290038	6.21079e-05	0	0	1.66539e-05	5.8887e-05	0	1.8044e-05	5.80417e-05	3.61873e-05	2.07413e-05	0	0	0	0	5.02664e-05	0	0	0	0	0	4.39072e-05	1.68719e-05	0	0	0	0	0	0	0	1.71706e-05
PO-10	284	Porphyromonas_sp_oral_taxon_284	0	0.000162116	0	0	0	5.28002e-05	0	0	0.000149908	0	2.59276e-05	2.51579e-05	2.96604e-05	0	1.96082e-05	5.27343e-05	6.21079e-05	0	0	4.99617e-05	0	0	1.8044e-05	0.000174125	0	6.22239e-05	0	3.38238e-05	0	0	0	4.15852e-05	0	0	0	1.96947e-05	0	1.68719e-05	3.73406e-05	2.0312e-05	3.51481e-05	9.07705e-05	0.000109729	1.80979e-05	0	0
LE-20	847	Leptotrichia_sp_oral_taxon_847	0	0	0	0	0	0	0	0	0	0	0	0	0	0	0	0	0	0	0	0	0	0	0	0	0	0	0	0	0.00115888	0	0	0	0	0	0	0	0	0	0	0	0	0	0	0	0	0
LA-29	22	Lautropia_mirabilis	7.66812e-05	0	0	0	0	1.76001e-05	1.96333e-05	0	1.66564e-05	0	2.59276e-05	0	5.93208e-05	0	1.96082e-05	0	3.1054e-05	1.65533e-05	2.03037e-05	1.66539e-05	0	3.56398e-05	0	5.80417e-05	1.80937e-05	4.14826e-05	2.6661e-05	0	1.65555e-05	0.000101345	5.02664e-05	0	0	0	3.02252e-05	0	1.46357e-05	3.37439e-05	0	6.0936e-05	0	3.63082e-05	0.000256035	1.80979e-05	0	3.43412e-05
FR-01	363	Fretibacterium_fastidiosum	0	0	0	0	0	0	0	0	0	0	0	0	0	0	0	0	0	0	0	0	0	0	0	0	0	0	0	0	0	0	0	8.31705e-05	0	1.68056e-05	9.06755e-05	0.000137863	2.92714e-05	0.000101232	0.000261384	0	0	0	0	0.000289567	7.71379e-05	3.43412e-05
AC-34	688	Actinomyces_viscosus	7.66812e-05	0	1.47035e-05	0	4.70396e-05	0	1.96333e-05	2.0588e-05	3.33128e-05	1.50444e-05	2.59276e-05	2.51579e-05	5.93208e-05	2.49738e-05	9.80411e-05	2.63671e-05	0	0	4.06075e-05	0	1.9629e-05	5.34597e-05	3.60881e-05	3.86944e-05	3.61873e-05	0.00016593	2.6661e-05	0	0	3.37815e-05	5.02664e-05	0	0	1.68056e-05	0	0	0	0	0	0	1.75741e-05	1.81541e-05	0	3.61958e-05	0	0
PR-36	304	Prevotella_sp_oral_taxon_304	0	0	0	0	0	0	0	0	0	0	0	0	0	0	0	0	0	0	0	0	0	0	0	0	0	0	0	0	0	0	0	0	0	6.72224e-05	0	0	0	0	0	0	0	0	0	0.000416252	0	0.000566631
GP-042		Johnsonella_Genus_probe	0	0	4.41105e-05	0.000119972	3.13598e-05	8.80003e-05	0	4.1176e-05	1.66564e-05	7.52219e-05	2.59276e-05	7.54736e-05	0	0	0	0	0	3.31066e-05	0	6.66156e-05	0	0	0	1.93472e-05	1.80937e-05	6.22239e-05	2.6661e-05	3.38238e-05	3.31109e-05	0	2.51332e-05	0	7.21111e-05	1.68056e-05	0	1.96947e-05	1.46357e-05	1.68719e-05	0	2.0312e-05	0	3.63082e-05	0	0	0	0
AC-30	877	Actinomyces_sp_oral_taxon_877	0	0	0	0	0	0	0	0	0	7.52219e-05	0	0	0	0.000374607	0	0	0	0	0	0	0	0	0	0	0	0	0	0	0	0.00043916	0	0	0	0	0.000120901	0	0	0	0	0	0	0	0	0	1.54276e-05	0
AL-08	914	Alloprevotella_sp_oral_taxon_914	0	2.31594e-05	0.000117628	0	0	0	3.92665e-05	0.000370584	0	0	0	0	0	0	0	0	9.31619e-05	0	0	0	0	0	0	0	0	0	0	0	0	0	0	0	0	0	3.02252e-05	3.93895e-05	0	0.000101232	0.000149362	0	0	0	3.65764e-05	0	0	0
PO-21	277	Porphyromonas_sp_oral_taxon_277	0	0	1.47035e-05	0	0	0	5.88998e-05	4.1176e-05	0	0	0	2.51579e-05	0	0	0	0	0.000186324	0	2.03037e-05	1.66539e-05	0	0	0	0	0	0	0.000213288	0.000169119	0	0	0	0	0	0	0	0	5.85429e-05	1.68719e-05	0	0	1.75741e-05	0	3.65764e-05	1.80979e-05	0	6.86825e-05
GP-009		Atopobium_Genus_probe	3.83406e-05	2.31594e-05	0	0	0	0	1.96333e-05	0	4.99692e-05	0	5.18551e-05	0	0	2.49738e-05	0	0	0	0	0	1.66539e-05	3.9258e-05	0	1.8044e-05	0	0	2.07413e-05	0.000159966	0	0	0	0	0	1.80278e-05	6.72224e-05	0	1.96947e-05	1.46357e-05	0.000118104	0.000168033	2.0312e-05	7.02963e-05	0	0	0	0	0
EU-03	467	Eubacterium[11][G-1]_sulci	3.83406e-05	0.000277913	0	0	0	0	0	0	3.33128e-05	0	0	0	2.96604e-05	0	0	0	0	0	0	0	1.9629e-05	0	0	0	0	2.07413e-05	5.3322e-05	0	0	0	0	0	1.80278e-05	3.36112e-05	0	0	0	0	0.000224044	0.00010156	0	9.07705e-05	0	0	0	1.71706e-05
PR-39	309	Prevotella_sp_oral_taxon_309	0	2.31594e-05	2.9407e-05	0	0	0	1.96333e-05	2.0588e-05	0	3.00888e-05	0	0	0.000177962	0	0	0	3.1054e-05	1.65533e-05	0	0	1.9629e-05	0	3.60881e-05	1.93472e-05	7.23746e-05	0	2.6661e-05	0	0.000132444	0	0	0	1.80278e-05	1.68056e-05	0	0	8.78143e-05	0	0	8.1248e-05	1.75741e-05	0	0	0	7.71379e-05	0
PA-02	586	Parascardovia_denticolens	0	0	0	0	0	0	0	0	0	0	0	0	0	0	0	0	0	0	0	0	0.000726273	0.000178199	0	0	0	0	0	0	1.65555e-05	0	0	0	0	0	0	0	0	0	0	0	0	0	0	0	1.54276e-05	0
PE-14	369	Peptostreptococcaceae[11][G-4]_sp_oral_taxon_369	0	0	0	2.99931e-05	0	0	0	0	0	0	0	0	0	0	0	0	0	0	0	0	0	3.56398e-05	0	0	0	0	0	3.38238e-05	0	0	0	1.38617e-05	5.40833e-05	3.36112e-05	3.02252e-05	7.87789e-05	1.46357e-05	0.000286823	3.73406e-05	0	3.51481e-05	3.63082e-05	0	7.23916e-05	0	0.000137365
TM-08	350	TM7[G-2]_sp_oral_taxon_350	0	0	0	0	0.000360637	0	0	0	0	0	0	0	0	0	0	0	0	0	0	0	0	0	0	0	0	0	0	0	0	0	0	0	0	8.4028e-05	0	0.00033481	0	0	0	0	0	0	7.31529e-05	0	0	6.86825e-05
AC-20	172	Actinomyces_sp_oral_taxon_172	0	0	1.47035e-05	0	1.56799e-05	0	1.96333e-05	2.0588e-05	3.33128e-05	0	0	0	2.96604e-05	0	7.84329e-05	0	3.1054e-05	0	0	6.66156e-05	0	5.34597e-05	1.8044e-05	1.93472e-05	5.4281e-05	2.07413e-05	0	0	9.93328e-05	3.37815e-05	0	0	1.80278e-05	1.68056e-05	6.04504e-05	0	2.92714e-05	0	0	6.0936e-05	3.51481e-05	0	7.31529e-05	0	0	0
GP-037		Fretibacterium_Genus_probe_3	0	0	0	0	1.56799e-05	0	0	0	0	0	0	0	0	0	0	0	0	0	0	0	0	0	0	0	0	0	0	0	0	0	0	0.000124756	0	0	0.000151126	0.000137863	0	3.37439e-05	1.86703e-05	0	0	0	0	0.000217175	0.000107993	8.58531e-05
PO-11	285	Porphyromonas_sp_oral_taxon_285	0	0.000717942	1.47035e-05	0	0	0	0	0	0	0	0	0	0	0	0	0	0	0	0	0	0	0	0	5.80417e-05	0	0	0	0	0	0	0	0	1.80278e-05	0	0	3.93895e-05	0	0	0	0	0	0	3.65764e-05	0	0	0
ER-02	905	Erysipelothrichaceae[G-1]_sp_oral_taxon_905	0	0	0	0	0	0	0	0	0	0	0	0	0	0	1.96082e-05	0	0	0	0	0	0	0	0	0	0	0	0	0	0	0	0	1.38617e-05	3.60555e-05	0.000184862	0	3.93895e-05	0	0.000455542	0	0	3.51481e-05	0	0	3.61958e-05	1.54276e-05	3.43412e-05
PR-44	396	Prevotella_sp_oral_taxon_396	0	2.31594e-05	0	2.99931e-05	0	0	0	0	0	0	0	0	0	0	0	0	0	0	0	0	0	0	1.8044e-05	0	0	0	7.99829e-05	0	0	0	0	0	3.60555e-05	1.68056e-05	0	0	0	0	0.00063479	2.0312e-05	0	0	0	0	0	0
GP-040		Haemophilus_Genus_probe_3	0	0	0	0	0	1.76001e-05	0	0	0	0	0	0.000100631	0	0	0	5.27343e-05	3.1054e-05	1.65533e-05	6.09112e-05	0	0	3.56398e-05	5.41321e-05	0	1.80937e-05	2.07413e-05	0	3.38238e-05	0	0	0	0	0	0	0	0	0	0	5.60109e-05	0	0	0.000181541	0	1.80979e-05	3.08552e-05	0.000120194
GP-056		Mogibacterium_Genus_probe	0	9.26376e-05	0	0	0	3.52001e-05	0	0	0	0	0	0	0	0	0	0	0	0	0	0	0	0	0	0	0	0	0.000133305	0	0	0	0	0	0	0.000117639	6.04504e-05	0	5.85429e-05	0.000118104	0	0	0.000123019	1.81541e-05	0	0	0	0
AC-17	169	Actinomyces_sp_oral_taxon_169	0	2.31594e-05	1.47035e-05	2.99931e-05	1.56799e-05	0	0	2.0588e-05	1.66564e-05	3.00888e-05	7.77827e-05	0	0	0	5.88247e-05	0	0	3.31066e-05	0	0	1.9629e-05	5.34597e-05	1.8044e-05	0	0	6.22239e-05	2.6661e-05	0	1.65555e-05	0	2.51332e-05	1.38617e-05	0	0	0	1.96947e-05	1.46357e-05	0	0	2.0312e-05	0	3.63082e-05	3.65764e-05	3.61958e-05	1.54276e-05	0
ST-07	910	Stomatobaculum_sp_oral_taxon_910	0	0	1.47035e-05	2.99931e-05	1.56799e-05	0	1.96333e-05	0	1.66564e-05	0	0	0	0	2.49738e-05	0	0	0	0	0	1.66539e-05	0	0	0	5.80417e-05	0	0	2.6661e-05	0	0	0	0	0	0	0	0	0	0	6.74878e-05	0	0.00040624	1.75741e-05	0	0	0	0	0
VE-15	155	Veillonellaceae[G-1]_sp_oral_taxon_155	0	0	0	0	1.56799e-05	0	0	0	8.3282e-05	0.000135399	0	0	0	0	0	0	0	0	0	0	1.9629e-05	0	0	0	0	0	0	3.38238e-05	0	0	0	6.93087e-05	0	0.000100834	0	1.96947e-05	1.46357e-05	0	3.73406e-05	2.0312e-05	3.51481e-05	0	0	3.61958e-05	4.62827e-05	0
LA-32	100	Lachnospiraceae[G-3]_sp_oral_taxon_100	0	0	0	0	0	0	0	4.1176e-05	1.66564e-05	0	0	0	0	0	0	0	3.1054e-05	0	0	0	0	1.78199e-05	0	0	0	0	0	0	1.65555e-05	0	2.51332e-05	1.38617e-05	0	0	0	0.0003742	2.92714e-05	1.68719e-05	1.86703e-05	0	0	0	0	0	0	3.43412e-05
EU-07	694	Eubacterium[11][G-6]_nodatum	0	0	0	2.99931e-05	0	0	0	0	0	0	0	0	0	0	0	0	0	0	0	1.66539e-05	0	0	0	0	0	0	0	0	0	0	0	4.15852e-05	0	0	0	1.96947e-05	0	0.000303695	0	0	0	0	0	0	0	0.000223218
LA-07	88	Lachnospiraceae[G-2]_sp_oral_taxon_088	0	0	0	0	0	0	0	0	0	0	0	0	0	0	0	0	0.00046581	0	0	0	0	0	0	0	0	0	0	0	0	0	0	0	0.00016225	0	0	0	0	0	0	0	0	0	0	0	0	0
PA-04	110	Parvimonas_sp_oral_taxon_110	0	0	0	0	0	0	0	0	0.00023319	0.000120355	0	0	0	0	0	0	0	0	0.000101519	0	0	0	0	0	0	0	0	0	0	0	0	0	0	0	0	0	0	0	0	0	0.000140593	0	0	0	0	1.71706e-05
PR-27	795	Prevotella_shahii	0	0	0	0	0	0	0	0	0	0	0	0	0	0	0	0	6.21079e-05	0	0	0	0	0	0	0	0	0	0	0	0	0	0	0	9.01388e-05	0	0	0.000393895	0	0	1.86703e-05	2.0312e-05	0	0	0	0	0	1.71706e-05
PR-58	194	Propionibacterium_sp_oral_taxon_194	0	0	0	2.99931e-05	0	3.52001e-05	0	0	3.33128e-05	0	0	0	0	0	0	0.000316406	0	0	2.03037e-05	0	3.9258e-05	1.78199e-05	0	0	0	0	0	0	0	3.37815e-05	0	0	0	0	0	0	0	0	0	4.0624e-05	0	0	0	0	0	3.43412e-05
PR-70	714	Prevotella_pallens	0	6.94782e-05	1.47035e-05	0	0	1.76001e-05	1.96333e-05	0	0	0	0	0	0	0	0	0	0	0	0	0	0	0	0	1.93472e-05	0	0	0.000106644	3.38238e-05	3.31109e-05	0	2.51332e-05	0	0	8.4028e-05	0	0	0	0	0.000149362	0	0	1.81541e-05	0	0	0	0
PE-18	113	Peptostreptococcaceae[13][G-1]_sp_oral_taxon_113	0	0	0	0	0	0	0	0	0	0	0	0	0	0	0	0	0	0	0	0	0	0	0	0	0	0	0	0	0	0	0	0.000249511	0	0	0	0	0	0.000320567	0	0	0	1.81541e-05	0	0	0	0
PR-45	443	Prevotella_sp_oral_taxon_443	0	0	2.9407e-05	2.99931e-05	0	0	1.96333e-05	2.0588e-05	1.66564e-05	7.52219e-05	0	0	0	0	0	0	0	3.31066e-05	0	0	0	0	0	0	0	0	0	0	0	0	0	2.77235e-05	0.00016225	1.68056e-05	0	0	0	1.68719e-05	0	0	8.78704e-05	0	0	0	4.62827e-05	0
GP-034		Eubacterium_Genus_probe_1	0.000153362	0	0	0	0	0	0	0	0	3.00888e-05	0	0	0	0	3.92165e-05	0	0	0	0	0	0	0	5.41321e-05	0	0	0	0	0	1.65555e-05	0	0	0	3.60555e-05	8.4028e-05	0	0	0	6.74878e-05	3.73406e-05	0	1.75741e-05	0	0	3.61958e-05	0	0
NE-01	13	Neisseria_bacilliformis	0	0	0	0	0	0	0	0	0	0	2.59276e-05	0	0	0	0	0	0	0	0	0	0	0.000338578	0	3.86944e-05	3.61873e-05	0	0	0	1.65555e-05	0	2.51332e-05	0	0	0	0	0	0	3.37439e-05	0	2.0312e-05	3.51481e-05	0	0	0	0	0
GP-036		Filifactor_Genus_probe	0	0	0	0	0	0	1.96333e-05	0	0	0	0	0	0	0	0	0	0	0	0	0	0	0	0	0	0	0	0	0	0	0	0	0.000124756	0	1.68056e-05	0	9.84737e-05	0	0.000134976	7.46812e-05	0	0	3.63082e-05	0	3.61958e-05	0	1.71706e-05
GP-051		Leptotrichiaceae_Genus_probe	0	0	0	0	0	0	0	0	0	0	0	0	0	0	0	0	0	0	0	0	0	0	0	0	0	0	0	0	0	0	0	0	0	0	0	0	0	0	0	0	0	0	0	0.000542937	0	0
PR-13	665	Prevotella_marshii	0	0	0	0	0	0	0	0	0	0	0	0	0	0	0.000137258	0	0	0	0	0	0	0	0	0	0	0	0	0	0	3.37815e-05	0	0	0	0	6.04504e-05	0	0	0.000219335	0	0	0	0	7.31529e-05	0	0	1.71706e-05
CA-34	451	Catonella_sp_oral_taxon_451	0	0	0	0	0	0	0	0	0	0	0	0	0	0	0	0	0	0	0	0	0	0	0	0	0	0	0	0	0	0	0	0	0	3.36112e-05	0	5.90842e-05	0	0.000236207	0	0	0	0	7.31529e-05	9.04895e-05	0	3.43412e-05
PR-26	885	Prevotella_scopos	0	0	4.41105e-05	0	0	0	5.88998e-05	0	0	0	0	0	0	0	0	0	0	0	0	0	0	1.78199e-05	0	0	0	0	0	0	6.62219e-05	0	0	0	0	0	0	1.96947e-05	0	0	0	0.00030468	0	0	0	0	0	0
[truncated: 500 more rows]
